# Supplementary material for: SARS-CoV-2 Nsp2 recruits GIGYF2 near viral replication sites and supports viral protein production
Source: Nucleic Acids Res. 2025 Jul 24;53(14):gkaf674. doi: 10.1093/nar/gkaf674 (PMC12288870; doi:10.1093/nar/gkaf674)
Supplement: gkaf674_Supplemental_Files [file gkaf674_supplemental_files.zip]

Archive with 2 entries (2 files):
- NAR_Kim J. et al. Supplementary Figures with legends_2nd_final.pdf
- NAR_Kim J. et al. Supplementary Tables_revised.xlsx
