# Supplementary material for: SARS-CoV-2 Nsp2 recruits GIGYF2 near viral replication sites and supports viral protein production
Source: Nucleic Acids Res. 2025 Jul 24;53(14):gkaf674. doi: 10.1093/nar/gkaf674 (PMC12288870; doi:10.1093/nar/gkaf674)
Supplement: gkaf674_Supplemental_Files [file gkaf674_supplemental_files.zip › NAR_Kim J. et al. Supplementary Tables_revised.xlsx]

## Sheet: Guide to Supplementary Table
Supplementary Table 1.	Oligonucleotides used in this study
Supplementary Table 2.	Nsp2 fCLIP-MS data (anti-Nsp2 vs IgG)
Supplementary Table 3.	Nsp2 fCLIP-MS data (Infected vs uninfected)
Supplementary Table 4.	GIGYF2 fCLIP-MS data (anti-GIGYF2 vs IgG)
Supplementary Table 5.	RNA-seq data (Calu-3 cells infected with WT and Nsp2 deleted SAR-CoV-2)
Supplementary Table 6.	GIGYF2 fCLIP-seq summary
Supplementary Table 7.	GIGYF2 fCLIP-seq SARS_CoV-2 coverage
Supplementary Table 8.	363 host peaks as GIGYF2 targets

## Sheet: S Table 1.
1. GIGYF2
Name	Sequence (5' to 3')
siGIGYF2_1	GCAGAAGTGGTATTACAAA
siGIGYF2_2	GCTTCACAGCCTACAGTTT
siGIGYF2_3	GGATGTTCCCACATTTGTT
siGIGYF2 smartpool on-target plus siRNA	L-013918-01-0005
shGIGYF2	CCGGGGAAGAACTCCGAAGACAAGCCTCGAGGCTTGTCTTCGGAGTTCTTCCTTTTTTG
2. GIGYF2 Cofactors
Name	Sequence (5' to 3')
siZNF598_1	GCAGCAAGAAGGTAGCACA
siZNF598_2	CCAAGGAAACCTCGACAAA
siZNF598_3	GCACCGAGATCGACCTCAA
siDDX6_1	GCTCTACAGGTCAGTCAAA
siDDX6_2	GCTGTGAATGTGGTAATAA
siDDX6_3	GCTGGGAACAGAAATTAAA
sieIF4E2_1	GCCACAGTGACTTCCATCT
sieIF4E2_2	CGGAACGAGACAAGAATCA
3. SARS-CoV-2 primers for RT-qPCR
Primer name	Sequence (5' to 3')
Nsp12 F/R	CAGAGAGCTAGGTGTTGTAC/ AAGCACGTAGTGCGTTTATC
Nucleocapsid F/R	CAGCGTTCTTCGGAATGTCG/ AGGCTTGAGTTTCATCAGCC
GAPDH F/R	TGGGTGTGAACCATGAGAAG/ GGGTGCTAAGCAGTTGGTG
4. Primers for RT-PCR
Primer name	Sequence (5' to 3')
Membrane F/R #1	AACCAACCAACTTTCGATCT/ ATCCATGTAAGGAATAGGAAACC
Membrane F/R #2	GACATCAAGGACCTGCC/ AGTTGCCAATCCTGTAGC
Orf6 F/R #1	AACCAACCAACTTTCGATCT/ ATTGGTTGCTCTTCATCTAATTG
Orf6 F/R #2	AGTTACGATTGCGGAGATACTC/ ACCGAGAATAAGTATTCTCAGTTGG
ITM2B F/R	TTGCCTCAGTCCTATCTGATTCA/ TCTGCGTTGCAGTTTGTAAGT
CFL1 F/R	GCCAACTTCTAACCGCAATAG/ CCTTACTGGTCCTGCTTCC
TAGLN2 F/R	AGTGACATTCCCAGAGAGCC/ GGCCCCTAAATTTTGGTCCC
HSPA5 F/R	CCCCGAGAACACGGTCTTT/ CAACCACCTTGAACGGCAA
18s rRNA F/R	GTAACCCGTTGAACCCCATT/ CCATCCAATCGGTAGTAGCG
GFP F/R	TGCTGCTGCCCGACAACCACTAC/CTTGTACAGCTCGTCCATGCC
eIF4E2 F/R	TGACAGGCCACAGTGACTTC/TGAGATTCTCCCAGCAACGG
5. adaptors for fCLIP-seq
Name	Sequence (5' to 3')
5’ adapter	/App/NNNNTGGAATTCTCGGGTGCCAAGG/ddC/
3’ adapter	GUUCAGAGUUCUACAGUCCGACGAUCNNNN
Ribonucleotides are underlined.

## Sheet: S Table 2.
Bait	Prey	PreyGene	Spec	SpecSum	AvgSpec	NumReplicates	ctrlCounts	AvgP	MaxP	TopoAvgP	TopoMaxP	SaintScore	logOddsScore	FoldChange	BFDR	boosted_by
Nsp2	M	M	10|11	21	10.5	2	3|2	1	1	1	1	1	5.95	4.2	0
Nsp2	N	N	64|67	131	65.5	2	44|39	0	0	0	0	0	-52.84	1.58	0.31
Nsp2	NSP1	NSP1	24|26	50	25	2	0|0	1	1	1	1	1	39.65	250	0
Nsp2	NSP2	NSP2	157|139	296	148	2	0|0	1	1	1	1	1	203.53	1480	0
Nsp2	NSP3	NSP3	13|17	30	15	2	0|0	1	1	1	1	1	23.35	150	0
Nsp2	NSP4	NSP4	1|2	3	1.5	2	0|0	0.5	1	0.5	1	0.5	3.55	15	0.11
Nsp2	ORF3A	ORF3A	16|9	25	12.5	2	2|2	1	1	1	1	1	6.2	6.25	0
Nsp2	ORF6	ORF6	3|0	3	1.5	2	1|1	0.45	0.9	0.45	0.9	0.45	-2	1.5	0.19
Nsp2	ORF9B	ORF9B	2|2	4	2	2	3|0	0.4	0.4	0.4	0.4	0.4	-0.38	1.33	0.19
Nsp2	S	S	30|30	60	30	2	22|17	0	0	0	0	0	-24.12	1.54	0.3
Nsp2	P0DP09	IGKV1-13	4|5	9	4.5	2	3|6	0	0	0	0	0	-8.59	1	0.27
Nsp2	A0FGR8	ESYT2	2|0	2	1	2	0|0	0.5	1	0.5	1	0.5	1.04	10	0.11
Nsp2	A6NDG6	PGP	1|1	2	1	2	0|0	0	0	0	0	0	3.55	10	0.31
Nsp2	A6NHQ2	FBLL1	1|0	1	0.5	2	0|0	0	0	0	0	0	1.04	5	0.31
Nsp2	A8MT69	CENPX	2|0	2	1	2	0|0	0.5	1	0.5	1	0.5	1.04	10	0.11
Nsp2	Q99613	EIF3C	2|1	3	1.5	2	0|0	0.5	1	0.5	1	0.5	3.55	15	0.11
Nsp2	E9PAV3	NACA	3|0	3	1.5	2	3|0	0.36	0.72	0.36	0.72	0.36	-3.92	1	0.21
Nsp2	E9PRG8	C11orf98	5|2	7	3.5	2	1|2	0.62	0.96	0.62	0.96	0.62	-0.89	2.33	0.03
Nsp2	O00116	AGPS	1|1	2	1	2	0|0	0	0	0	0	0	3.55	10	0.31
Nsp2	O00148	DDX39A	7|10	17	8.5	2	0|0	1	1	1	1	1	14.09	85	0
Nsp2	O00159	MYO1C	1|5	6	3	2	0|0	0.5	1	0.5	1	0.5	3.55	30	0.05
Nsp2	O00194	RAB27B	1|1	2	1	2	0|0	0	0	0	0	0	3.55	10	0.31
Nsp2	O00231	PSMD11	2|1	3	1.5	2	0|0	0.5	1	0.5	1	0.5	3.55	15	0.11
Nsp2	O00264	PGRMC1	1|1	2	1	2	0|0	0	0	0	0	0	3.55	10	0.31
Nsp2	O00299	CLIC1	3|3	6	3	2	4|2	0	0	0	0	0	-4.74	1	0.31
Nsp2	O00303	EIF3F	1|3	4	2	2	0|0	0.5	1	0.5	1	0.5	3.55	20	0.07
Nsp2	O00401	WASL	2|3	5	2.5	2	0|0	1	1	1	1	1	5.58	25	0
Nsp2	O00425	IGF2BP3	3|5	8	4	2	0|0	1	1	1	1	1	7.42	40	0
Nsp2	O00515	LAD1	1|0	1	0.5	2	0|0	0	0	0	0	0	1.04	5	0.31
Nsp2	O00541	PES1	5|8	13	6.5	2	2|2	0.9	0.99	0.9	0.99	0.9	1.48	3.25	0.01
Nsp2	O00567	NOP56	7|6	13	6.5	2	2|2	0.96	0.98	0.96	0.98	0.96	2.74	3.25	0
Nsp2	O00571	DDX3X	14|11	25	12.5	2	1|9	0.51	0.76	0.51	0.76	0.51	-1.08	2.5	0.05
Nsp2	O14579	COPE	4|2	6	3	2	0|0	1	1	1	1	1	5.58	30	0
Nsp2	O14617	AP3D1	1|0	1	0.5	2	0|0	0	0	0	0	0	1.04	5	0.31
Nsp2	O14646	CHD1	1|0	1	0.5	2	0|0	0	0	0	0	0	1.04	5	0.31
Nsp2	O14744	PRMT5	1|1	2	1	2	0|0	0	0	0	0	0	3.55	10	0.31
Nsp2	O14949	UQCRQ	2|0	2	1	2	0|0	0.5	1	0.5	1	0.5	1.04	10	0.11
Nsp2	O14980	XPO1	7|6	13	6.5	2	0|0	1	1	1	1	1	12.48	65	0
Nsp2	O15027	SEC16A	100|98	198	99	2	0|0	1	1	1	1	1	145.51	990	0
Nsp2	O15162	PLSCR1	2|1	3	1.5	2	0|0	0.5	1	0.5	1	0.5	3.55	15	0.11
Nsp2	O15231	ZNF185	2|2	4	2	2	0|0	1	1	1	1	1	5.58	20	0
Nsp2	O15269	SPTLC1	3|2	5	2.5	2	0|0	1	1	1	1	1	5.58	25	0
Nsp2	O15371	EIF3D	4|2	6	3	2	0|0	1	1	1	1	1	5.58	30	0
Nsp2	O43143	DHX15	5|2	7	3.5	2	1|0	0.96	1	0.96	1	0.96	2.54	7	0
Nsp2	O43150	ASAP2	1|0	1	0.5	2	0|0	0	0	0	0	0	1.04	5	0.31
Nsp2	O43175	PHGDH	2|1	3	1.5	2	0|0	0.5	1	0.5	1	0.5	3.55	15	0.11
Nsp2	O43237	DYNC1LI2	1|1	2	1	2	0|0	0	0	0	0	0	3.55	10	0.31
Nsp2	O43242	PSMD3	1|5	6	3	2	1|1	0.49	0.99	0.49	0.99	0.49	-0.59	3	0.17
Nsp2	O43286	B4GALT5	1|1	2	1	2	0|0	0	0	0	0	0	3.55	10	0.31
Nsp2	O43707	ACTN4	26|25	51	25.5	2	33|19	0	0	0	0	0	-53.33	0.98	0.31
Nsp2	O43747	AP1G1	2|1	3	1.5	2	0|0	0.5	1	0.5	1	0.5	3.55	15	0.11
Nsp2	O43837	IDH3B	1|0	1	0.5	2	0|0	0	0	0	0	0	1.04	5	0.31
Nsp2	O43852	CALU	3|2	5	2.5	2	0|0	1	1	1	1	1	5.58	25	0
Nsp2	O60264	SMARCA5	1|2	3	1.5	2	0|0	0.5	1	0.5	1	0.5	3.55	15	0.11
Nsp2	O60313	OPA1	2|2	4	2	2	0|0	1	1	1	1	1	5.58	20	0
Nsp2	O60493	SNX3	1|1	2	1	2	0|0	0	0	0	0	0	3.55	10	0.31
Nsp2	O60610	DIAPH1	25|23	48	24	2	0|0	1	1	1	1	1	38.19	240	0
Nsp2	O60671	RAD1	1|0	1	0.5	2	0|0	0	0	0	0	0	1.04	5	0.31
Nsp2	O60701	UGDH	7|4	11	5.5	2	2|0	0.98	0.99	0.98	0.99	0.98	3.1	5.5	0
Nsp2	O60716	CTNND1	7|13	20	10	2	1|0	1	1	1	1	1	9.6	20	0
Nsp2	O60763	USO1	2|1	3	1.5	2	0|0	0.5	1	0.5	1	0.5	3.55	15	0.11
Nsp2	Q99880	H2BC13	1|0	1	0.5	2	0|0	0	0	0	0	0	1.04	5	0.31
Nsp2	O60832	DKC1	2|2	4	2	2	1|1	0.7	0.7	0.7	0.7	0.7	0.86	2	0.03
Nsp2	O75083	WDR1	6|5	11	5.5	2	0|0	1	1	1	1	1	10.84	55	0
Nsp2	O75146	HIP1R	1|4	5	2.5	2	0|0	0.5	1	0.5	1	0.5	3.55	25	0.06
Nsp2	O75340	PDCD6	1|1	2	1	2	0|1	0	0	0	0	0	1.21	2	0.31
Nsp2	O75369	FLNB	10|6	16	8	2	7|2	0.16	0.32	0.16	0.32	0.16	-5.3	1.78	0.22
Nsp2	O75400	PRPF40A	2|1	3	1.5	2	0|0	0.5	1	0.5	1	0.5	3.55	15	0.11
Nsp2	O75436	VPS26A	2|4	6	3	2	0|1	0.96	0.99	0.96	0.99	0.96	2.54	6	0
Nsp2	O75439	PMPCB	1|1	2	1	2	0|0	0	0	0	0	0	3.55	10	0.31
Nsp2	O75477	ERLIN1	2|0	2	1	2	0|0	0.5	1	0.5	1	0.5	1.04	10	0.11
Nsp2	O75494	SRSF10	1|2	3	1.5	2	0|0	0.5	1	0.5	1	0.5	3.55	15	0.11
Nsp2	O75533	SF3B1	4|6	10	5	2	0|0	1	1	1	1	1	9.16	50	0
Nsp2	O75569	PRKRA	1|0	1	0.5	2	0|0	0	0	0	0	0	1.04	5	0.31
Nsp2	O75643	SNRNP200	25|20	45	22.5	2	0|0	1	1	1	1	1	33.78	225	0
Nsp2	O75683	SURF6	20|35	55	27.5	2	26|25	0	0	0	0	0	-59.86	1.08	0.3
Nsp2	O75746	SLC25A12	1|1	2	1	2	0|0	0	0	0	0	0	3.55	10	0.31
Nsp2	O75874	IDH1	1|0	1	0.5	2	1|1	0	0	0	0	0	-2	0.5	0.31
Nsp2	O75907	DGAT1	1|0	1	0.5	2	0|0	0	0	0	0	0	1.04	5	0.31
Nsp2	O75915	ARL6IP5	1|1	2	1	2	0|0	0	0	0	0	0	3.55	10	0.31
Nsp2	O75955	FLOT1	8|4	12	6	2	0|0	1	1	1	1	1	9.16	60	0
Nsp2	O75964	ATP5MG	1|2	3	1.5	2	2|0	0.38	0.76	0.38	0.76	0.38	-0.35	1.5	0.2
Nsp2	O76021	RSL1D1	21|16	37	18.5	2	5|7	0.96	1	0.96	1	0.96	2.52	3.08	0
Nsp2	O76024	WFS1	1|1	2	1	2	0|0	0	0	0	0	0	3.55	10	0.31
Nsp2	O76094	SRP72	1|2	3	1.5	2	1|0	0.46	0.93	0.46	0.93	0.46	1.21	3	0.18
Nsp2	O94886	TMEM63A	1|0	1	0.5	2	0|1	0	0	0	0	0	-0.4	1	0.31
Nsp2	O94905	ERLIN2	9|7	16	8	2	0|1	1	1	1	1	1	9.6	16	0
Nsp2	O94906	PRPF6	2|2	4	2	2	0|0	1	1	1	1	1	5.58	20	0
Nsp2	O94925	GLS	1|2	3	1.5	2	0|0	0.5	1	0.5	1	0.5	3.55	15	0.11
Nsp2	O95070	YIF1A	1|0	1	0.5	2	0|0	0	0	0	0	0	1.04	5	0.31
Nsp2	O95292	VAPB	1|2	3	1.5	2	0|0	0.5	1	0.5	1	0.5	3.55	15	0.11
Nsp2	O95373	IPO7	8|9	17	8.5	2	0|0	1	1	1	1	1	15.67	85	0
Nsp2	O95399	UTS2	1|1	2	1	2	1|0	0	0	0	0	0	1.21	2	0.31
Nsp2	O95433	AHSA1	2|3	5	2.5	2	2|0	0.83	0.9	0.83	0.9	0.83	1.13	2.5	0.02
Nsp2	O95478	NSA2	1|1	2	1	2	0|0	0	0	0	0	0	3.55	10	0.31
Nsp2	O95486	SEC24A	1|0	1	0.5	2	0|0	0	0	0	0	0	1.04	5	0.31
Nsp2	O95573	ACSL3	7|7	14	7	2	0|0	1	1	1	1	1	14.09	70	0
Nsp2	O95758	PTBP3	1|0	1	0.5	2	0|0	0	0	0	0	0	1.04	5	0.31
Nsp2	O95782	AP2A1	4|7	11	5.5	2	0|0	1	1	1	1	1	9.16	55	0
Nsp2	O95793	STAU1	4|4	8	4	2	0|0	1	1	1	1	1	9.16	40	0
Nsp2	O95994	AGR2	2|3	5	2.5	2	4|0	0.18	0.36	0.18	0.36	0.18	-2.08	1.25	0.22
Nsp2	O96005	CLPTM1	1|1	2	1	2	0|0	0	0	0	0	0	3.55	10	0.31
Nsp2	O96008	TOMM40	1|1	2	1	2	1|0	0	0	0	0	0	1.21	2	0.31
Nsp2	P00338	LDHA	6|15	21	10.5	2	29|8	0	0	0	0	0	-58.87	0.57	0.31
Nsp2	P00367	GLUD1	1|1	2	1	2	1|0	0	0	0	0	0	1.21	2	0.31
Nsp2	P00403	MT-CO2	1|0	1	0.5	2	1|0	0	0	0	0	0	-0.4	1	0.31
Nsp2	P00505	GOT2	7|2	9	4.5	2	9|1	0	0.01	0	0.01	0	-13.09	0.9	0.26
Nsp2	P00558	PGK1	9|11	20	10	2	10|8	0	0	0	0	0	-17.18	1.11	0.28
Nsp2	P01011	SERPINA3	3|2	5	2.5	2	0|0	1	1	1	1	1	5.58	25	0
Nsp2	P01594	IGKV1-33	7|7	14	7	2	5|4	0.01	0.01	0.01	0.01	0.01	-4.29	1.56	0.25
Nsp2	P01857	IGHG1	71|85	156	78	2	58|63	0	0	0	0	0	-108.91	1.29	0.31
Nsp2	P02545	LMNA	26|31	57	28.5	2	29|22	0	0	0	0	0	-50.68	1.12	0.31
Nsp2	P02786	TFRC	7|8	15	7.5	2	1|0	1	1	1	1	1	9.6	15	0
Nsp2	P04040	CAT	1|2	3	1.5	2	1|2	0.15	0.29	0.15	0.29	0.15	-2.39	1	0.23
Nsp2	P04075	ALDOA	11|13	24	12	2	14|8	0	0	0	0	0	-21.19	1.09	0.29
Nsp2	P04083	ANXA1	5|4	9	4.5	2	12|2	0	0	0	0	0	-16.95	0.64	0.31
Nsp2	P04196	HRG	2|4	6	3	2	0|0	1	1	1	1	1	5.58	30	0
Nsp2	P04406	GAPDH	17|19	36	18	2	21|12	0	0	0	0	0	-31.66	1.09	0.3
Nsp2	P04626	ERBB2	11|12	23	11.5	2	5|2	0.99	0.99	0.99	0.99	0.99	4.02	3.29	0
Nsp2	P04843	RPN1	25|19	44	22	2	9|2	0.98	1	0.98	1	0.98	3.08	4	0
Nsp2	P04844	RPN2	15|7	22	11	2	4|4	0.54	1	0.54	1	0.54	-2.57	2.75	0.05
Nsp2	P05023	ATP1A1	13|14	27	13.5	2	1|1	1	1	1	1	1	14.95	13.5	0
Nsp2	P05109	S100A8	2|3	5	2.5	2	0|3	0.56	0.72	0.56	0.72	0.56	-0.38	1.67	0.04
Nsp2	P05141	SLC25A5	9|6	15	7.5	2	3|2	0.87	0.99	0.87	0.99	0.87	1.13	3	0.01
Nsp2	P05198	EIF2S1	7|7	14	7	2	4|3	0.29	0.29	0.29	0.29	0.29	-0.88	2	0.21
Nsp2	P05386	RPLP1	4|4	8	4	2	6|2	0	0	0	0	0	-6.57	1	0.31
Nsp2	P05387	RPLP2	7|8	15	7.5	2	9|2	0	0	0	0	0	-7.12	1.36	0.27
Nsp2	P05388	RPLP0	7|9	16	8	2	7|6	0	0	0	0	0	-11.27	1.23	0.28
Nsp2	P05556	ITGB1	1|1	2	1	2	1|0	0	0	0	0	0	1.21	2	0.31
Nsp2	P05783	KRT18	46|42	88	44	2	28|18	0	0	0	0	0	-21.66	1.91	0.29
Nsp2	P06331	IGHV4-34	4|3	7	3.5	2	0|0	1	1	1	1	1	7.42	35	0
Nsp2	P06493	CDK1	1|2	3	1.5	2	0|0	0.5	1	0.5	1	0.5	3.55	15	0.11
Nsp2	P06576	ATP5F1B	25|19	44	22	2	21|14	0	0	0	0	0	-32.58	1.26	0.3
Nsp2	P06702	S100A9	1|5	6	3	2	0|1	0.5	1	0.5	1	0.5	1.21	6	0.11
Nsp2	P06703	S100A6	6|6	12	6	2	4|5	0	0	0	0	0	-5.69	1.33	0.26
Nsp2	P06733	ENO1	3|1	4	2	2	8|4	0	0	0	0	0	-20.43	0.33	0.31
Nsp2	P06748	NPM1	16|18	34	17	2	12|15	0	0	0	0	0	-22.92	1.26	0.29
Nsp2	P07195	LDHB	7|4	11	5.5	2	10|7	0	0	0	0	0	-23.74	0.65	0.31
Nsp2	P07237	P4HB	6|4	10	5	2	10|3	0	0	0	0	0	-15.43	0.77	0.31
Nsp2	P07305	H1-0	6|9	15	7.5	2	8|8	0	0	0	0	0	-18.12	0.94	0.28
Nsp2	P07355	ANXA2	69|57	126	63	2	37|26	0	0	0	0	0	-30.57	2	0.29
Nsp2	P07437	TUBB	6|5	11	5.5	2	6|4	0	0	0	0	0	-8.89	1.1	0.27
Nsp2	P07737	PFN1	1|4	5	2.5	2	3|4	0	0.01	0	0.01	0	-10.08	0.71	0.26
Nsp2	P07741	APRT	3|4	7	3.5	2	0|0	1	1	1	1	1	7.42	35	0
Nsp2	P07814	EPRS1	9|10	19	9.5	2	1|0	1	1	1	1	1	12.51	19	0
Nsp2	P07900	HSP90AA1	31|28	59	29.5	2	19|17	0	0	0	0	0	-21.72	1.64	0.29
Nsp2	P07910	HNRNPC	10|8	18	9	2	6|2	0.44	0.68	0.44	0.68	0.44	-1.34	2.25	0.19
Nsp2	P07954	FH	1|3	4	2	2	0|0	0.5	1	0.5	1	0.5	3.55	20	0.07
Nsp2	P08134	RHOC	1|2	3	1.5	2	2|0	0.38	0.76	0.38	0.76	0.38	-0.35	1.5	0.2
Nsp2	P08195	SLC3A2	4|4	8	4	2	4|0	0.65	0.65	0.65	0.65	0.65	0.62	2	0.03
Nsp2	P08238	HSP90AB1	27|27	54	27	2	12|12	0.05	0.05	0.05	0.05	0.05	-2.88	2.25	0.24
Nsp2	P08559	PDHA1	1|3	4	2	2	0|0	0.5	1	0.5	1	0.5	3.55	20	0.07
Nsp2	P08574	CYC1	2|2	4	2	2	2|0	0.76	0.76	0.76	0.76	0.76	1.13	2	0.02
Nsp2	P08670	VIM	3|6	9	4.5	2	2|0	0.95	0.99	0.95	0.99	0.95	2.25	4.5	0
Nsp2	P08758	ANXA5	6|4	10	5	2	5|0	0.53	0.77	0.53	0.77	0.53	-0.86	2	0.05
Nsp2	P08865	RPSA	1|0	1	0.5	2	4|2	0	0	0	0	0	-10.5	0.17	0.31
Nsp2	P09211	GSTP1	1|1	2	1	2	3|1	0	0	0	0	0	-4.09	0.5	0.31
Nsp2	P09417	QDPR	1|1	2	1	2	0|0	0	0	0	0	0	3.55	10	0.31
Nsp2	P09525	ANXA4	21|17	38	19	2	11|8	0.04	0.08	0.04	0.08	0.04	-7.72	2	0.24
Nsp2	P09651	HNRNPA1	10|4	14	7	2	6|4	0.06	0.13	0.06	0.13	0.06	-10.33	1.4	0.24
Nsp2	P09661	SNRPA1	1|1	2	1	2	0|0	0	0	0	0	0	3.55	10	0.31
Nsp2	P09874	PARP1	7|11	18	9	2	2|2	0.99	1	0.99	1	0.99	3.94	4.5	0
Nsp2	P0C0L4	C4A	14|10	24	12	2	0|0	1	1	1	1	1	18.78	120	0
Nsp2	Q71UI9	H2AZ2	2|2	4	2	2	0|0	1	1	1	1	1	5.58	20	0
Nsp2	P0CF74	IGLC6	1|1	2	1	2	3|1	0	0	0	0	0	-4.09	0.5	0.31
Nsp2	P0DMN0	SULT1A4	31|40	71	35.5	2	0|0	1	1	1	1	1	49.84	355	0
Nsp2	P0DMV9	HSPA1B	37|24	61	30.5	2	29|14	0	0	0	0	0	-38.81	1.42	0.3
Nsp2	P0DP25	CALM3	1|1	2	1	2	1|2	0	0	0	0	0	-2.39	0.67	0.31
Nsp2	P10412	H1-4	3|4	7	3.5	2	3|4	0	0.01	0	0.01	0	-6.52	1	0.26
Nsp2	P10620	MGST1	4|5	9	4.5	2	0|0	1	1	1	1	1	9.16	45	0
Nsp2	P10809	HSPD1	39|38	77	38.5	2	36|22	0	0	0	0	0	-45.87	1.33	0.31
Nsp2	P10909	CLU	1|0	1	0.5	2	0|0	0	0	0	0	0	1.04	5	0.31
Nsp2	P11021	HSPA5	49|53	102	51	2	37|41	0	0	0	0	0	-65.09	1.31	0.31
Nsp2	P11142	HSPA8	33|39	72	36	2	20|17	0	0	0	0	0	-16.63	1.95	0.28
Nsp2	P11166	SLC2A1	1|0	1	0.5	2	0|0	0	0	0	0	0	1.04	5	0.31
Nsp2	P11177	PDHB	2|2	4	2	2	0|0	1	1	1	1	1	5.58	20	0
Nsp2	P11182	DBT	9|8	17	8.5	2	1|1	1	1	1	1	1	8.25	8.5	0
Nsp2	P11216	PYGB	25|29	54	27	2	4|1	1	1	1	1	1	14.15	10.8	0
Nsp2	P11279	LAMP1	2|1	3	1.5	2	0|0	0.5	1	0.5	1	0.5	3.55	15	0.11
Nsp2	P11387	TOP1	13|14	27	13.5	2	1|0	1	1	1	1	1	18.35	27	0
Nsp2	P11388	TOP2A	13|8	21	10.5	2	2|2	1	1	1	1	1	5.1	5.25	0
Nsp2	P11413	G6PD	12|11	23	11.5	2	2|0	1	1	1	1	1	7.65	11.5	0
Nsp2	P11586	MTHFD1	5|5	10	5	2	0|1	1	1	1	1	1	6.7	10	0
Nsp2	P11940	PABPC1	4|1	5	2.5	2	1|2	0.43	0.86	0.43	0.86	0.43	-2.39	1.67	0.19
Nsp2	P12004	PCNA	1|1	2	1	2	1|0	0	0	0	0	0	1.21	2	0.31
Nsp2	P12074	COX6A1	1|0	1	0.5	2	0|0	0	0	0	0	0	1.04	5	0.31
Nsp2	P12236	SLC25A6	2|3	5	2.5	2	1|1	0.8	0.9	0.8	0.9	0.8	0.86	2.5	0.02
Nsp2	P12268	IMPDH2	1|0	1	0.5	2	6|0	0	0	0	0	0	-9.71	0.17	0.31
Nsp2	P12273	PIP	1|3	4	2	2	2|2	0.11	0.23	0.11	0.23	0.11	-4.09	1	0.23
Nsp2	P12429	ANXA3	7|9	16	8	2	2|0	1	1	1	1	1	5.1	8	0
Nsp2	P12814	ACTN1	1|0	1	0.5	2	1|0	0	0	0	0	0	-0.4	1	0.31
Nsp2	P12956	XRCC6	10|22	32	16	2	4|0	0.99	1	0.99	1	0.99	4.19	8	0
Nsp2	P13010	XRCC5	26|30	56	28	2	9|0	1	1	1	1	1	5.12	6.22	0
Nsp2	P13489	RNH1	7|12	19	9.5	2	3|0	0.99	1	0.99	1	0.99	3.83	6.33	0
Nsp2	P13639	EEF2	34|27	61	30.5	2	13|19	0	0	0	0	0	-16.05	1.91	0.27
Nsp2	P13667	PDIA4	45|43	88	44	2	8|0	1	1	1	1	1	7.54	11	0
Nsp2	P13804	ETFA	7|6	13	6.5	2	4|2	0.53	0.69	0.53	0.69	0.53	-0.53	2.17	0.05
Nsp2	P14174	MIF	1|2	3	1.5	2	1|0	0.46	0.93	0.46	0.93	0.46	1.21	3	0.18
Nsp2	P14209	CD99	4|0	4	2	2	0|0	0.5	1	0.5	1	0.5	1.04	20	0.06
Nsp2	P14324	FDPS	1|1	2	1	2	0|0	0	0	0	0	0	3.55	10	0.31
Nsp2	P14406	COX7A2	2|2	4	2	2	0|0	1	1	1	1	1	5.58	20	0
Nsp2	P14618	PKM	58|56	114	57	2	32|28	0	0	0	0	0	-24.6	1.9	0.3
Nsp2	P14625	HSP90B1	35|28	63	31.5	2	21|9	0	0	0	0	0	-13.26	2.1	0.27
Nsp2	P63162	SNRPN	1|0	1	0.5	2	1|1	0	0	0	0	0	-2	0.5	0.31
Nsp2	P14866	HNRNPL	10|8	18	9	2	1|1	1	1	1	1	1	8.25	9	0
Nsp2	P14868	DARS1	5|7	12	6	2	0|1	1	1	1	1	1	6.7	12	0
Nsp2	P14923	JUP	19|18	37	18.5	2	16|40	0	0	0	0	0	-71.75	0.66	0.31
Nsp2	P15170	GSPT1	1|0	1	0.5	2	0|0	0	0	0	0	0	1.04	5	0.31
Nsp2	P15311	EZR	8|11	19	9.5	2	6|1	0.73	0.92	0.73	0.92	0.73	0.17	2.71	0.02
Nsp2	P15735	PHKG2	2|0	2	1	2	0|0	0.5	1	0.5	1	0.5	1.04	10	0.11
Nsp2	P15880	RPS2	16|13	29	14.5	2	7|3	0.88	0.99	0.88	0.99	0.88	1.27	2.9	0.01
Nsp2	P15924	DSP	47|39	86	43	2	9|75	0	0	0	0	0	-88.16	1.02	0.31
Nsp2	P16144	ITGB4	5|8	13	6.5	2	1|0	1	1	1	1	1	6.7	13	0
Nsp2	P16152	CBR1	1|1	2	1	2	0|0	0	0	0	0	0	3.55	10	0.31
Nsp2	P16401	H1-5	3|5	8	4	2	4|4	0	0	0	0	0	-8.25	1	0.26
Nsp2	P16403	H1-2	2|3	5	2.5	2	2|4	0	0	0	0	0	-6.17	0.83	0.31
Nsp2	P16422	EPCAM	5|5	10	5	2	0|0	1	1	1	1	1	10.84	50	0
Nsp2	P16615	ATP2A2	42|50	92	46	2	3|2	1	1	1	1	1	46.1	18.4	0
Nsp2	P17612	PRKACA	1|6	7	3.5	2	0|0	0.5	1	0.5	1	0.5	3.55	35	0.05
Nsp2	P17844	DDX5	9|5	14	7	2	1|0	1	1	1	1	1	6.7	14	0
Nsp2	P17931	LGALS3	2|2	4	2	2	2|2	0	0	0	0	0	-2.67	1	0.31
Nsp2	P17980	PSMC3	1|2	3	1.5	2	1|0	0.46	0.93	0.46	0.93	0.46	1.21	3	0.18
Nsp2	P17987	TCP1	12|18	30	15	2	4|0	1	1	1	1	1	4.8	7.5	0
Nsp2	P18031	PTPN1	8|12	20	10	2	0|0	1	1	1	1	1	15.67	100	0
Nsp2	P18085	ARF4	1|1	2	1	2	0|0	0	0	0	0	0	3.55	10	0.31
Nsp2	P18124	RPL7	28|29	57	28.5	2	15|19	0	0	0	0	0	-18.3	1.68	0.29
Nsp2	P18206	VCL	4|7	11	5.5	2	6|0	0.39	0.69	0.39	0.69	0.39	-2.45	1.83	0.2
Nsp2	P18621	RPL17	5|13	18	9	2	4|2	0.57	1	0.57	1	0.57	-1.89	3	0.04
Nsp2	P18754	RCC1	8|10	18	9	2	1|0	1	1	1	1	1	11.05	18	0
Nsp2	P19224	UGT1A6	7|6	13	6.5	2	1|0	1	1	1	1	1	8.15	13	0
Nsp2	P19338	NCL	16|10	26	13	2	13|5	0	0	0	0	0	-15.19	1.44	0.28
Nsp2	P19367	HK1	2|4	6	3	2	0|0	1	1	1	1	1	5.58	30	0
Nsp2	P19525	EIF2AK2	1|0	1	0.5	2	0|0	0	0	0	0	0	1.04	5	0.31
Nsp2	P20042	EIF2S2	12|8	20	10	2	1|2	1	1	1	1	1	6.48	6.67	0
Nsp2	P20340	RAB6A	2|2	4	2	2	1|0	0.93	0.93	0.93	0.93	0.93	2.54	4	0.01
Nsp2	P21291	CSRP1	1|1	2	1	2	0|0	0	0	0	0	0	3.55	10	0.31
Nsp2	P21333	FLNA	73|79	152	76	2	61|36	0	0	0	0	0	-66.93	1.57	0.31
Nsp2	P21796	VDAC1	16|19	35	17.5	2	12|5	0.02	0.03	0.02	0.03	0.02	-6.3	2.06	0.25
Nsp2	P21964	COMT	4|7	11	5.5	2	0|0	1	1	1	1	1	9.16	55	0
Nsp2	P21980	TGM2	7|6	13	6.5	2	5|0	0.82	0.88	0.82	0.88	0.82	1.21	2.6	0.02
Nsp2	P22059	OSBP	2|0	2	1	2	0|0	0.5	1	0.5	1	0.5	1.04	10	0.11
Nsp2	P22061	PCMT1	6|7	13	6.5	2	9|12	0	0	0	0	0	-27.65	0.62	0.31
Nsp2	P22087	FBL	8|8	16	8	2	3|2	0.97	0.97	0.97	0.97	0.97	3.63	3.2	0
Nsp2	P22234	PAICS	1|1	2	1	2	1|0	0	0	0	0	0	1.21	2	0.31
Nsp2	P22314	UBA1	2|5	7	3.5	2	6|0	0.12	0.23	0.12	0.23	0.12	-5.38	1.17	0.23
Nsp2	P22392	NME2	3|2	5	2.5	2	1|0	0.95	0.98	0.95	0.98	0.95	2.54	5	0
Nsp2	P35321	SPRR1A	1|1	2	1	2	1|1	0	0	0	0	0	-0.59	1	0.31
Nsp2	P22570	FDXR	1|0	1	0.5	2	0|0	0	0	0	0	0	1.04	5	0.31
Nsp2	P22626	HNRNPA2B1	12|7	19	9.5	2	6|3	0.46	0.91	0.46	0.91	0.46	-4.29	2.11	0.19
Nsp2	P22695	UQCRC2	14|15	29	14.5	2	5|2	1	1	1	1	1	7.34	4.14	0
Nsp2	P23246	SFPQ	26|30	56	28	2	1|1	1	1	1	1	1	33.1	28	0
Nsp2	P23284	PPIB	7|9	16	8	2	5|1	0.77	0.91	0.77	0.91	0.77	0.57	2.67	0.02
Nsp2	P23396	RPS3	23|21	44	22	2	16|12	0	0	0	0	0	-17.63	1.57	0.29
Nsp2	P23526	AHCY	4|3	7	3.5	2	1|1	0.93	0.97	0.93	0.97	0.93	2.18	3.5	0.01
Nsp2	P23528	CFL1	10|12	22	11	2	4|5	0.67	0.91	0.67	0.91	0.67	-0.26	2.44	0.03
Nsp2	P23919	DTYMK	1|0	1	0.5	2	0|0	0	0	0	0	0	1.04	5	0.31
Nsp2	P24539	ATP5PB	5|3	8	4	2	0|0	1	1	1	1	1	7.42	40	0
Nsp2	P24666	ACP1	5|4	9	4.5	2	0|0	1	1	1	1	1	9.16	45	0
Nsp2	P24752	ACAT1	3|5	8	4	2	1|0	0.99	1	0.99	1	0.99	3.88	8	0
Nsp2	P25205	MCM3	2|3	5	2.5	2	0|0	1	1	1	1	1	5.58	25	0
Nsp2	P25398	RPS12	4|4	8	4	2	3|2	0.18	0.18	0.18	0.18	0.18	-1.55	1.6	0.22
Nsp2	P25705	ATP5F1A	27|23	50	25	2	21|12	0	0	0	0	0	-23.52	1.52	0.29
Nsp2	P25789	PSMA4	2|0	2	1	2	0|0	0.5	1	0.5	1	0.5	1.04	10	0.11
Nsp2	P26038	MSN	10|10	20	10	2	4|0	0.99	0.99	0.99	0.99	0.99	4.19	5	0
Nsp2	P26232	CTNNA2	1|0	1	0.5	2	1|0	0	0	0	0	0	-0.4	1	0.31
Nsp2	P26368	U2AF2	3|0	3	1.5	2	0|0	0.5	1	0.5	1	0.5	1.04	15	0.07
Nsp2	P26373	RPL13	8|10	18	9	2	6|5	0.01	0.03	0.01	0.03	0.01	-6.35	1.64	0.25
Nsp2	P26599	PTBP1	6|10	16	8	2	2|2	0.97	1	0.97	1	0.97	2.74	4	0
Nsp2	P26640	VARS1	4|6	10	5	2	1|0	1	1	1	1	1	5.28	10	0
Nsp2	P26641	EEF1G	12|16	28	14	2	5|6	0.63	0.98	0.63	0.98	0.63	-0.95	2.55	0.03
Nsp2	P27105	STOM	1|0	1	0.5	2	0|0	0	0	0	0	0	1.04	5	0.31
Nsp2	P27361	MAPK3	3|4	7	3.5	2	2|0	0.93	0.96	0.93	0.96	0.93	2.25	3.5	0.01
Nsp2	P27449	ATP6V0C	1|0	1	0.5	2	0|0	0	0	0	0	0	1.04	5	0.31
Nsp2	P27635	RPL10	12|12	24	12	2	2|2	1	1	1	1	1	9.53	6	0
Nsp2	P27708	CAD	2|3	5	2.5	2	0|0	1	1	1	1	1	5.58	25	0
Nsp2	P27797	CALR	2|1	3	1.5	2	5|0	0	0	0	0	0	-5.52	0.6	0.31
Nsp2	P27816	MAP4	1|1	2	1	2	0|0	0	0	0	0	0	3.55	10	0.31
Nsp2	P27824	CANX	4|3	7	3.5	2	1|0	0.99	0.99	0.99	0.99	0.99	3.88	7	0
Nsp2	P28072	PSMB6	1|1	2	1	2	0|0	0	0	0	0	0	3.55	10	0.31
Nsp2	P28288	ABCD3	2|2	4	2	2	0|0	1	1	1	1	1	5.58	20	0
Nsp2	P29401	TKT	1|0	1	0.5	2	8|3	0	0	0	0	0	-21.22	0.09	0.31
Nsp2	P29692	EEF1D	3|3	6	3	2	6|3	0	0	0	0	0	-10.14	0.67	0.31
Nsp2	P30041	PRDX6	4|1	5	2.5	2	2|1	0.43	0.86	0.43	0.86	0.43	-2.39	1.67	0.19
Nsp2	P30044	PRDX5	3|5	8	4	2	2|1	0.79	0.96	0.79	0.96	0.79	0.51	2.67	0.02
Nsp2	P30050	RPL12	6|5	11	5.5	2	6|2	0.01	0.02	0.01	0.02	0.01	-5.11	1.38	0.25
Nsp2	P30101	PDIA3	7|9	16	8	2	9|5	0	0	0	0	0	-13.07	1.14	0.28
Nsp2	P30260	CDC27	39|41	80	40	2	0|1	1	1	1	1	1	55.88	80	0
Nsp2	P30408	TM4SF1	1|3	4	2	2	0|0	0.5	1	0.5	1	0.5	3.55	20	0.07
Nsp2	P30520	ADSS2	1|1	2	1	2	0|0	0	0	0	0	0	3.55	10	0.31
Nsp2	P30566	ADSL	34|27	61	30.5	2	0|0	1	1	1	1	1	44.03	305	0
Nsp2	P30740	SERPINB1	5|6	11	5.5	2	0|0	1	1	1	1	1	10.84	55	0
Nsp2	P31151	S100A7	1|1	2	1	2	0|0	0	0	0	0	0	3.55	10	0.31
Nsp2	P31689	DNAJA1	1|1	2	1	2	0|0	0	0	0	0	0	3.55	10	0.31
Nsp2	P31930	UQCRC1	13|11	24	12	2	2|1	1	1	1	1	1	10.07	8	0
Nsp2	P31937	HIBADH	3|3	6	3	2	0|0	1	1	1	1	1	7.42	30	0
Nsp2	P31939	ATIC	4|4	8	4	2	0|0	1	1	1	1	1	9.16	40	0
Nsp2	P31942	HNRNPH3	2|2	4	2	2	2|0	0.76	0.76	0.76	0.76	0.76	1.13	2	0.02
Nsp2	P31943	HNRNPH1	4|3	7	3.5	2	1|0	0.99	0.99	0.99	0.99	0.99	3.88	7	0
Nsp2	P31946	YWHAB	3|3	6	3	2	1|2	0.63	0.63	0.63	0.63	0.63	0.51	2	0.03
Nsp2	P31947	SFN	1|1	2	1	2	1|21	0	0	0	0	0	-40.72	0.09	0.31
Nsp2	P31948	STIP1	2|3	5	2.5	2	1|0	0.95	0.98	0.95	0.98	0.95	2.54	5	0
Nsp2	P31949	S100A11	3|5	8	4	2	4|0	0.6	0.83	0.6	0.83	0.6	-0.58	2	0.04
Nsp2	P32119	PRDX2	1|1	2	1	2	1|1	0	0	0	0	0	-0.59	1	0.31
Nsp2	P32322	PYCR1	1|1	2	1	2	0|0	0	0	0	0	0	3.55	10	0.31
Nsp2	P32969	RPL9	9|9	18	9	2	2|2	1	1	1	1	1	6.2	4.5	0
Nsp2	P33993	MCM7	4|1	5	2.5	2	0|0	0.5	1	0.5	1	0.5	3.55	25	0.06
Nsp2	P34897	SHMT2	7|6	13	6.5	2	3|0	0.97	0.98	0.97	0.98	0.97	3.36	4.33	0
Nsp2	P34931	HSPA1L	1|0	1	0.5	2	0|0	0	0	0	0	0	1.04	5	0.31
Nsp2	P34932	HSPA4	1|1	2	1	2	1|0	0	0	0	0	0	1.21	2	0.31
Nsp2	P35221	CTNNA1	3|5	8	4	2	3|2	0.25	0.45	0.25	0.45	0.25	-2.97	1.6	0.21
Nsp2	P35232	PHB	17|15	32	16	2	8|4	0.85	0.97	0.85	0.97	0.85	1	2.67	0.01
Nsp2	P35268	RPL22	3|3	6	3	2	1|1	0.9	0.9	0.9	0.9	0.9	2.18	3	0.01
Nsp2	P35579	MYH9	14|9	23	11.5	2	26|17	0	0	0	0	0	-65.07	0.53	0.31
Nsp2	P35606	COPB2	6|4	10	5	2	2|0	0.97	0.99	0.97	0.99	0.97	3.1	5	0
Nsp2	P35610	SOAT1	4|3	7	3.5	2	0|0	1	1	1	1	1	7.42	35	0
Nsp2	P35637	FUS	2|3	5	2.5	2	3|0	0.56	0.72	0.56	0.72	0.56	-0.38	1.67	0.04
Nsp2	P35908	KRT2	1|0	1	0.5	2	1|1	0	0	0	0	0	-2	0.5	0.31
Nsp2	P35998	PSMC2	1|2	3	1.5	2	1|1	0.35	0.7	0.35	0.7	0.35	-0.59	1.5	0.21
Nsp2	P36542	ATP5F1C	5|2	7	3.5	2	1|0	0.96	1	0.96	1	0.96	2.54	7	0
Nsp2	P36578	RPL4	36|39	75	37.5	2	21|19	0	0	0	0	0	-17.67	1.88	0.28
Nsp2	P36776	LONP1	2|3	5	2.5	2	0|0	1	1	1	1	1	5.58	25	0
Nsp2	P37268	FDFT1	13|12	25	12.5	2	0|0	1	1	1	1	1	21.83	125	0
Nsp2	P37837	TALDO1	8|6	14	7	2	1|0	1	1	1	1	1	8.15	14	0
Nsp2	P38117	ETFB	2|1	3	1.5	2	2|0	0.38	0.76	0.38	0.76	0.38	-0.35	1.5	0.2
Nsp2	P38159	RBMX	3|4	7	3.5	2	0|0	1	1	1	1	1	7.42	35	0
Nsp2	P38435	GGCX	4|6	10	5	2	0|0	1	1	1	1	1	9.16	50	0
Nsp2	P38646	HSPA9	75|72	147	73.5	2	86|69	0	0	0	0	0	-167.16	0.95	0.31
Nsp2	P38919	EIF4A3	4|2	6	3	2	1|1	0.84	0.97	0.84	0.97	0.84	0.86	3	0.01
Nsp2	P39019	RPS19	3|4	7	3.5	2	5|2	0	0.01	0	0.01	0	-6.5	1	0.26
Nsp2	P39023	RPL3	21|17	38	19	2	4|4	1	1	1	1	1	9.61	4.75	0
Nsp2	P39656	DDOST	3|1	4	2	2	1|0	0.49	0.98	0.49	0.98	0.49	1.21	4	0.17
Nsp2	P39687	ANP32A	2|0	2	1	2	0|0	0.5	1	0.5	1	0.5	1.04	10	0.11
Nsp2	P39748	FEN1	2|2	4	2	2	2|0	0.76	0.76	0.76	0.76	0.76	1.13	2	0.02
Nsp2	P40227	CCT6A	11|9	20	10	2	1|1	1	1	1	1	1	9.56	10	0
Nsp2	P40429	RPL13A	10|12	22	11	2	1|2	1	1	1	1	1	8.85	7.33	0
Nsp2	P40763	STAT3	1|1	2	1	2	0|0	0	0	0	0	0	3.55	10	0.31
Nsp2	P40926	MDH2	1|0	1	0.5	2	13|2	0	0	0	0	0	-29.45	0.07	0.31
Nsp2	P40939	HADHA	6|6	12	6	2	2|1	0.99	0.99	0.99	0.99	0.99	4.24	4	0
Nsp2	P41091	EIF2S3	8|9	17	8.5	2	5|4	0.11	0.17	0.11	0.17	0.11	-2.92	1.89	0.23
Nsp2	P41252	IARS1	1|1	2	1	2	0|0	0	0	0	0	0	3.55	10	0.31
Nsp2	P42166	TMPO	2|2	4	2	2	0|0	1	1	1	1	1	5.58	20	0
Nsp2	P42566	EPS15	63|55	118	59	2	0|0	1	1	1	1	1	84.34	590	0
Nsp2	P42677	RPS27	4|4	8	4	2	0|0	1	1	1	1	1	9.16	40	0
Nsp2	P42704	LRPPRC	8|9	17	8.5	2	4|0	0.98	0.98	0.98	0.98	0.98	3.51	4.25	0
Nsp2	P42766	RPL35	7|12	19	9.5	2	9|13	0	0	0	0	0	-27.7	0.86	0.29
Nsp2	P43005	SLC1A1	34|26	60	30	2	0|0	1	1	1	1	1	42.57	300	0
Nsp2	P43243	MATR3	12|11	23	11.5	2	5|1	0.98	0.98	0.98	0.98	0.98	3.62	3.83	0
Nsp2	P43490	NAMPT	4|7	11	5.5	2	0|0	1	1	1	1	1	9.16	55	0
Nsp2	P45880	VDAC2	12|11	23	11.5	2	5|5	0.51	0.66	0.51	0.66	0.51	-0.61	2.3	0.05
Nsp2	P46013	MKI67	255|228	483	241.5	2	0|0	1	1	1	1	1	329.1	2415	0
Nsp2	P46019	PHKA2	1|2	3	1.5	2	0|0	0.5	1	0.5	1	0.5	3.55	15	0.11
Nsp2	P46060	RANGAP1	1|1	2	1	2	0|0	0	0	0	0	0	3.55	10	0.31
Nsp2	P46087	NOP2	7|9	16	8	2	2|5	0.56	0.84	0.56	0.84	0.56	-0.89	2.29	0.04
Nsp2	P46459	NSF	1|0	1	0.5	2	0|0	0	0	0	0	0	1.04	5	0.31
Nsp2	P46776	RPL27A	2|2	4	2	2	1|0	0.93	0.93	0.93	0.93	0.93	2.54	4	0.01
Nsp2	P46777	RPL5	17|17	34	17	2	8|5	0.9	0.9	0.9	0.9	0.9	2.18	2.62	0.01
Nsp2	P46778	RPL21	7|6	13	6.5	2	3|2	0.84	0.92	0.84	0.92	0.84	1.13	2.6	0.01
Nsp2	P46779	RPL28	6|6	12	6	2	1|1	1	1	1	1	1	5.71	6	0
Nsp2	P46781	RPS9	8|13	21	10.5	2	2|1	1	1	1	1	1	6.48	7	0
Nsp2	P46782	RPS5	18|23	41	20.5	2	22|22	0	0	0	0	0	-50.2	0.93	0.3
Nsp2	P46783	RPS10	1|2	3	1.5	2	1|1	0.35	0.7	0.35	0.7	0.35	-0.59	1.5	0.21
Nsp2	P46940	IQGAP1	18|11	29	14.5	2	4|1	1	1	1	1	1	5.25	5.8	0
Nsp2	P46977	STT3A	6|3	9	4.5	2	0|0	1	1	1	1	1	7.42	45	0
Nsp2	P47756	CAPZB	2|3	5	2.5	2	0|1	0.95	0.98	0.95	0.98	0.95	2.54	5	0
Nsp2	P47813	EIF1AX	1|0	1	0.5	2	0|0	0	0	0	0	0	1.04	5	0.31
Nsp2	P47897	QARS1	5|2	7	3.5	2	0|0	1	1	1	1	1	5.58	35	0
Nsp2	P47914	RPL29	2|1	3	1.5	2	2|0	0.38	0.76	0.38	0.76	0.38	-0.35	1.5	0.2
Nsp2	P48047	ATP5PO	2|4	6	3	2	2|1	0.58	0.86	0.58	0.86	0.58	-0.89	2	0.04
Nsp2	P48444	ARCN1	4|6	10	5	2	0|0	1	1	1	1	1	9.16	50	0
Nsp2	P48643	CCT5	15|27	42	21	2	3|1	1	1	1	1	1	13.11	10.5	0
Nsp2	P48729	CSNK1A1	1|1	2	1	2	0|0	0	0	0	0	0	3.55	10	0.31
Nsp2	P48735	IDH2	9|7	16	8	2	1|2	1	1	1	1	1	5.35	5.33	0
Nsp2	P49207	RPL34	3|3	6	3	2	0|2	0.9	0.9	0.9	0.9	0.9	2.25	3	0.01
Nsp2	P49257	LMAN1	9|7	16	8	2	1|0	1	1	1	1	1	9.6	16	0
Nsp2	P49327	FASN	92|85	177	88.5	2	37|9	0.92	0.97	0.92	0.97	0.92	1.8	3.85	0.01
Nsp2	P49368	CCT3	20|19	39	19.5	2	5|3	1	1	1	1	1	11.76	4.88	0
Nsp2	P49411	TUFM	32|25	57	28.5	2	12|6	0.9	1	0.9	1	0.9	1.41	3.17	0.01
Nsp2	P49588	AARS1	2|2	4	2	2	0|0	1	1	1	1	1	5.58	20	0
Nsp2	P49736	MCM2	4|3	7	3.5	2	0|0	1	1	1	1	1	7.42	35	0
Nsp2	P49748	ACADVL	1|0	1	0.5	2	0|0	0	0	0	0	0	1.04	5	0.31
Nsp2	P49755	TMED10	6|6	12	6	2	2|2	0.94	0.94	0.94	0.94	0.94	2.74	3	0
Nsp2	P49756	RBM25	2|3	5	2.5	2	0|0	1	1	1	1	1	5.58	25	0
Nsp2	P49757	NUMB	1|0	1	0.5	2	0|0	0	0	0	0	0	1.04	5	0.31
Nsp2	P49915	GMPS	9|6	15	7.5	2	0|0	1	1	1	1	1	12.48	75	0
Nsp2	P50402	EMD	1|1	2	1	2	0|0	0	0	0	0	0	3.55	10	0.31
Nsp2	P50416	CPT1A	7|6	13	6.5	2	0|0	1	1	1	1	1	12.48	65	0
Nsp2	P50454	SERPINH1	2|1	3	1.5	2	1|0	0.46	0.93	0.46	0.93	0.46	1.21	3	0.18
Nsp2	P50552	VASP	6|4	10	5	2	0|0	1	1	1	1	1	9.16	50	0
Nsp2	P50914	RPL14	7|6	13	6.5	2	4|3	0.2	0.29	0.2	0.29	0.2	-2.23	1.86	0.22
Nsp2	P50990	CCT8	14|14	28	14	2	4|1	1	1	1	1	1	7.13	5.6	0
Nsp2	P50991	CCT4	14|17	31	15.5	2	5|2	1	1	1	1	1	7.34	4.43	0
Nsp2	P50995	ANXA11	6|7	13	6.5	2	0|0	1	1	1	1	1	12.48	65	0
Nsp2	P51114	FXR1	2|5	7	3.5	2	2|0	0.87	0.98	0.87	0.98	0.87	1.13	3.5	0.01
Nsp2	P51148	RAB5C	3|3	6	3	2	1|1	0.9	0.9	0.9	0.9	0.9	2.18	3	0.01
Nsp2	P51149	RAB7A	11|8	19	9.5	2	3|1	1	1	1	1	1	5.1	4.75	0
Nsp2	P51571	SSR4	4|3	7	3.5	2	1|2	0.74	0.86	0.74	0.86	0.74	0.51	2.33	0.02
Nsp2	P51572	BCAP31	3|2	5	2.5	2	2|0	0.83	0.9	0.83	0.9	0.83	1.13	2.5	0.02
Nsp2	P51648	ALDH3A2	2|0	2	1	2	0|0	0.5	1	0.5	1	0.5	1.04	10	0.11
Nsp2	P51659	HSD17B4	22|22	44	22	2	5|2	1	1	1	1	1	15.49	6.29	0
Nsp2	P51816	AFF2	3|5	8	4	2	1|2	0.79	0.96	0.79	0.96	0.79	0.51	2.67	0.02
Nsp2	P51991	HNRNPA3	11|13	24	12	2	3|1	1	1	1	1	1	8.38	6	0
Nsp2	P52209	PGD	4|0	4	2	2	0|0	0.5	1	0.5	1	0.5	1.04	20	0.06
Nsp2	P52272	HNRNPM	28|24	52	26	2	8|4	1	1	1	1	1	10.84	4.33	0
Nsp2	P52292	KPNA2	1|1	2	1	2	0|0	0	0	0	0	0	3.55	10	0.31
Nsp2	P52306	RAP1GDS1	38|31	69	34.5	2	0|0	1	1	1	1	1	49.84	345	0
Nsp2	P52597	HNRNPF	10|9	19	9.5	2	1|0	1	1	1	1	1	12.51	19	0
Nsp2	P52788	SMS	2|1	3	1.5	2	0|0	0.5	1	0.5	1	0.5	3.55	15	0.11
Nsp2	P52789	HK2	2|2	4	2	2	0|0	1	1	1	1	1	5.58	20	0
Nsp2	P52943	CRIP2	1|2	3	1.5	2	0|0	0.5	1	0.5	1	0.5	3.55	15	0.11
Nsp2	P53007	SLC25A1	6|7	13	6.5	2	1|0	1	1	1	1	1	8.15	13	0
Nsp2	P53396	ACLY	2|7	9	4.5	2	0|1	0.96	1	0.96	1	0.96	2.54	9	0
Nsp2	P53597	SUCLG1	1|2	3	1.5	2	0|0	0.5	1	0.5	1	0.5	3.55	15	0.11
Nsp2	P53618	COPB1	3|3	6	3	2	0|1	0.98	0.98	0.98	0.98	0.98	3.88	6	0
Nsp2	P53621	COPA	10|16	26	13	2	3|1	1	1	1	1	1	7.27	6.5	0
Nsp2	P53634	CTSC	2|3	5	2.5	2	2|1	0.46	0.63	0.46	0.63	0.46	-0.89	1.67	0.19
Nsp2	P53992	SEC24C	6|12	18	9	2	0|0	1	1	1	1	1	12.48	90	0
Nsp2	P54098	POLG	1|3	4	2	2	0|0	0.5	1	0.5	1	0.5	3.55	20	0.07
Nsp2	P54136	RARS1	4|6	10	5	2	3|1	0.74	0.94	0.74	0.94	0.74	0.17	2.5	0.02
Nsp2	P54198	HIRA	4|2	6	3	2	0|0	1	1	1	1	1	5.58	30	0
Nsp2	P54577	YARS1	2|1	3	1.5	2	0|0	0.5	1	0.5	1	0.5	3.55	15	0.11
Nsp2	P55010	EIF5	1|0	1	0.5	2	0|0	0	0	0	0	0	1.04	5	0.31
Nsp2	P55060	CSE1L	10|16	26	13	2	7|0	0.93	0.99	0.93	0.99	0.93	1.85	3.71	0.01
Nsp2	P55084	HADHB	8|12	20	10	2	1|1	1	1	1	1	1	8.25	10	0
Nsp2	P55735	SEC13	6|6	12	6	2	0|0	1	1	1	1	1	12.48	60	0
Nsp2	P55769	SNU13	2|0	2	1	2	3|0	0.2	0.4	0.2	0.4	0.2	-3.92	0.67	0.22
Nsp2	P55884	EIF3B	5|4	9	4.5	2	0|0	1	1	1	1	1	9.16	45	0
Nsp2	P56134	ATP5MF	1|1	2	1	2	0|0	0	0	0	0	0	3.55	10	0.31
Nsp2	P56182	RRP1	1|2	3	1.5	2	2|0	0.38	0.76	0.38	0.76	0.38	-0.35	1.5	0.2
Nsp2	P56470	LGALS4	4|5	9	4.5	2	2|1	0.91	0.96	0.91	0.96	0.91	1.83	3	0.01
Nsp2	P56537	EIF6	1|3	4	2	2	1|0	0.49	0.98	0.49	0.98	0.49	1.21	4	0.17
Nsp2	P57088	TMEM33	1|1	2	1	2	2|0	0	0	0	0	0	-0.35	1	0.31
Nsp2	P59998	ARPC4	1|1	2	1	2	0|1	0	0	0	0	0	1.21	2	0.31
Nsp2	P60006	ANAPC15	1|1	2	1	2	0|0	0	0	0	0	0	3.55	10	0.31
Nsp2	P60228	EIF3E	1|1	2	1	2	0|2	0	0	0	0	0	-0.35	1	0.31
Nsp2	P60660	MYL6	2|2	4	2	2	4|0	0	0	0	0	0	-2.08	1	0.31
Nsp2	P60842	EIF4A1	7|9	16	8	2	1|3	0.99	1	0.99	1	0.99	3.94	4	0
Nsp2	P60866	RPS20	4|4	8	4	2	3|3	0.04	0.04	0.04	0.04	0.04	-3.29	1.33	0.24
Nsp2	P60953	CDC42	2|3	5	2.5	2	2|1	0.46	0.63	0.46	0.63	0.46	-0.89	1.67	0.19
Nsp2	P61009	SPCS3	2|2	4	2	2	0|0	1	1	1	1	1	5.58	20	0
Nsp2	P61019	RAB2A	1|1	2	1	2	0|1	0	0	0	0	0	1.21	2	0.31
Nsp2	P61026	RAB10	1|3	4	2	2	1|0	0.49	0.98	0.49	0.98	0.49	1.21	4	0.17
Nsp2	P61088	UBE2N	1|0	1	0.5	2	0|1	0	0	0	0	0	-0.4	1	0.31
Nsp2	P61106	RAB14	2|1	3	1.5	2	0|0	0.5	1	0.5	1	0.5	3.55	15	0.11
Nsp2	P61160	ACTR2	2|0	2	1	2	0|0	0.5	1	0.5	1	0.5	1.04	10	0.11
Nsp2	P61247	RPS3A	18|23	41	20.5	2	10|6	0.6	0.99	0.6	0.99	0.6	-1.4	2.56	0.04
Nsp2	P61254	RPL26	1|1	2	1	2	1|1	0	0	0	0	0	-0.59	1	0.31
Nsp2	P61313	RPL15	15|14	29	14.5	2	6|6	0.64	0.78	0.64	0.78	0.64	-0.01	2.42	0.03
Nsp2	P61353	RPL27	9|11	20	10	2	4|6	0.19	0.35	0.19	0.35	0.19	-3.26	2	0.22
Nsp2	P61513	RPL37A	2|1	3	1.5	2	0|0	0.5	1	0.5	1	0.5	3.55	15	0.11
Nsp2	P61604	HSPE1	2|2	4	2	2	3|2	0	0	0	0	0	-4.45	0.8	0.31
Nsp2	P61619	SEC61A1	6|3	9	4.5	2	0|0	1	1	1	1	1	7.42	45	0
Nsp2	P61626	LYZ	2|1	3	1.5	2	3|2	0	0	0	0	0	-6.09	0.6	0.31
Nsp2	P61803	DAD1	2|2	4	2	2	1|1	0.7	0.7	0.7	0.7	0.7	0.86	2	0.03
Nsp2	P61978	HNRNPK	20|24	44	22	2	7|1	1	1	1	1	1	5.11	5.5	0
Nsp2	P62081	RPS7	12|14	26	13	2	7|4	0.56	0.83	0.56	0.83	0.56	-0.95	2.36	0.05
Nsp2	P62140	PPP1CB	1|0	1	0.5	2	1|0	0	0	0	0	0	-0.4	1	0.31
Nsp2	P62191	PSMC1	3|1	4	2	2	1|1	0.45	0.9	0.45	0.9	0.45	-0.59	2	0.19
Nsp2	P62195	PSMC5	2|2	4	2	2	0|1	0.93	0.93	0.93	0.93	0.93	2.54	4	0.01
Nsp2	P62241	RPS8	17|23	40	20	2	16|10	0	0	0	0	0	-19.73	1.54	0.28
Nsp2	P62244	RPS15A	8|11	19	9.5	2	5|3	0.58	0.93	0.58	0.93	0.58	-1.23	2.38	0.04
Nsp2	P62249	RPS16	8|8	16	8	2	3|4	0.61	0.61	0.61	0.61	0.61	0.44	2.29	0.03
Nsp2	P62258	YWHAE	2|1	3	1.5	2	4|7	0	0	0	0	0	-18.39	0.27	0.31
Nsp2	P62263	RPS14	7|7	14	7	2	5|4	0.01	0.01	0.01	0.01	0.01	-4.29	1.56	0.25
Nsp2	P62266	RPS23	8|9	17	8.5	2	2|1	1	1	1	1	1	6.48	5.67	0
Nsp2	P62269	RPS18	8|4	12	6	2	3|2	0.57	0.97	0.57	0.97	0.57	-1.55	2.4	0.04
Nsp2	P62277	RPS13	3|6	9	4.5	2	3|4	0.05	0.1	0.05	0.1	0.05	-6.52	1.29	0.24
Nsp2	P62280	RPS11	14|9	23	11.5	2	6|4	0.5	0.96	0.5	0.96	0.5	-3.26	2.3	0.11
Nsp2	P62314	SNRPD1	2|5	7	3.5	2	1|1	0.85	0.99	0.85	0.99	0.85	0.86	3.5	0.01
Nsp2	P62330	ARF6	1|1	2	1	2	0|0	0	0	0	0	0	3.55	10	0.31
Nsp2	P62333	PSMC6	1|1	2	1	2	0|0	0	0	0	0	0	3.55	10	0.31
Nsp2	P62424	RPL7A	21|20	41	20.5	2	13|5	0.03	0.04	0.03	0.04	0.03	-3.92	2.28	0.24
Nsp2	P62495	ETF1	4|3	7	3.5	2	0|0	1	1	1	1	1	7.42	35	0
Nsp2	P62633	CNBP	1|1	2	1	2	0|0	0	0	0	0	0	3.55	10	0.31
Nsp2	P62701	RPS4X	16|23	39	19.5	2	7|5	0.96	1	0.96	1	0.96	2.52	3.25	0
Nsp2	P62750	RPL23A	8|7	15	7.5	2	3|2	0.95	0.97	0.95	0.97	0.95	2.4	3	0
Nsp2	P62753	RPS6	17|15	32	16	2	10|9	0	0	0	0	0	-10.44	1.68	0.28
Nsp2	P62805	H4C1	4|1	5	2.5	2	3|18	0	0	0	0	0	-38.86	0.24	0.31
Nsp2	P62820	RAB1A	2|1	3	1.5	2	0|0	0.5	1	0.5	1	0.5	3.55	15	0.11
Nsp2	P62826	RAN	12|9	21	10.5	2	6|5	0.14	0.28	0.14	0.28	0.14	-4.97	1.91	0.23
Nsp2	P62829	RPL23	8|6	14	7	2	5|2	0.35	0.6	0.35	0.6	0.35	-2.22	2	0.21
Nsp2	P62841	RPS15	1|1	2	1	2	0|0	0	0	0	0	0	3.55	10	0.31
Nsp2	P62847	RPS24	8|9	17	8.5	2	3|4	0.73	0.85	0.73	0.85	0.73	0.44	2.43	0.02
Nsp2	P62851	RPS25	1|2	3	1.5	2	2|2	0	0	0	0	0	-4.09	0.75	0.31
Nsp2	P62854	RPS26	4|2	6	3	2	3|1	0.27	0.54	0.27	0.54	0.27	-2.67	1.5	0.21
Nsp2	P62879	GNB2	1|0	1	0.5	2	0|0	0	0	0	0	0	1.04	5	0.31
Nsp2	P62888	RPL30	6|6	12	6	2	4|2	0.37	0.37	0.37	0.37	0.37	-0.53	2	0.2
Nsp2	Q59GN2	RPL39P5	1|0	1	0.5	2	0|0	0	0	0	0	0	1.04	5	0.31
Nsp2	P62899	RPL31	6|4	10	5	2	1|2	0.92	0.99	0.92	0.99	0.92	1.83	3.33	0.01
Nsp2	P62906	RPL10A	8|13	21	10.5	2	2|1	1	1	1	1	1	6.48	7	0
Nsp2	P62910	RPL32	6|5	11	5.5	2	3|0	0.95	0.97	0.95	0.97	0.95	2.74	3.67	0
Nsp2	P62913	RPL11	13|11	24	12	2	4|4	0.96	0.99	0.96	0.99	0.96	2.63	3	0
Nsp2	P62917	RPL8	10|13	23	11.5	2	4|5	0.7	0.97	0.7	0.97	0.7	-0.26	2.56	0.02
Nsp2	P62937	PPIA	3|1	4	2	2	3|5	0	0	0	0	0	-12.07	0.5	0.31
Nsp2	P62979	RPS27A	20|22	42	21	2	4|4	1	1	1	1	1	12.79	5.25	0
Nsp2	P62995	TRA2B	1|2	3	1.5	2	0|0	0.5	1	0.5	1	0.5	3.55	15	0.11
Nsp2	P63010	AP2B1	2|4	6	3	2	0|0	1	1	1	1	1	5.58	30	0
Nsp2	P63104	YWHAZ	2|2	4	2	2	9|12	0	0	0	0	0	-36.84	0.19	0.31
Nsp2	P63167	DYNLL1	3|3	6	3	2	3|1	0.23	0.23	0.23	0.23	0.23	-1.22	1.5	0.22
Nsp2	P63173	RPL38	1|1	2	1	2	0|1	0	0	0	0	0	1.21	2	0.31
Nsp2	P63241	EIF5A	19|16	35	17.5	2	4|5	1	1	1	1	1	7.1	3.89	0
Nsp2	P63244	RACK1	27|18	45	22.5	2	12|6	0.48	0.96	0.48	0.96	0.48	-5.47	2.5	0.18
Nsp2	P67809	YBX1	15|8	23	11.5	2	8|7	0.01	0.03	0.01	0.03	0.01	-13.35	1.53	0.25
Nsp2	P67812	SEC11A	1|3	4	2	2	0|0	0.5	1	0.5	1	0.5	3.55	20	0.07
Nsp2	P68032	ACTC1	5|6	11	5.5	2	8|2	0	0	0	0	0	-8.35	1.1	0.27
Nsp2	P68104	EEF1A1	13|8	21	10.5	2	3|8	0.18	0.36	0.18	0.36	0.18	-6.14	1.91	0.22
Nsp2	P68366	TUBA4A	4|6	10	5	2	1|1	0.98	1	0.98	1	0.98	3.39	5	0
Nsp2	P68371	TUBB4B	1|1	2	1	2	1|1	0	0	0	0	0	-0.59	1	0.31
Nsp2	P78371	CCT2	16|18	34	17	2	5|4	1	1	1	1	1	7.1	3.78	0
Nsp2	P78527	PRKDC	18|19	37	18.5	2	2|1	1	1	1	1	1	19.12	12.33	0
Nsp2	P81605	DCD	5|6	11	5.5	2	4|5	0	0	0	0	0	-7.12	1.22	0.27
Nsp2	P82650	MRPS22	4|2	6	3	2	0|0	1	1	1	1	1	5.58	30	0
Nsp2	P82930	MRPS34	2|4	6	3	2	0|2	0.86	0.96	0.86	0.96	0.86	1.13	3	0.01
Nsp2	P83731	RPL24	1|7	8	4	2	1|1	0.5	1	0.5	1	0.5	-0.59	4	0.1
Nsp2	P84077	ARF1	3|4	7	3.5	2	1|1	0.93	0.97	0.93	0.97	0.93	2.18	3.5	0.01
Nsp2	P84085	ARF5	1|1	2	1	2	0|0	0	0	0	0	0	3.55	10	0.31
Nsp2	P84090	ERH	2|2	4	2	2	2|2	0	0	0	0	0	-2.67	1	0.31
Nsp2	P84098	RPL19	14|23	37	18.5	2	14|22	0	0	0	0	0	-41.79	1.03	0.3
Nsp2	P86791	CCZ1	1|0	1	0.5	2	0|0	0	0	0	0	0	1.04	5	0.31
Nsp2	P98194	ATP2C1	1|0	1	0.5	2	0|0	0	0	0	0	0	1.04	5	0.31
Nsp2	Q00325	SLC25A3	6|8	14	7	2	2|2	0.97	0.99	0.97	0.99	0.97	2.74	3.5	0
Nsp2	Q00341	HDLBP	2|4	6	3	2	0|0	1	1	1	1	1	5.58	30	0
Nsp2	Q00610	CLTC	50|50	100	50	2	17|19	1	1	1	1	1	6.83	2.78	0
Nsp2	Q00796	SORD	2|1	3	1.5	2	0|0	0.5	1	0.5	1	0.5	3.55	15	0.11
Nsp2	Q00839	HNRNPU	22|17	39	19.5	2	10|1	0.92	0.98	0.92	0.98	0.92	1.87	3.55	0.01
Nsp2	Q01082	SPTBN1	4|4	8	4	2	14|3	0	0	0	0	0	-22.91	0.47	0.31
Nsp2	Q01105	SET	1|0	1	0.5	2	2|1	0	0	0	0	0	-4.2	0.33	0.31
Nsp2	Q01469	FABP5	2|2	4	2	2	2|3	0	0	0	0	0	-4.45	0.8	0.31
Nsp2	Q01518	CAP1	2|1	3	1.5	2	2|0	0.38	0.76	0.38	0.76	0.38	-0.35	1.5	0.2
Nsp2	Q01813	PFKP	8|10	18	9	2	1|0	1	1	1	1	1	11.05	18	0
Nsp2	Q02218	OGDH	2|1	3	1.5	2	0|0	0.5	1	0.5	1	0.5	3.55	15	0.11
Nsp2	Q02338	BDH1	1|1	2	1	2	0|0	0	0	0	0	0	3.55	10	0.31
Nsp2	Q02413	DSG1	4|17	21	10.5	2	5|22	0	0	0	0	0	-43.11	0.78	0.29
Nsp2	Q02543	RPL18A	6|11	17	8.5	2	1|1	1	1	1	1	1	5.71	8.5	0
Nsp2	Q02790	FKBP4	2|1	3	1.5	2	0|0	0.5	1	0.5	1	0.5	3.55	15	0.11
Nsp2	Q02878	RPL6	15|20	35	17.5	2	6|6	0.89	1	0.89	1	0.89	1.27	2.92	0.01
Nsp2	Q02978	SLC25A11	1|1	2	1	2	1|1	0	0	0	0	0	-0.59	1	0.31
Nsp2	Q03001	DST	3|2	5	2.5	2	0|0	1	1	1	1	1	5.58	25	0
Nsp2	Q03135	CAV1	1|3	4	2	2	0|0	0.5	1	0.5	1	0.5	3.55	20	0.07
Nsp2	Q03701	CEBPZ	3|0	3	1.5	2	0|0	0.5	1	0.5	1	0.5	1.04	15	0.07
Nsp2	Q04637	EIF4G1	3|3	6	3	2	2|0	0.9	0.9	0.9	0.9	0.9	2.25	3	0.01
Nsp2	Q05639	EEF1A2	5|5	10	5	2	4|3	0.03	0.03	0.03	0.03	0.03	-3.62	1.43	0.24
Nsp2	Q06210	GFPT1	1|2	3	1.5	2	0|0	0.5	1	0.5	1	0.5	3.55	15	0.11
Nsp2	Q06830	PRDX1	8|12	20	10	2	5|4	0.48	0.91	0.48	0.91	0.48	-2.92	2.22	0.18
Nsp2	Q07020	RPL18	15|14	29	14.5	2	17|11	0	0	0	0	0	-27.53	1.04	0.3
Nsp2	Q07666	KHDRBS1	15|9	24	12	2	0|0	1	1	1	1	1	17.23	120	0
Nsp2	Q07960	ARHGAP1	1|0	1	0.5	2	0|0	0	0	0	0	0	1.04	5	0.31
Nsp2	Q08211	DHX9	21|23	44	22	2	6|4	1	1	1	1	1	11.32	4.4	0
Nsp2	Q08257	CRYZ	3|4	7	3.5	2	1|0	0.99	0.99	0.99	0.99	0.99	3.88	7	0
Nsp2	Q08554	DSC1	4|11	15	7.5	2	3|8	0.03	0.07	0.03	0.07	0.03	-11.92	1.36	0.24
Nsp2	Q08J23	NSUN2	1|1	2	1	2	0|0	0	0	0	0	0	3.55	10	0.31
Nsp2	Q09666	AHNAK	40|37	77	38.5	2	50|19	0	0	0	0	0	-65.27	1.12	0.31
Nsp2	Q0VGL1	LAMTOR4	2|1	3	1.5	2	1|3	0	0	0	0	0	-4.09	0.75	0.31
Nsp2	Q10471	GALNT2	1|0	1	0.5	2	0|0	0	0	0	0	0	1.04	5	0.31
Nsp2	Q10567	AP1B1	1|1	2	1	2	0|0	0	0	0	0	0	3.55	10	0.31
Nsp2	Q10570	CPSF1	1|2	3	1.5	2	0|0	0.5	1	0.5	1	0.5	3.55	15	0.11
Nsp2	Q12756	KIF1A	3|2	5	2.5	2	0|0	1	1	1	1	1	5.58	25	0
Nsp2	Q12768	WASHC5	2|3	5	2.5	2	0|0	1	1	1	1	1	5.58	25	0
Nsp2	Q12904	AIMP1	4|2	6	3	2	4|0	0.33	0.65	0.33	0.65	0.33	-2.08	1.5	0.21
Nsp2	Q12905	ILF2	4|5	9	4.5	2	3|3	0.08	0.13	0.08	0.13	0.08	-3.29	1.5	0.23
Nsp2	Q12906	ILF3	1|0	1	0.5	2	0|1	0	0	0	0	0	-0.4	1	0.31
Nsp2	Q12907	LMAN2	2|1	3	1.5	2	0|0	0.5	1	0.5	1	0.5	3.55	15	0.11
Nsp2	Q12931	TRAP1	14|13	27	13.5	2	6|2	0.98	0.98	0.98	0.98	0.98	3.4	3.38	0
Nsp2	Q12965	MYO1E	3|3	6	3	2	1|0	0.98	0.98	0.98	0.98	0.98	3.88	6	0
Nsp2	Q13011	ECH1	1|1	2	1	2	5|0	0	0	0	0	0	-5.52	0.4	0.31
Nsp2	Q13042	CDC16	28|28	56	28	2	0|0	1	1	1	1	1	45.48	280	0
Nsp2	Q13084	MRPL28	1|0	1	0.5	2	0|0	0	0	0	0	0	1.04	5	0.31
Nsp2	Q13085	ACACA	9|12	21	10.5	2	2|0	1	1	1	1	1	6.39	10.5	0
Nsp2	Q13126	MTAP	2|3	5	2.5	2	4|0	0.18	0.36	0.18	0.36	0.18	-2.08	1.25	0.22
Nsp2	Q13148	TARDBP	3|4	7	3.5	2	0|0	1	1	1	1	1	7.42	35	0
Nsp2	Q13151	HNRNPA0	7|11	18	9	2	2|0	1	1	1	1	1	5.1	9	0
Nsp2	Q13155	AIMP2	1|2	3	1.5	2	0|0	0.5	1	0.5	1	0.5	3.55	15	0.11
Nsp2	Q13162	PRDX4	8|6	14	7	2	2|0	0.99	1	0.99	1	0.99	4.43	7	0
Nsp2	Q13185	CBX3	1|1	2	1	2	1|0	0	0	0	0	0	1.21	2	0.31
Nsp2	Q13200	PSMD2	5|6	11	5.5	2	0|1	1	1	1	1	1	6.7	11	0
Nsp2	Q13263	TRIM28	13|14	27	13.5	2	4|0	0.99	1	0.99	1	0.99	5.09	6.75	0
Nsp2	Q13310	PABPC4	1|2	3	1.5	2	0|0	0.5	1	0.5	1	0.5	3.55	15	0.11
Nsp2	Q13347	EIF3I	1|1	2	1	2	0|1	0	0	0	0	0	1.21	2	0.31
Nsp2	Q13423	NNT	4|2	6	3	2	0|0	1	1	1	1	1	5.58	30	0
Nsp2	Q13438	OS9	2|5	7	3.5	2	0|0	1	1	1	1	1	5.58	35	0
Nsp2	Q13439	GOLGA4	5|6	11	5.5	2	0|0	1	1	1	1	1	10.84	55	0
Nsp2	Q13547	HDAC1	3|5	8	4	2	1|0	0.99	1	0.99	1	0.99	3.88	8	0
Nsp2	Q13586	STIM1	2|3	5	2.5	2	0|0	1	1	1	1	1	5.58	25	0
Nsp2	Q13643	FHL3	3|1	4	2	2	3|3	0	0	0	0	0	-8	0.67	0.31
Nsp2	Q13813	SPTAN1	1|1	2	1	2	4|0	0	0	0	0	0	-3.5	0.5	0.31
Nsp2	Q13823	GNL2	1|5	6	3	2	0|2	0.49	0.98	0.49	0.98	0.49	-0.35	3	0.18
Nsp2	Q13835	PKP1	2|3	5	2.5	2	0|14	0	0	0	0	0	-20.86	0.36	0.31
Nsp2	Q13838	DDX39B	11|5	16	8	2	2|2	0.91	1	0.91	1	0.91	1.48	4	0.01
Nsp2	Q14019	COTL1	4|5	9	4.5	2	0|0	1	1	1	1	1	9.16	45	0
Nsp2	Q14103	HNRNPD	7|6	13	6.5	2	3|2	0.84	0.92	0.84	0.92	0.84	1.13	2.6	0.01
Nsp2	Q14137	BOP1	4|5	9	4.5	2	1|2	0.91	0.96	0.91	0.96	0.91	1.83	3	0.01
Nsp2	Q14139	UBE4A	3|3	6	3	2	0|0	1	1	1	1	1	7.42	30	0
Nsp2	Q14152	EIF3A	11|12	23	11.5	2	0|5	0.98	0.99	0.98	0.99	0.98	3.95	4.6	0
Nsp2	Q14160	SCRIB	3|2	5	2.5	2	0|0	1	1	1	1	1	5.58	25	0
Nsp2	Q14166	TTLL12	3|1	4	2	2	0|0	0.5	1	0.5	1	0.5	3.55	20	0.07
Nsp2	Q14192	FHL2	5|5	10	5	2	11|7	0	0	0	0	0	-23.7	0.56	0.31
Nsp2	Q14203	DCTN1	2|1	3	1.5	2	0|0	0.5	1	0.5	1	0.5	3.55	15	0.11
Nsp2	Q14204	DYNC1H1	265|269	534	267	2	3|4	1	1	1	1	1	349.97	76.29	0
Nsp2	Q14240	EIF4A2	2|3	5	2.5	2	0|0	1	1	1	1	1	5.58	25	0
Nsp2	Q14247	CTTN	1|1	2	1	2	0|0	0	0	0	0	0	3.55	10	0.31
Nsp2	Q14254	FLOT2	1|0	1	0.5	2	0|0	0	0	0	0	0	1.04	5	0.31
Nsp2	Q14258	TRIM25	2|0	2	1	2	0|0	0.5	1	0.5	1	0.5	1.04	10	0.11
Nsp2	Q14435	GALNT3	1|0	1	0.5	2	0|0	0	0	0	0	0	1.04	5	0.31
Nsp2	Q14451	GRB7	21|28	49	24.5	2	5|4	1	1	1	1	1	12.62	5.44	0
Nsp2	Q14498	RBM39	1|1	2	1	2	0|0	0	0	0	0	0	3.55	10	0.31
Nsp2	Q14566	MCM6	1|2	3	1.5	2	0|0	0.5	1	0.5	1	0.5	3.55	15	0.11
Nsp2	Q14651	PLS1	3|4	7	3.5	2	1|0	0.99	0.99	0.99	0.99	0.99	3.88	7	0
Nsp2	Q14677	CLINT1	1|0	1	0.5	2	0|0	0	0	0	0	0	1.04	5	0.31
Nsp2	Q14690	PDCD11	3|2	5	2.5	2	1|2	0.46	0.63	0.46	0.63	0.46	-0.89	1.67	0.19
Nsp2	Q14697	GANAB	4|2	6	3	2	2|1	0.58	0.86	0.58	0.86	0.58	-0.89	2	0.04
Nsp2	Q14728	MFSD10	1|0	1	0.5	2	0|0	0	0	0	0	0	1.04	5	0.31
Nsp2	Q14739	LBR	1|3	4	2	2	1|1	0.45	0.9	0.45	0.9	0.45	-0.59	2	0.19
Nsp2	Q14764	MVP	11|24	35	17.5	2	32|24	0	0	0	0	0	-87.26	0.62	0.31
Nsp2	Q14790	CASP8	4|6	10	5	2	0|0	1	1	1	1	1	9.16	50	0
Nsp2	Q14847	LASP1	12|16	28	14	2	2|1	1	1	1	1	1	11.32	9.33	0
Nsp2	Q14849	STARD3	1|1	2	1	2	0|0	0	0	0	0	0	3.55	10	0.31
Nsp2	Q14974	KPNB1	3|3	6	3	2	3|0	0.72	0.72	0.72	0.72	0.72	0.93	2	0.02
Nsp2	Q14980	NUMA1	28|28	56	28	2	0|0	1	1	1	1	1	45.48	280	0
Nsp2	Q15005	SPCS2	3|3	6	3	2	1|1	0.9	0.9	0.9	0.9	0.9	2.18	3	0.01
Nsp2	Q15008	PSMD6	2|2	4	2	2	0|0	1	1	1	1	1	5.58	20	0
Nsp2	Q15029	EFTUD2	3|1	4	2	2	0|0	0.5	1	0.5	1	0.5	3.55	20	0.07
Nsp2	Q15046	KARS1	5|5	10	5	2	3|0	0.94	0.94	0.94	0.94	0.94	2.74	3.33	0.01
Nsp2	Q15084	PDIA6	6|6	12	6	2	8|0	0.04	0.04	0.04	0.04	0.04	-3.08	1.5	0.24
Nsp2	Q15125	EBP	3|3	6	3	2	2|1	0.63	0.63	0.63	0.63	0.63	0.51	2	0.03
Nsp2	Q15149	PLEC	20|23	43	21.5	2	17|5	0	0	0	0	0	-9.53	1.95	0.27
Nsp2	Q15181	PPA1	1|1	2	1	2	2|1	0	0	0	0	0	-2.39	0.67	0.31
Nsp2	Q15185	PTGES3	2|0	2	1	2	0|0	0.5	1	0.5	1	0.5	1.04	10	0.11
Nsp2	Q15233	NONO	16|22	38	19	2	3|0	1	1	1	1	1	7.35	12.67	0
Nsp2	Q15363	TMED2	1|2	3	1.5	2	1|1	0.35	0.7	0.35	0.7	0.35	-0.59	1.5	0.21
Nsp2	Q15365	PCBP1	8|8	16	8	2	4|3	0.61	0.61	0.61	0.61	0.61	0.44	2.29	0.03
Nsp2	Q15366	PCBP2	2|6	8	4	2	0|0	1	1	1	1	1	5.58	40	0
Nsp2	Q15392	DHCR24	3|2	5	2.5	2	0|0	1	1	1	1	1	5.58	25	0
Nsp2	Q15436	SEC23A	8|4	12	6	2	0|0	1	1	1	1	1	9.16	60	0
Nsp2	Q15437	SEC23B	3|3	6	3	2	0|0	1	1	1	1	1	7.42	30	0
Nsp2	Q15599	SLC9A3R2	1|0	1	0.5	2	0|0	0	0	0	0	0	1.04	5	0.31
Nsp2	Q15631	TSN	3|1	4	2	2	0|0	0.5	1	0.5	1	0.5	3.55	20	0.07
Nsp2	Q15643	TRIP11	24|21	45	22.5	2	0|0	1	1	1	1	1	35.25	225	0
Nsp2	Q15646	OASL	2|2	4	2	2	0|0	1	1	1	1	1	5.58	20	0
Nsp2	Q15653	NFKBIB	1|1	2	1	2	0|0	0	0	0	0	0	3.55	10	0.31
Nsp2	Q15691	MAPRE1	1|0	1	0.5	2	0|0	0	0	0	0	0	1.04	5	0.31
Nsp2	Q15717	ELAVL1	2|1	3	1.5	2	1|0	0.46	0.93	0.46	0.93	0.46	1.21	3	0.18
Nsp2	Q15738	NSDHL	4|4	8	4	2	0|0	1	1	1	1	1	9.16	40	0
Nsp2	Q15746	MYLK	27|27	54	27	2	0|0	1	1	1	1	1	44.03	270	0
Nsp2	Q15758	SLC1A5	1|1	2	1	2	0|0	0	0	0	0	0	3.55	10	0.31
Nsp2	Q15800	MSMO1	1|0	1	0.5	2	0|0	0	0	0	0	0	1.04	5	0.31
Nsp2	Q15942	ZYX	4|6	10	5	2	0|0	1	1	1	1	1	9.16	50	0
Nsp2	Q16186	ADRM1	1|1	2	1	2	0|0	0	0	0	0	0	3.55	10	0.31
Nsp2	Q16629	SRSF7	3|2	5	2.5	2	3|2	0.02	0.05	0.02	0.05	0.02	-4.45	1	0.25
Nsp2	Q16762	TST	6|7	13	6.5	2	1|1	1	1	1	1	1	5.71	6.5	0
Nsp2	Q16891	IMMT	2|1	3	1.5	2	3|0	0.2	0.4	0.2	0.4	0.2	-2.11	1	0.22
Nsp2	Q27J81	INF2	17|21	38	19	2	3|0	1	1	1	1	1	7.71	12.67	0
Nsp2	Q2M389	WASHC4	7|6	13	6.5	2	0|0	1	1	1	1	1	12.48	65	0
Nsp2	Q2TB90	HKDC1	4|4	8	4	2	0|0	1	1	1	1	1	9.16	40	0
Nsp2	Q3ZCM7	TUBB8	1|2	3	1.5	2	2|0	0.38	0.76	0.38	0.76	0.38	-0.35	1.5	0.2
Nsp2	Q3ZCQ8	TIMM50	1|2	3	1.5	2	0|0	0.5	1	0.5	1	0.5	3.55	15	0.11
Nsp2	Q53GQ0	HSD17B12	9|9	18	9	2	1|1	1	1	1	1	1	9.56	9	0
Nsp2	Q53H47	SETMAR	2|3	5	2.5	2	0|0	1	1	1	1	1	5.58	25	0
Nsp2	Q53H96	PYCR3	2|2	4	2	2	0|0	1	1	1	1	1	5.58	20	0
Nsp2	Q53LP3	SOWAHC	1|3	4	2	2	0|0	0.5	1	0.5	1	0.5	3.55	20	0.07
Nsp2	Q56A73	SPIN4	1|1	2	1	2	0|0	0	0	0	0	0	3.55	10	0.31
Nsp2	Q58FF8	HSP90AB2P	1|2	3	1.5	2	0|0	0.5	1	0.5	1	0.5	3.55	15	0.11
Nsp2	Q5BJD5	TMEM41B	2|2	4	2	2	0|0	1	1	1	1	1	5.58	20	0
Nsp2	Q5BJF2	TMEM97	1|1	2	1	2	0|0	0	0	0	0	0	3.55	10	0.31
Nsp2	Q5HYC2	KIAA2026	4|2	6	3	2	2|2	0.27	0.54	0.27	0.54	0.27	-2.67	1.5	0.21
Nsp2	Q5JSP0	FGD3	1|1	2	1	2	0|0	0	0	0	0	0	3.55	10	0.31
Nsp2	Q5JTH9	RRP12	1|5	6	3	2	3|0	0.47	0.94	0.47	0.94	0.47	-2.11	2	0.18
Nsp2	Q5SSJ5	HP1BP3	1|1	2	1	2	0|0	0	0	0	0	0	3.55	10	0.31
Nsp2	Q5T749	KPRP	5|4	9	4.5	2	2|3	0.31	0.45	0.31	0.45	0.31	-1.55	1.8	0.21
Nsp2	Q5T750	XP32	1|2	3	1.5	2	3|1	0	0	0	0	0	-4.09	0.75	0.31
Nsp2	Q641Q2	WASHC2A	7|3	10	5	2	0|0	1	1	1	1	1	7.42	50	0
Nsp2	Q69YI7	NAIF1	4|3	7	3.5	2	0|0	1	1	1	1	1	7.42	35	0
Nsp2	Q69YL0	NCBP2AS2	3|4	7	3.5	2	3|3	0.02	0.04	0.02	0.04	0.02	-4.74	1.17	0.25
Nsp2	Q6AI12	ANKRD40	1|0	1	0.5	2	0|0	0	0	0	0	0	1.04	5	0.31
Nsp2	Q6DD88	ATL3	2|6	8	4	2	0|0	1	1	1	1	1	5.58	40	0
Nsp2	Q6DKI1	RPL7L1	1|3	4	2	2	1|0	0.49	0.98	0.49	0.98	0.49	1.21	4	0.17
Nsp2	Q6DT37	CDC42BPG	7|8	15	7.5	2	0|0	1	1	1	1	1	14.09	75	0
Nsp2	Q6NUK1	SLC25A24	1|2	3	1.5	2	0|0	0.5	1	0.5	1	0.5	3.55	15	0.11
Nsp2	Q6NUM9	RETSAT	1|2	3	1.5	2	0|0	0.5	1	0.5	1	0.5	3.55	15	0.11
Nsp2	Q6P1M0	SLC27A4	8|16	24	12	2	0|0	1	1	1	1	1	15.67	120	0
Nsp2	Q6P2Q9	PRPF8	6|2	8	4	2	0|0	1	1	1	1	1	5.58	40	0
Nsp2	Q6PCB7	SLC27A1	5|9	14	7	2	0|0	1	1	1	1	1	10.84	70	0
Nsp2	Q6PI48	DARS2	1|1	2	1	2	0|0	0	0	0	0	0	3.55	10	0.31
Nsp2	Q6PIU2	NCEH1	15|10	25	12.5	2	8|0	0.82	0.97	0.82	0.97	0.82	0.74	3.12	0.02
Nsp2	Q6PKG0	LARP1	2|4	6	3	2	0|0	1	1	1	1	1	5.58	30	0
Nsp2	Q6RFH5	WDR74	3|4	7	3.5	2	2|0	0.93	0.96	0.93	0.96	0.93	2.25	3.5	0.01
Nsp2	Q6RW13	AGTRAP	1|4	5	2.5	2	0|0	0.5	1	0.5	1	0.5	3.55	25	0.06
Nsp2	Q6UX53	METTL7B	1|2	3	1.5	2	0|0	0.5	1	0.5	1	0.5	3.55	15	0.11
Nsp2	Q6WCQ1	MPRIP	1|0	1	0.5	2	0|0	0	0	0	0	0	1.04	5	0.31
Nsp2	Q6XZF7	DNMBP	1|1	2	1	2	0|0	0	0	0	0	0	3.55	10	0.31
Nsp2	Q6Y7W6	GIGYF2	2|3	5	2.5	2	0|0	1	1	1	1	1	5.58	25	0
Nsp2	Q6YN16	HSDL2	1|0	1	0.5	2	0|0	0	0	0	0	0	1.04	5	0.31
Nsp2	Q6ZVX7	NCCRP1	1|1	2	1	2	0|1	0	0	0	0	0	1.21	2	0.31
Nsp2	Q709C8	VPS13C	1|4	5	2.5	2	0|1	0.5	0.99	0.5	0.99	0.5	1.21	5	0.17
Nsp2	Q71DI3	H3C15	2|0	2	1	2	0|0	0.5	1	0.5	1	0.5	1.04	10	0.11
Nsp2	Q7KZF4	SND1	12|21	33	16.5	2	4|1	1	1	1	1	1	5.88	6.6	0
Nsp2	Q7L2E3	DHX30	3|2	5	2.5	2	0|0	1	1	1	1	1	5.58	25	0
Nsp2	Q7L2H7	EIF3M	1|0	1	0.5	2	0|0	0	0	0	0	0	1.04	5	0.31
Nsp2	Q7L576	CYFIP1	2|3	5	2.5	2	0|0	1	1	1	1	1	5.58	25	0
Nsp2	Q7L5N1	COPS6	1|0	1	0.5	2	0|0	0	0	0	0	0	1.04	5	0.31
Nsp2	Q7LGA3	HS2ST1	6|0	6	3	2	0|0	0.5	1	0.5	1	0.5	1.04	30	0.05
Nsp2	Q7Z2W4	ZC3HAV1	12|10	22	11	2	0|0	1	1	1	1	1	18.78	110	0
Nsp2	Q7Z2W7	TRPM8	1|2	3	1.5	2	2|1	0.15	0.29	0.15	0.29	0.15	-2.39	1	0.23
Nsp2	Q7Z406	MYH14	6|9	15	7.5	2	5|2	0.47	0.84	0.47	0.84	0.47	-2.22	2.14	0.18
Nsp2	Q7Z7H8	MRPL10	1|1	2	1	2	0|0	0	0	0	0	0	3.55	10	0.31
Nsp2	Q86VH2	KIF27	1|1	2	1	2	0|0	0	0	0	0	0	3.55	10	0.31
Nsp2	Q86VP1	TAX1BP1	18|15	33	16.5	2	0|0	1	1	1	1	1	26.35	165	0
Nsp2	Q86VP6	CAND1	1|0	1	0.5	2	2|2	0	0	0	0	0	-6.19	0.25	0.31
Nsp2	Q86WA8	LONP2	25|16	41	20.5	2	0|0	1	1	1	1	1	27.85	205	0
Nsp2	Q86WI3	NLRC5	2|0	2	1	2	2|0	0.38	0.76	0.38	0.76	0.38	-1.75	1	0.2
Nsp2	Q86X29	LSR	1|3	4	2	2	0|0	0.5	1	0.5	1	0.5	3.55	20	0.07
Nsp2	Q86XL3	ANKLE2	3|0	3	1.5	2	0|0	0.5	1	0.5	1	0.5	1.04	15	0.07
Nsp2	Q8IV04	TBC1D10C	1|1	2	1	2	0|0	0	0	0	0	0	3.55	10	0.31
Nsp2	Q8IV36	HID1	1|1	2	1	2	0|0	0	0	0	0	0	3.55	10	0.31
Nsp2	Q8IVT2	MISP	7|10	17	8.5	2	1|0	1	1	1	1	1	9.6	17	0
Nsp2	Q8IXB1	DNAJC10	2|4	6	3	2	0|0	1	1	1	1	1	5.58	30	0
Nsp2	Q8IXT5	RBM12B	11|8	19	9.5	2	0|0	1	1	1	1	1	15.67	95	0
Nsp2	Q8IY81	FTSJ3	13|15	28	14	2	10|16	0	0	0	0	0	-25.42	1.08	0.3
Nsp2	Q8IYB3	SRRM1	1|0	1	0.5	2	0|0	0	0	0	0	0	1.04	5	0.31
Nsp2	Q8N138	ORMDL3	1|1	2	1	2	0|0	0	0	0	0	0	3.55	10	0.31
Nsp2	Q8N163	CCAR2	3|1	4	2	2	0|0	0.5	1	0.5	1	0.5	3.55	20	0.07
Nsp2	Q8N1F7	NUP93	1|2	3	1.5	2	0|0	0.5	1	0.5	1	0.5	3.55	15	0.11
Nsp2	Q8N2G8	GHDC	2|2	4	2	2	0|0	1	1	1	1	1	5.58	20	0
Nsp2	Q8N5G2	MACO1	2|1	3	1.5	2	0|0	0.5	1	0.5	1	0.5	3.55	15	0.11
Nsp2	Q8N5M9	JAGN1	1|1	2	1	2	0|0	0	0	0	0	0	3.55	10	0.31
Nsp2	Q8NBJ4	GOLM1	16|13	29	14.5	2	0|0	1	1	1	1	1	23.35	145	0
Nsp2	Q8NBJ5	COLGALT1	2|3	5	2.5	2	0|0	1	1	1	1	1	5.58	25	0
Nsp2	Q8NBJ7	SUMF2	3|2	5	2.5	2	0|0	1	1	1	1	1	5.58	25	0
Nsp2	Q8NBS9	TXNDC5	1|0	1	0.5	2	0|0	0	0	0	0	0	1.04	5	0.31
Nsp2	Q8NBX0	SCCPDH	1|2	3	1.5	2	0|0	0.5	1	0.5	1	0.5	3.55	15	0.11
Nsp2	Q8NCA5	FAM98A	1|1	2	1	2	0|0	0	0	0	0	0	3.55	10	0.31
Nsp2	Q8NE86	MCU	1|3	4	2	2	0|0	0.5	1	0.5	1	0.5	3.55	20	0.07
Nsp2	Q8NEU8	APPL2	1|0	1	0.5	2	0|0	0	0	0	0	0	1.04	5	0.31
Nsp2	Q8NF91	SYNE1	1|1	2	1	2	0|0	0	0	0	0	0	3.55	10	0.31
Nsp2	Q8NFJ5	GPRC5A	2|1	3	1.5	2	0|0	0.5	1	0.5	1	0.5	3.55	15	0.11
Nsp2	Q8NHZ8	CDC26	8|3	11	5.5	2	0|0	1	1	1	1	1	7.42	55	0
Nsp2	Q8TBC3	SHKBP1	3|6	9	4.5	2	0|0	1	1	1	1	1	7.42	45	0
Nsp2	Q8TC12	RDH11	7|8	15	7.5	2	1|0	1	1	1	1	1	9.6	15	0
Nsp2	Q8TCJ2	STT3B	4|1	5	2.5	2	0|0	0.5	1	0.5	1	0.5	3.55	25	0.06
Nsp2	Q8TCT9	HM13	5|5	10	5	2	2|0	0.98	0.98	0.98	0.98	0.98	3.76	5	0
Nsp2	Q8TDD1	DDX54	6|13	19	9.5	2	5|10	0	0	0	0	0	-16.17	1.27	0.27
Nsp2	Q8TDN6	BRIX1	6|8	14	7	2	3|4	0.35	0.61	0.35	0.61	0.35	-2.23	2	0.21
Nsp2	Q8TDX7	NEK7	1|1	2	1	2	0|0	0	0	0	0	0	3.55	10	0.31
Nsp2	Q8TEX9	IPO4	1|0	1	0.5	2	0|0	0	0	0	0	0	1.04	5	0.31
Nsp2	Q8TF72	SHROOM3	1|1	2	1	2	0|1	0	0	0	0	0	1.21	2	0.31
Nsp2	Q8WTT2	NOC3L	6|8	14	7	2	2|4	0.63	0.89	0.63	0.89	0.63	-0.53	2.33	0.03
Nsp2	Q8WUM4	PDCD6IP	1|5	6	3	2	0|0	0.5	1	0.5	1	0.5	3.55	30	0.05
Nsp2	Q8WUY1	THEM6	1|1	2	1	2	0|0	0	0	0	0	0	3.55	10	0.31
Nsp2	Q8WVM8	SCFD1	3|1	4	2	2	0|0	0.5	1	0.5	1	0.5	3.55	20	0.07
Nsp2	Q8WVV4	POF1B	1|0	1	0.5	2	0|0	0	0	0	0	0	1.04	5	0.31
Nsp2	Q8WWV6	FCAMR	2|1	3	1.5	2	4|1	0	0	0	0	0	-5.95	0.6	0.31
Nsp2	Q8WXF1	PSPC1	2|1	3	1.5	2	0|0	0.5	1	0.5	1	0.5	3.55	15	0.11
Nsp2	Q8WXH0	SYNE2	1|0	1	0.5	2	0|0	0	0	0	0	0	1.04	5	0.31
Nsp2	Q92499	DDX1	8|13	21	10.5	2	2|0	1	1	1	1	1	5.75	10.5	0
Nsp2	Q92552	MRPS27	15|11	26	13	2	0|0	1	1	1	1	1	20.31	130	0
Nsp2	Q92572	AP3S1	1|1	2	1	2	0|0	0	0	0	0	0	3.55	10	0.31
Nsp2	Q92598	HSPH1	1|1	2	1	2	1|0	0	0	0	0	0	1.21	2	0.31
Nsp2	Q92616	GCN1	8|7	15	7.5	2	0|2	1	1	1	1	1	5.1	7.5	0
Nsp2	Q92841	DDX17	10|13	23	11.5	2	4|3	0.97	1	0.97	1	0.97	2.97	3.29	0
Nsp2	Q92888	ARHGEF1	1|1	2	1	2	0|0	0	0	0	0	0	3.55	10	0.31
Nsp2	Q92973	TNPO1	3|1	4	2	2	0|1	0.49	0.98	0.49	0.98	0.49	1.21	4	0.17
Nsp2	Q92974	ARHGEF2	23|24	47	23.5	2	0|0	1	1	1	1	1	38.19	235	0
Nsp2	Q93008	USP9X	1|2	3	1.5	2	0|0	0.5	1	0.5	1	0.5	3.55	15	0.11
Nsp2	Q93009	USP7	4|3	7	3.5	2	0|0	1	1	1	1	1	7.42	35	0
Nsp2	Q93050	ATP6V0A1	1|3	4	2	2	0|0	0.5	1	0.5	1	0.5	3.55	20	0.07
Nsp2	Q93100	PHKB	5|5	10	5	2	0|0	1	1	1	1	1	10.84	50	0
Nsp2	Q969N2	PIGT	1|1	2	1	2	0|0	0	0	0	0	0	3.55	10	0.31
Nsp2	Q969Q0	RPL36AL	2|2	4	2	2	0|0	1	1	1	1	1	5.58	20	0
Nsp2	Q969V3	NCLN	7|4	11	5.5	2	0|0	1	1	1	1	1	9.16	55	0
Nsp2	Q969X5	ERGIC1	1|1	2	1	2	0|0	0	0	0	0	0	3.55	10	0.31
Nsp2	Q96A33	CCDC47	2|1	3	1.5	2	0|0	0.5	1	0.5	1	0.5	3.55	15	0.11
Nsp2	Q96A35	MRPL24	1|3	4	2	2	0|0	0.5	1	0.5	1	0.5	3.55	20	0.07
Nsp2	Q96AG4	LRRC59	9|6	15	7.5	2	4|0	0.95	0.98	0.95	0.98	0.95	2.37	3.75	0
Nsp2	Q96AZ6	ISG20	1|0	1	0.5	2	0|0	0	0	0	0	0	1.04	5	0.31
Nsp2	Q96B97	SH3KBP1	1|2	3	1.5	2	0|0	0.5	1	0.5	1	0.5	3.55	15	0.11
Nsp2	Q96BI1	SLC22A18	1|0	1	0.5	2	0|0	0	0	0	0	0	1.04	5	0.31
Nsp2	Q96C86	DCPS	5|7	12	6	2	0|0	1	1	1	1	1	10.84	60	0
Nsp2	Q96CS3	FAF2	3|3	6	3	2	0|0	1	1	1	1	1	7.42	30	0
Nsp2	Q96DA6	DNAJC19	1|1	2	1	2	1|1	0	0	0	0	0	-0.59	1	0.31
Nsp2	Q96DH6	MSI2	1|0	1	0.5	2	0|0	0	0	0	0	0	1.04	5	0.31
Nsp2	Q96DV4	MRPL38	1|0	1	0.5	2	0|0	0	0	0	0	0	1.04	5	0.31
Nsp2	Q96ER3	SAAL1	3|4	7	3.5	2	0|0	1	1	1	1	1	7.42	35	0
Nsp2	Q96ER9	CCDC51	4|3	7	3.5	2	0|0	1	1	1	1	1	7.42	35	0
Nsp2	Q96FQ6	S100A16	1|0	1	0.5	2	0|0	0	0	0	0	0	1.04	5	0.31
Nsp2	Q96FW1	OTUB1	1|0	1	0.5	2	0|0	0	0	0	0	0	1.04	5	0.31
Nsp2	Q96GQ7	DDX27	1|6	7	3.5	2	2|2	0.47	0.94	0.47	0.94	0.47	-4.09	1.75	0.18
Nsp2	Q96GZ6	SLC41A3	1|0	1	0.5	2	0|0	0	0	0	0	0	1.04	5	0.31
Nsp2	Q96HS1	PGAM5	14|19	33	16.5	2	1|1	1	1	1	1	1	16.32	16.5	0
Nsp2	Q96I24	FUBP3	2|1	3	1.5	2	0|0	0.5	1	0.5	1	0.5	3.55	15	0.11
Nsp2	Q96I99	SUCLG2	2|4	6	3	2	0|0	1	1	1	1	1	5.58	30	0
Nsp2	Q96KC8	DNAJC1	3|0	3	1.5	2	0|0	0.5	1	0.5	1	0.5	1.04	15	0.07
Nsp2	Q96KQ7	EHMT2	2|0	2	1	2	0|0	0.5	1	0.5	1	0.5	1.04	10	0.11
Nsp2	Q96M96	FGD4	121|111	232	116	2	0|0	1	1	1	1	1	163.93	1160	0
Nsp2	Q96N66	MBOAT7	7|5	12	6	2	1|0	1	1	1	1	1	6.7	12	0
Nsp2	Q96P63	SERPINB12	1|5	6	3	2	0|0	0.5	1	0.5	1	0.5	3.55	30	0.05
Nsp2	Q96PC5	MIA2	1|1	2	1	2	0|0	0	0	0	0	0	3.55	10	0.31
Nsp2	Q96PK6	RBM14	11|9	20	10	2	1|0	1	1	1	1	1	12.51	20	0
Nsp2	Q96QK1	VPS35	4|1	5	2.5	2	0|1	0.5	0.99	0.5	0.99	0.5	1.21	5	0.17
Nsp2	Q96RP9	GFM1	2|2	4	2	2	0|0	1	1	1	1	1	5.58	20	0
Nsp2	Q96RQ3	MCCC1	2|4	6	3	2	0|0	1	1	1	1	1	5.58	30	0
Nsp2	Q96S55	WRNIP1	2|4	6	3	2	0|0	1	1	1	1	1	5.58	30	0
Nsp2	Q96S97	MYADM	2|2	4	2	2	0|0	1	1	1	1	1	5.58	20	0
Nsp2	Q96TA1	NIBAN2	4|8	12	6	2	1|0	1	1	1	1	1	5.28	12	0
Nsp2	Q99584	S100A13	10|1	11	5.5	2	0|0	0.5	1	0.5	1	0.5	3.55	55	0.05
Nsp2	Q99623	PHB2	16|13	29	14.5	2	9|4	0.24	0.44	0.24	0.44	0.24	-3.39	2.23	0.21
Nsp2	Q99714	HSD17B10	4|3	7	3.5	2	2|0	0.93	0.96	0.93	0.96	0.93	2.25	3.5	0.01
Nsp2	Q99729	HNRNPAB	3|2	5	2.5	2	1|0	0.95	0.98	0.95	0.98	0.95	2.54	5	0
Nsp2	Q99735	MGST2	2|4	6	3	2	0|0	1	1	1	1	1	5.58	30	0
Nsp2	Q99798	ACO2	2|2	4	2	2	0|0	1	1	1	1	1	5.58	20	0
Nsp2	Q99829	CPNE1	19|17	36	18	2	0|0	1	1	1	1	1	29.34	180	0
Nsp2	Q99832	CCT7	12|20	32	16	2	2|1	1	1	1	1	1	11.32	10.67	0
Nsp2	Q99848	EBNA1BP2	3|5	8	4	2	5|3	0	0	0	0	0	-8.25	1	0.26
Nsp2	Q99873	PRMT1	2|3	5	2.5	2	0|0	1	1	1	1	1	5.58	25	0
Nsp2	Q99959	PKP2	3|3	6	3	2	0|0	1	1	1	1	1	7.42	30	0
Nsp2	Q9BPW8	NIPSNAP1	2|2	4	2	2	1|0	0.93	0.93	0.93	0.93	0.93	2.54	4	0.01
Nsp2	Q9BQ39	DDX50	2|3	5	2.5	2	0|0	1	1	1	1	1	5.58	25	0
Nsp2	Q9BQE3	TUBA1C	4|6	10	5	2	1|0	1	1	1	1	1	5.28	10	0
Nsp2	Q9BQE5	APOL2	3|4	7	3.5	2	0|0	1	1	1	1	1	7.42	35	0
Nsp2	Q9BQG0	MYBBP1A	9|14	23	11.5	2	5|5	0.5	0.96	0.5	0.96	0.5	-3.26	2.3	0.11
Nsp2	Q9BR76	CORO1B	2|4	6	3	2	0|0	1	1	1	1	1	5.58	30	0
Nsp2	Q9BRK5	SDF4	17|18	35	17.5	2	0|0	1	1	1	1	1	29.34	175	0
Nsp2	Q9BRT3	MIEN1	1|2	3	1.5	2	2|0	0.38	0.76	0.38	0.76	0.38	-0.35	1.5	0.2
Nsp2	Q9BSJ8	ESYT1	3|9	12	6	2	2|0	0.95	1	0.95	1	0.95	2.25	6	0
Nsp2	Q9BT22	ALG1	7|5	12	6	2	0|0	1	1	1	1	1	10.84	60	0
Nsp2	Q9BTT0	ANP32E	5|2	7	3.5	2	1|1	0.85	0.99	0.85	0.99	0.85	0.86	3.5	0.01
Nsp2	Q9BU23	LMF2	1|2	3	1.5	2	0|0	0.5	1	0.5	1	0.5	3.55	15	0.11
Nsp2	Q9BUJ2	HNRNPUL1	1|1	2	1	2	0|0	0	0	0	0	0	3.55	10	0.31
Nsp2	Q9BUN8	DERL1	2|4	6	3	2	0|0	1	1	1	1	1	5.58	30	0
Nsp2	Q9BVJ6	UTP14A	1|3	4	2	2	0|0	0.5	1	0.5	1	0.5	3.55	20	0.07
Nsp2	Q9BVK6	TMED9	1|0	1	0.5	2	1|0	0	0	0	0	0	-0.4	1	0.31
Nsp2	Q9BVP2	GNL3	4|10	14	7	2	4|7	0.01	0.03	0.01	0.03	0.01	-12.19	1.27	0.25
Nsp2	Q9BW60	ELOVL1	2|1	3	1.5	2	1|2	0.15	0.29	0.15	0.29	0.15	-2.39	1	0.23
Nsp2	Q9BWM7	SFXN3	1|0	1	0.5	2	0|0	0	0	0	0	0	1.04	5	0.31
Nsp2	Q9BWT6	MND1	2|0	2	1	2	1|0	0.46	0.93	0.46	0.93	0.46	-0.4	2	0.18
Nsp2	Q9BXP5	SRRT	1|1	2	1	2	0|0	0	0	0	0	0	3.55	10	0.31
Nsp2	Q9BXR0	QTRT1	3|2	5	2.5	2	0|0	1	1	1	1	1	5.58	25	0
Nsp2	Q9BXS4	TMEM59	3|1	4	2	2	0|0	0.5	1	0.5	1	0.5	3.55	20	0.07
Nsp2	Q9BXW7	HDHD5	3|3	6	3	2	2|0	0.9	0.9	0.9	0.9	0.9	2.25	3	0.01
Nsp2	Q9BXY0	MAK16	1|5	6	3	2	2|3	0.23	0.45	0.23	0.45	0.23	-6.09	1.2	0.22
Nsp2	Q9BY89	KIAA1671	7|6	13	6.5	2	0|0	1	1	1	1	1	12.48	65	0
Nsp2	Q9BYC9	MRPL20	3|3	6	3	2	6|6	0	0	0	0	0	-15.85	0.5	0.31
Nsp2	Q9BYD1	MRPL13	1|0	1	0.5	2	0|0	0	0	0	0	0	1.04	5	0.31
Nsp2	Q9BZE1	MRPL37	3|2	5	2.5	2	0|0	1	1	1	1	1	5.58	25	0
Nsp2	Q9BZE4	GTPBP4	11|18	29	14.5	2	7|7	0.43	0.86	0.43	0.86	0.43	-7.36	2.07	0.19
Nsp2	Q9BZF1	OSBPL8	8|13	21	10.5	2	0|0	1	1	1	1	1	15.67	105	0
Nsp2	Q9C002	NMES1	1|2	3	1.5	2	0|0	0.5	1	0.5	1	0.5	3.55	15	0.11
Nsp2	Q9C0D9	SELENOI	1|2	3	1.5	2	0|0	0.5	1	0.5	1	0.5	3.55	15	0.11
Nsp2	Q9GZR7	DDX24	12|15	27	13.5	2	7|8	0.01	0.03	0.01	0.03	0.01	-7.7	1.8	0.25
Nsp2	Q9H089	LSG1	1|1	2	1	2	0|0	0	0	0	0	0	3.55	10	0.31
Nsp2	Q9H0A0	NAT10	5|8	13	6.5	2	0|0	1	1	1	1	1	10.84	65	0
Nsp2	Q9H0D6	XRN2	1|0	1	0.5	2	0|0	0	0	0	0	0	1.04	5	0.31
Nsp2	Q9H0U3	MAGT1	3|1	4	2	2	0|0	0.5	1	0.5	1	0.5	3.55	20	0.07
Nsp2	Q9H0U6	MRPL18	1|0	1	0.5	2	0|0	0	0	0	0	0	1.04	5	0.31
Nsp2	Q9H1A4	ANAPC1	40|45	85	42.5	2	0|0	1	1	1	1	1	62.83	425	0
Nsp2	Q9H2U1	DHX36	12|11	23	11.5	2	0|0	1	1	1	1	1	20.31	115	0
Nsp2	Q9H3G5	CPVL	44|44	88	44	2	58|48	0	0	0	0	0	-122.15	0.83	0.31
Nsp2	Q9H488	POFUT1	41|46	87	43.5	2	0|0	1	1	1	1	1	64.27	435	0
Nsp2	Q9H4H8	FAM83D	1|1	2	1	2	0|0	0	0	0	0	0	3.55	10	0.31
Nsp2	Q9H6E4	CCDC134	27|26	53	26.5	2	0|0	1	1	1	1	1	42.57	265	0
Nsp2	Q9H6S3	EPS8L2	2|0	2	1	2	0|0	0.5	1	0.5	1	0.5	1.04	10	0.11
Nsp2	Q9H6W3	RIOX1	1|6	7	3.5	2	3|5	0.01	0.02	0.01	0.02	0.01	-12.07	0.88	0.26
Nsp2	Q9H845	ACAD9	3|1	4	2	2	0|0	0.5	1	0.5	1	0.5	3.55	20	0.07
Nsp2	Q9H8V3	ECT2	2|0	2	1	2	0|0	0.5	1	0.5	1	0.5	1.04	10	0.11
Nsp2	Q9H974	QTRT2	2|1	3	1.5	2	0|0	0.5	1	0.5	1	0.5	3.55	15	0.11
Nsp2	Q9H9B4	SFXN1	8|16	24	12	2	4|1	0.97	1	0.97	1	0.97	2.94	4.8	0
Nsp2	Q9H9Y2	RPF1	2|4	6	3	2	2|1	0.58	0.86	0.58	0.86	0.58	-0.89	2	0.04
Nsp2	Q9HAU0	PLEKHA5	1|0	1	0.5	2	0|0	0	0	0	0	0	1.04	5	0.31
Nsp2	Q9HB71	CACYBP	25|31	56	28	2	2|0	1	1	1	1	1	15.94	28	0
Nsp2	Q9HCU9	BRMS1	3|3	6	3	2	1|0	0.98	0.98	0.98	0.98	0.98	3.88	6	0
Nsp2	Q9HD20	ATP13A1	2|1	3	1.5	2	0|0	0.5	1	0.5	1	0.5	3.55	15	0.11
Nsp2	Q9HD45	TM9SF3	3|3	6	3	2	2|0	0.9	0.9	0.9	0.9	0.9	2.25	3	0.01
Nsp2	Q9NP72	RAB18	2|1	3	1.5	2	0|0	0.5	1	0.5	1	0.5	3.55	15	0.11
Nsp2	Q9NP74	PALMD	4|8	12	6	2	0|0	1	1	1	1	1	9.16	60	0
Nsp2	Q9NPA0	EMC7	1|1	2	1	2	0|0	0	0	0	0	0	3.55	10	0.31
Nsp2	Q9NQ55	PPAN	1|1	2	1	2	1|1	0	0	0	0	0	-0.59	1	0.31
Nsp2	Q9NQC3	RTN4	7|6	13	6.5	2	5|4	0.01	0.01	0.01	0.01	0.01	-5.69	1.44	0.26
Nsp2	Q9NQH7	XPNPEP3	2|1	3	1.5	2	2|3	0	0	0	0	0	-6.09	0.6	0.31
Nsp2	Q9NQT8	KIF13B	1|2	3	1.5	2	0|0	0.5	1	0.5	1	0.5	3.55	15	0.11
Nsp2	Q9NR12	PDLIM7	4|4	8	4	2	2|0	0.96	0.96	0.96	0.96	0.96	3.1	4	0
Nsp2	Q9NR30	DDX21	23|25	48	24	2	15|12	0	0	0	0	0	-13.18	1.78	0.28
Nsp2	Q9NR56	MBNL1	2|1	3	1.5	2	0|0	0.5	1	0.5	1	0.5	3.55	15	0.11
Nsp2	Q9NRP0	OSTC	2|1	3	1.5	2	2|0	0.38	0.76	0.38	0.76	0.38	-0.35	1.5	0.2
Nsp2	Q9NRZ9	HELLS	2|4	6	3	2	0|0	1	1	1	1	1	5.58	30	0
Nsp2	Q9NS87	KIF15	10|11	21	10.5	2	0|0	1	1	1	1	1	18.78	105	0
Nsp2	Q9NSD9	FARSB	4|3	7	3.5	2	0|0	1	1	1	1	1	7.42	35	0
Nsp2	Q9NSE4	IARS2	2|2	4	2	2	1|0	0.93	0.93	0.93	0.93	0.93	2.54	4	0.01
Nsp2	Q9NTK5	OLA1	2|3	5	2.5	2	1|1	0.8	0.9	0.8	0.9	0.8	0.86	2.5	0.02
Nsp2	Q9NTM9	CUTC	8|13	21	10.5	2	0|0	1	1	1	1	1	15.67	105	0
Nsp2	Q9NUQ8	ABCF3	1|0	1	0.5	2	0|0	0	0	0	0	0	1.04	5	0.31
Nsp2	Q9NVP1	DDX18	6|13	19	9.5	2	7|7	0	0.01	0	0.01	0	-14.48	1.36	0.26
Nsp2	Q9NW13	RBM28	1|1	2	1	2	0|1	0	0	0	0	0	1.21	2	0.31
Nsp2	Q9NWH9	SLTM	1|0	1	0.5	2	0|0	0	0	0	0	0	1.04	5	0.31
Nsp2	Q9NWU5	MRPL22	1|1	2	1	2	0|0	0	0	0	0	0	3.55	10	0.31
Nsp2	Q9NYH9	UTP6	1|1	2	1	2	0|0	0	0	0	0	0	3.55	10	0.31
Nsp2	Q9NYK5	MRPL39	1|0	1	0.5	2	0|0	0	0	0	0	0	1.04	5	0.31
Nsp2	Q9NYQ7	CELSR3	5|5	10	5	2	0|0	1	1	1	1	1	10.84	50	0
Nsp2	Q9NYU2	UGGT1	6|7	13	6.5	2	1|0	1	1	1	1	1	8.15	13	0
Nsp2	Q9NZ01	TECR	6|7	13	6.5	2	0|0	1	1	1	1	1	12.48	65	0
Nsp2	Q9NZB2	FAM120A	4|2	6	3	2	0|0	1	1	1	1	1	5.58	30	0
Nsp2	Q9NZE8	MRPL35	2|9	11	5.5	2	3|3	0.48	0.96	0.48	0.96	0.48	-6.17	1.83	0.18
Nsp2	Q9NZM1	MYOF	22|30	52	26	2	5|6	1	1	1	1	1	11.07	4.73	0
Nsp2	Q9NZT1	CALML5	1|4	5	2.5	2	1|1	0.48	0.97	0.48	0.97	0.48	-0.59	2.5	0.18
Nsp2	Q9P035	HACD3	1|5	6	3	2	1|0	0.5	1	0.5	1	0.5	1.21	6	0.11
Nsp2	Q9P0L0	VAPA	5|3	8	4	2	0|0	1	1	1	1	1	7.42	40	0
Nsp2	Q9P0L9	PKD2L1	1|0	1	0.5	2	0|1	0	0	0	0	0	-0.4	1	0.31
Nsp2	Q9P2E9	RRBP1	3|5	8	4	2	5|1	0.08	0.17	0.08	0.17	0.08	-4.35	1.33	0.23
Nsp2	Q9P2J5	LARS1	2|0	2	1	2	0|0	0.5	1	0.5	1	0.5	1.04	10	0.11
Nsp2	Q9P2R7	SUCLA2	3|3	6	3	2	1|0	0.98	0.98	0.98	0.98	0.98	3.88	6	0
Nsp2	Q9UBB4	ATXN10	1|0	1	0.5	2	0|0	0	0	0	0	0	1.04	5	0.31
Nsp2	Q9UBM7	DHCR7	9|12	21	10.5	2	1|0	1	1	1	1	1	12.51	21	0
Nsp2	Q9UBQ0	VPS29	1|1	2	1	2	0|0	0	0	0	0	0	3.55	10	0.31
Nsp2	Q9UBS4	DNAJB11	5|1	6	3	2	2|0	0.49	0.98	0.49	0.98	0.49	-0.35	3	0.18
Nsp2	Q9UBV2	SEL1L	1|2	3	1.5	2	0|0	0.5	1	0.5	1	0.5	3.55	15	0.11
Nsp2	Q9UBX3	SLC25A10	1|1	2	1	2	0|0	0	0	0	0	0	3.55	10	0.31
Nsp2	Q9UBX7	KLK11	1|0	1	0.5	2	0|0	0	0	0	0	0	1.04	5	0.31
Nsp2	Q9UG63	ABCF2	5|3	8	4	2	0|0	1	1	1	1	1	7.42	40	0
Nsp2	Q9UGI8	TES	1|0	1	0.5	2	0|0	0	0	0	0	0	1.04	5	0.31
Nsp2	Q9UHA4	LAMTOR3	1|3	4	2	2	0|0	0.5	1	0.5	1	0.5	3.55	20	0.07
Nsp2	Q9UHB9	SRP68	2|1	3	1.5	2	0|0	0.5	1	0.5	1	0.5	3.55	15	0.11
Nsp2	Q9UIA9	XPO7	1|1	2	1	2	0|0	0	0	0	0	0	3.55	10	0.31
Nsp2	Q9UJS0	SLC25A13	1|1	2	1	2	0|0	0	0	0	0	0	3.55	10	0.31
Nsp2	Q9UJX2	CDC23	19|16	35	17.5	2	0|0	1	1	1	1	1	27.85	175	0
Nsp2	Q9UJX3	ANAPC7	21|25	46	23	2	0|0	1	1	1	1	1	35.25	230	0
Nsp2	Q9UJX4	ANAPC5	32|22	54	27	2	0|0	1	1	1	1	1	36.72	270	0
Nsp2	Q9UJX5	ANAPC4	15|11	26	13	2	0|0	1	1	1	1	1	20.31	130	0
Nsp2	Q9UJX6	ANAPC2	3|2	5	2.5	2	0|0	1	1	1	1	1	5.58	25	0
Nsp2	Q9UJZ1	STOML2	10|13	23	11.5	2	12|11	0	0	0	0	0	-24.58	1	0.29
Nsp2	Q9UKG1	APPL1	19|15	34	17	2	0|0	1	1	1	1	1	26.35	170	0
Nsp2	Q9UKM9	RALY	11|8	19	9.5	2	1|2	1	1	1	1	1	6.48	6.33	0
Nsp2	Q9UL25	RAB21	2|2	4	2	2	0|0	1	1	1	1	1	5.58	20	0
Nsp2	Q9ULC5	ACSL5	10|7	17	8.5	2	0|0	1	1	1	1	1	14.09	85	0
Nsp2	Q9ULV4	CORO1C	64|51	115	57.5	2	0|0	1	1	1	1	1	78.62	575	0
Nsp2	Q9UM00	TMCO1	3|3	6	3	2	0|0	1	1	1	1	1	7.42	30	0
Nsp2	Q9UM13	ANAPC10	1|2	3	1.5	2	0|0	0.5	1	0.5	1	0.5	3.55	15	0.11
Nsp2	Q9UMS4	PRPF19	1|3	4	2	2	1|0	0.49	0.98	0.49	0.98	0.49	1.21	4	0.17
Nsp2	Q9UN86	G3BP2	1|1	2	1	2	0|0	0	0	0	0	0	3.55	10	0.31
Nsp2	Q9UNA1	ARHGAP26	37|34	71	35.5	2	0|0	1	1	1	1	1	54.18	355	0
Nsp2	Q9UNE7	STUB1	1|0	1	0.5	2	0|0	0	0	0	0	0	1.04	5	0.31
Nsp2	Q9UNM6	PSMD13	1|0	1	0.5	2	0|0	0	0	0	0	0	1.04	5	0.31
Nsp2	Q9UQ13	SHOC2	1|0	1	0.5	2	0|0	0	0	0	0	0	1.04	5	0.31
Nsp2	Q9UQ80	PA2G4	2|0	2	1	2	1|2	0.15	0.29	0.15	0.29	0.15	-4.2	0.67	0.23
Nsp2	Q9UQB8	BAIAP2	1|1	2	1	2	0|0	0	0	0	0	0	3.55	10	0.31
Nsp2	Q9Y224	RTRAF	1|3	4	2	2	0|0	0.5	1	0.5	1	0.5	3.55	20	0.07
Nsp2	Q9Y230	RUVBL2	14|14	28	14	2	2|2	1	1	1	1	1	11.9	7	0
Nsp2	Q9Y232	CDYL	13|8	21	10.5	2	0|0	1	1	1	1	1	15.67	105	0
Nsp2	Q9Y262	EIF3L	1|3	4	2	2	0|0	0.5	1	0.5	1	0.5	3.55	20	0.07
Nsp2	Q9Y263	PLAA	3|0	3	1.5	2	0|0	0.5	1	0.5	1	0.5	1.04	15	0.07
Nsp2	Q9Y265	RUVBL1	9|9	18	9	2	6|0	0.9	0.9	0.9	0.9	0.9	2.25	3	0.01
Nsp2	Q9Y277	VDAC3	5|1	6	3	2	0|0	0.5	1	0.5	1	0.5	3.55	30	0.05
Nsp2	Q9Y285	FARSA	1|3	4	2	2	0|0	0.5	1	0.5	1	0.5	3.55	20	0.07
Nsp2	Q9Y2Q3	GSTK1	2|1	3	1.5	2	0|0	0.5	1	0.5	1	0.5	3.55	15	0.11
Nsp2	Q9Y2R4	DDX52	1|0	1	0.5	2	0|0	0	0	0	0	0	1.04	5	0.31
Nsp2	Q9Y2X3	NOP58	5|4	9	4.5	2	2|1	0.91	0.96	0.91	0.96	0.91	1.83	3	0.01
Nsp2	Q9Y2Z0	SUGT1	2|1	3	1.5	2	0|0	0.5	1	0.5	1	0.5	3.55	15	0.11
Nsp2	Q9Y305	ACOT9	1|5	6	3	2	0|0	0.5	1	0.5	1	0.5	3.55	30	0.05
Nsp2	Q9Y314	NOSIP	1|0	1	0.5	2	0|0	0	0	0	0	0	1.04	5	0.31
Nsp2	Q9Y320	TMX2	1|1	2	1	2	0|0	0	0	0	0	0	3.55	10	0.31
Nsp2	Q9Y3A5	SBDS	4|1	5	2.5	2	0|0	0.5	1	0.5	1	0.5	3.55	25	0.06
Nsp2	Q9Y3I0	RTCB	9|7	16	8	2	0|0	1	1	1	1	1	14.09	80	0
Nsp2	Q9Y3T9	NOC2L	3|3	6	3	2	4|3	0	0	0	0	0	-6.52	0.86	0.31
Nsp2	Q9Y3Z3	SAMHD1	5|1	6	3	2	0|0	0.5	1	0.5	1	0.5	3.55	30	0.05
Nsp2	Q9Y446	PKP3	1|3	4	2	2	0|0	0.5	1	0.5	1	0.5	3.55	20	0.07
Nsp2	Q9Y490	TLN1	7|7	14	7	2	0|0	1	1	1	1	1	14.09	70	0
Nsp2	Q9Y4L1	HYOU1	13|12	25	12.5	2	3|0	1	1	1	1	1	5.86	8.33	0
Nsp2	Q9Y4P3	TBL2	3|4	7	3.5	2	0|0	1	1	1	1	1	7.42	35	0
Nsp2	Q9Y5J1	UTP18	1|0	1	0.5	2	0|0	0	0	0	0	0	1.04	5	0.31
Nsp2	Q9Y5M8	SRPRB	5|5	10	5	2	0|0	1	1	1	1	1	10.84	50	0
Nsp2	Q9Y678	COPG1	2|3	5	2.5	2	0|0	1	1	1	1	1	5.58	25	0
Nsp2	Q9Y679	AUP1	1|1	2	1	2	0|0	0	0	0	0	0	3.55	10	0.31
Nsp2	Q9Y697	NFS1	1|0	1	0.5	2	0|0	0	0	0	0	0	1.04	5	0.31
Nsp2	Q9Y6A9	SPCS1	2|2	4	2	2	0|2	0.76	0.76	0.76	0.76	0.76	1.13	2	0.02
Nsp2	Q9Y6C9	MTCH2	1|4	5	2.5	2	0|0	0.5	1	0.5	1	0.5	3.55	25	0.06
Nsp2	Q9Y6G9	DYNC1LI1	6|4	10	5	2	0|0	1	1	1	1	1	9.16	50	0
Nsp2	Q9Y6I9	TEX264	1|1	2	1	2	0|0	0	0	0	0	0	3.55	10	0.31
Nsp2	Q9Y6M1	IGF2BP2	1|0	1	0.5	2	0|0	0	0	0	0	0	1.04	5	0.31
Nsp2	Q9Y6N5	SQOR	6|8	14	7	2	5|1	0.6	0.81	0.6	0.81	0.6	-0.44	2.33	0.03
Nsp2	NSP5A	NSP5A	0|1	1	0.5	2	0|0	0	0	0	0	0	1.04	5	0.31
Nsp2	C4AMC7	WASH3P	0|1	1	0.5	2	0|0	0	0	0	0	0	1.04	5	0.31
Nsp2	O00139	KIF2A	0|1	1	0.5	2	0|0	0	0	0	0	0	1.04	5	0.31
Nsp2	O00232	PSMD12	0|1	1	0.5	2	0|0	0	0	0	0	0	1.04	5	0.31
Nsp2	O00461	GOLIM4	0|1	1	0.5	2	0|0	0	0	0	0	0	1.04	5	0.31
Nsp2	O14735	CDIPT	0|1	1	0.5	2	0|0	0	0	0	0	0	1.04	5	0.31
Nsp2	O14979	HNRNPDL	0|1	1	0.5	2	1|0	0	0	0	0	0	-0.4	1	0.31
Nsp2	O15126	SCAMP1	0|1	1	0.5	2	0|0	0	0	0	0	0	1.04	5	0.31
Nsp2	O15260	SURF4	0|2	2	1	2	0|0	0.5	1	0.5	1	0.5	1.04	10	0.11
Nsp2	O43159	RRP8	0|1	1	0.5	2	0|0	0	0	0	0	0	1.04	5	0.31
Nsp2	O43390	HNRNPR	0|2	2	1	2	0|0	0.5	1	0.5	1	0.5	1.04	10	0.11
Nsp2	O60488	ACSL4	0|1	1	0.5	2	0|0	0	0	0	0	0	1.04	5	0.31
Nsp2	O60524	NEMF	0|1	1	0.5	2	0|0	0	0	0	0	0	1.04	5	0.31
Nsp2	O60841	EIF5B	0|1	1	0.5	2	0|0	0	0	0	0	0	1.04	5	0.31
Nsp2	O75153	CLUH	0|1	1	0.5	2	0|0	0	0	0	0	0	1.04	5	0.31
Nsp2	O75165	DNAJC13	0|1	1	0.5	2	0|0	0	0	0	0	0	1.04	5	0.31
Nsp2	O75351	VPS4B	0|1	1	0.5	2	0|0	0	0	0	0	0	1.04	5	0.31
Nsp2	O75844	ZMPSTE24	0|1	1	0.5	2	0|0	0	0	0	0	0	1.04	5	0.31
Nsp2	O94992	HEXIM1	0|2	2	1	2	0|0	0.5	1	0.5	1	0.5	1.04	10	0.11
Nsp2	O95299	NDUFA10	0|1	1	0.5	2	0|0	0	0	0	0	0	1.04	5	0.31
Nsp2	O95394	PGM3	0|2	2	1	2	0|0	0.5	1	0.5	1	0.5	1.04	10	0.11
Nsp2	O95470	SGPL1	0|1	1	0.5	2	0|0	0	0	0	0	0	1.04	5	0.31
Nsp2	O95487	SEC24B	0|1	1	0.5	2	0|0	0	0	0	0	0	1.04	5	0.31
Nsp2	O95831	AIFM1	0|1	1	0.5	2	2|0	0	0	0	0	0	-1.75	0.5	0.31
Nsp2	P00387	CYB5R3	0|2	2	1	2	2|2	0	0	0	0	0	-6.19	0.5	0.31
Nsp2	P01876	IGHA1	0|3	3	1.5	2	0|0	0.5	1	0.5	1	0.5	1.04	15	0.07
Nsp2	P04899	GNAI2	0|1	1	0.5	2	0|0	0	0	0	0	0	1.04	5	0.31
Nsp2	P05089	ARG1	0|3	3	1.5	2	2|2	0.11	0.23	0.11	0.23	0.11	-6.19	0.75	0.23
Nsp2	P06746	POLB	0|1	1	0.5	2	0|0	0	0	0	0	0	1.04	5	0.31
Nsp2	P08621	SNRNP70	0|1	1	0.5	2	0|0	0	0	0	0	0	1.04	5	0.31
Nsp2	P09110	ACAA1	0|1	1	0.5	2	0|0	0	0	0	0	0	1.04	5	0.31
Nsp2	P09622	DLD	0|3	3	1.5	2	0|0	0.5	1	0.5	1	0.5	1.04	15	0.07
Nsp2	P11172	UMPS	0|1	1	0.5	2	0|0	0	0	0	0	0	1.04	5	0.31
Nsp2	P12270	TPR	0|1	1	0.5	2	1|0	0	0	0	0	0	-0.4	1	0.31
Nsp2	P16070	CD44	0|1	1	0.5	2	2|1	0	0	0	0	0	-4.2	0.33	0.31
Nsp2	P18077	RPL35A	0|2	2	1	2	0|0	0.5	1	0.5	1	0.5	1.04	10	0.11
Nsp2	P20073	ANXA7	0|1	1	0.5	2	0|0	0	0	0	0	0	1.04	5	0.31
Nsp2	P25311	AZGP1	0|1	1	0.5	2	0|1	0	0	0	0	0	-0.4	1	0.31
Nsp2	P25786	PSMA1	0|1	1	0.5	2	0|1	0	0	0	0	0	-0.4	1	0.31
Nsp2	P28066	PSMA5	0|1	1	0.5	2	0|0	0	0	0	0	0	1.04	5	0.31
Nsp2	P30048	PRDX3	0|1	1	0.5	2	1|1	0	0	0	0	0	-2	0.5	0.31
Nsp2	P30622	CLIP1	0|1	1	0.5	2	0|0	0	0	0	0	0	1.04	5	0.31
Nsp2	P31153	MAT2A	0|2	2	1	2	1|0	0.46	0.93	0.46	0.93	0.46	-0.4	2	0.18
Nsp2	P31944	CASP14	0|6	6	3	2	1|4	0.36	0.73	0.36	0.73	0.36	-8.27	1.2	0.2
Nsp2	P33176	KIF5B	0|1	1	0.5	2	0|0	0	0	0	0	0	1.04	5	0.31
Nsp2	P33992	MCM5	0|1	1	0.5	2	1|0	0	0	0	0	0	-0.4	1	0.31
Nsp2	P40616	ARL1	0|1	1	0.5	2	0|0	0	0	0	0	0	1.04	5	0.31
Nsp2	P43034	PAFAH1B1	0|1	1	0.5	2	0|0	0	0	0	0	0	1.04	5	0.31
Nsp2	P43307	SSR1	0|1	1	0.5	2	0|0	0	0	0	0	0	1.04	5	0.31
Nsp2	P47755	CAPZA2	0|1	1	0.5	2	0|0	0	0	0	0	0	1.04	5	0.31
Nsp2	P47895	ALDH1A3	0|1	1	0.5	2	0|0	0	0	0	0	0	1.04	5	0.31
Nsp2	P51553	IDH3G	0|1	1	0.5	2	0|0	0	0	0	0	0	1.04	5	0.31
Nsp2	P51636	CAV2	0|1	1	0.5	2	0|0	0	0	0	0	0	1.04	5	0.31
Nsp2	P51665	PSMD7	0|1	1	0.5	2	0|1	0	0	0	0	0	-0.4	1	0.31
Nsp2	P52294	KPNA1	0|1	1	0.5	2	0|0	0	0	0	0	0	1.04	5	0.31
Nsp2	P53680	AP2S1	0|1	1	0.5	2	0|0	0	0	0	0	0	1.04	5	0.31
Nsp2	P54886	ALDH18A1	0|6	6	3	2	1|0	0.5	1	0.5	1	0.5	-0.4	6	0.07
Nsp2	P55265	ADAR	0|4	4	2	2	0|0	0.5	1	0.5	1	0.5	1.04	20	0.06
Nsp2	P55786	NPEPPS	0|1	1	0.5	2	0|1	0	0	0	0	0	-0.4	1	0.31
Nsp2	P55795	HNRNPH2	0|2	2	1	2	0|0	0.5	1	0.5	1	0.5	1.04	10	0.11
Nsp2	P56556	NDUFA6	0|1	1	0.5	2	0|0	0	0	0	0	0	1.04	5	0.31
Nsp2	P60174	TPI1	0|1	1	0.5	2	9|4	0	0	0	0	0	-25.71	0.08	0.31
Nsp2	P60468	SEC61B	0|2	2	1	2	0|1	0.46	0.93	0.46	0.93	0.46	-0.4	2	0.18
Nsp2	P61011	SRP54	0|1	1	0.5	2	0|0	0	0	0	0	0	1.04	5	0.31
Nsp2	P61221	ABCE1	0|1	1	0.5	2	0|0	0	0	0	0	0	1.04	5	0.31
Nsp2	P61421	ATP6V0D1	0|1	1	0.5	2	0|0	0	0	0	0	0	1.04	5	0.31
Nsp2	P61923	COPZ1	0|2	2	1	2	1|0	0.46	0.93	0.46	0.93	0.46	-0.4	2	0.18
Nsp2	P63151	PPP2R2A	0|1	1	0.5	2	0|0	0	0	0	0	0	1.04	5	0.31
Nsp2	P68400	CSNK2A1	0|1	1	0.5	2	0|0	0	0	0	0	0	1.04	5	0.31
Nsp2	P84095	RHOG	0|1	1	0.5	2	0|0	0	0	0	0	0	1.04	5	0.31
Nsp2	Q02742	GCNT1	0|1	1	0.5	2	0|0	0	0	0	0	0	1.04	5	0.31
Nsp2	Q02880	TOP2B	0|2	2	1	2	0|0	0.5	1	0.5	1	0.5	1.04	10	0.11
Nsp2	Q05397	PTK2	0|1	1	0.5	2	0|0	0	0	0	0	0	1.04	5	0.31
Nsp2	Q07021	C1QBP	0|1	1	0.5	2	2|0	0	0	0	0	0	-1.75	0.5	0.31
Nsp2	Q08188	TGM3	0|4	4	2	2	0|1	0.5	0.99	0.5	0.99	0.5	-0.4	4	0.17
Nsp2	Q08945	SSRP1	0|3	3	1.5	2	0|0	0.5	1	0.5	1	0.5	1.04	15	0.07
Nsp2	Q08AE8	SPIRE1	0|1	1	0.5	2	0|0	0	0	0	0	0	1.04	5	0.31
Nsp2	Q13021	MALL	0|3	3	1.5	2	0|0	0.5	1	0.5	1	0.5	1.04	15	0.07
Nsp2	Q13144	EIF2B5	0|1	1	0.5	2	0|0	0	0	0	0	0	1.04	5	0.31
Nsp2	Q13206	DDX10	0|1	1	0.5	2	0|0	0	0	0	0	0	1.04	5	0.31
Nsp2	Q13217	DNAJC3	0|1	1	0.5	2	0|0	0	0	0	0	0	1.04	5	0.31
Nsp2	Q13596	SNX1	0|1	1	0.5	2	0|0	0	0	0	0	0	1.04	5	0.31
Nsp2	Q13867	BLMH	0|1	1	0.5	2	1|2	0	0	0	0	0	-4.2	0.33	0.31
Nsp2	Q14126	DSG2	0|1	1	0.5	2	0|0	0	0	0	0	0	1.04	5	0.31
Nsp2	Q14318	FKBP8	0|1	1	0.5	2	0|0	0	0	0	0	0	1.04	5	0.31
Nsp2	Q14574	DSC3	0|2	2	1	2	0|2	0.38	0.76	0.38	0.76	0.38	-1.75	1	0.2
Nsp2	Q15517	CDSN	0|5	5	2.5	2	0|5	0.28	0.57	0.28	0.57	0.28	-7.85	1	0.21
Nsp2	Q15555	MAPRE2	0|1	1	0.5	2	0|0	0	0	0	0	0	1.04	5	0.31
Nsp2	Q15785	TOMM34	0|2	2	1	2	0|0	0.5	1	0.5	1	0.5	1.04	10	0.11
Nsp2	Q15813	TBCE	0|1	1	0.5	2	0|0	0	0	0	0	0	1.04	5	0.31
Nsp2	Q15833	STXBP2	0|2	2	1	2	0|0	0.5	1	0.5	1	0.5	1.04	10	0.11
Nsp2	Q16540	MRPL23	0|1	1	0.5	2	0|0	0	0	0	0	0	1.04	5	0.31
Nsp2	Q16543	CDC37	0|1	1	0.5	2	0|0	0	0	0	0	0	1.04	5	0.31
Nsp2	Q16795	NDUFA9	0|1	1	0.5	2	0|0	0	0	0	0	0	1.04	5	0.31
Nsp2	Q16822	PCK2	0|1	1	0.5	2	0|0	0	0	0	0	0	1.04	5	0.31
Nsp2	Q52LJ0	FAM98B	0|1	1	0.5	2	0|0	0	0	0	0	0	1.04	5	0.31
Nsp2	Q5BJH2	TMEM128	0|1	1	0.5	2	0|0	0	0	0	0	0	1.04	5	0.31
Nsp2	Q5K651	SAMD9	0|1	1	0.5	2	0|0	0	0	0	0	0	1.04	5	0.31
Nsp2	Q5T653	MRPL2	0|1	1	0.5	2	0|0	0	0	0	0	0	1.04	5	0.31
Nsp2	Q5T9A4	ATAD3B	0|3	3	1.5	2	0|0	0.5	1	0.5	1	0.5	1.04	15	0.07
Nsp2	Q66K74	MAP1S	0|1	1	0.5	2	0|0	0	0	0	0	0	1.04	5	0.31
Nsp2	Q6NUQ4	TMEM214	0|2	2	1	2	0|0	0.5	1	0.5	1	0.5	1.04	10	0.11
Nsp2	Q6P1A2	LPCAT3	0|1	1	0.5	2	0|0	0	0	0	0	0	1.04	5	0.31
Nsp2	Q6UWP8	SBSN	0|3	3	1.5	2	0|0	0.5	1	0.5	1	0.5	1.04	15	0.07
Nsp2	Q6ZNJ1	NBEAL2	0|1	1	0.5	2	0|0	0	0	0	0	0	1.04	5	0.31
Nsp2	Q7L014	DDX46	0|1	1	0.5	2	1|0	0	0	0	0	0	-0.4	1	0.31
Nsp2	Q86UP2	KTN1	0|1	1	0.5	2	0|0	0	0	0	0	0	1.04	5	0.31
Nsp2	Q8IXM3	MRPL41	0|2	2	1	2	0|0	0.5	1	0.5	1	0.5	1.04	10	0.11
Nsp2	Q8N5K1	CISD2	0|1	1	0.5	2	0|0	0	0	0	0	0	1.04	5	0.31
Nsp2	Q8NC51	SERBP1	0|1	1	0.5	2	0|0	0	0	0	0	0	1.04	5	0.31
Nsp2	Q8NEJ9	NGDN	0|1	1	0.5	2	1|0	0	0	0	0	0	-0.4	1	0.31
Nsp2	Q8NHU2	CFAP61	0|1	1	0.5	2	0|0	0	0	0	0	0	1.04	5	0.31
Nsp2	Q8TED0	UTP15	0|1	1	0.5	2	0|0	0	0	0	0	0	1.04	5	0.31
Nsp2	Q8TEQ6	GEMIN5	0|2	2	1	2	0|0	0.5	1	0.5	1	0.5	1.04	10	0.11
Nsp2	Q92522	H1-10	0|2	2	1	2	0|0	0.5	1	0.5	1	0.5	1.04	10	0.11
Nsp2	Q92526	CCT6B	0|1	1	0.5	2	0|0	0	0	0	0	0	1.04	5	0.31
Nsp2	Q92685	ALG3	0|1	1	0.5	2	0|0	0	0	0	0	0	1.04	5	0.31
Nsp2	Q92696	RABGGTA	0|1	1	0.5	2	1|0	0	0	0	0	0	-0.4	1	0.31
Nsp2	Q92769	HDAC2	0|1	1	0.5	2	0|0	0	0	0	0	0	1.04	5	0.31
Nsp2	Q92945	KHSRP	0|1	1	0.5	2	1|0	0	0	0	0	0	-0.4	1	0.31
Nsp2	Q969S9	GFM2	0|1	1	0.5	2	0|0	0	0	0	0	0	1.04	5	0.31
Nsp2	Q96CB9	NSUN4	0|1	1	0.5	2	0|0	0	0	0	0	0	1.04	5	0.31
Nsp2	Q96CW1	AP2M1	0|2	2	1	2	0|0	0.5	1	0.5	1	0.5	1.04	10	0.11
Nsp2	Q96F44	TRIM11	0|1	1	0.5	2	0|0	0	0	0	0	0	1.04	5	0.31
Nsp2	Q96G23	CERS2	0|1	1	0.5	2	0|0	0	0	0	0	0	1.04	5	0.31
Nsp2	Q96PU5	NEDD4L	0|1	1	0.5	2	0|0	0	0	0	0	0	1.04	5	0.31
Nsp2	Q96T37	RBM15	0|1	1	0.5	2	0|0	0	0	0	0	0	1.04	5	0.31
Nsp2	Q9BRJ2	MRPL45	0|2	2	1	2	0|0	0.5	1	0.5	1	0.5	1.04	10	0.11
Nsp2	Q9BVT8	TMUB1	0|1	1	0.5	2	0|0	0	0	0	0	0	1.04	5	0.31
Nsp2	Q9GZL7	WDR12	0|5	5	2.5	2	1|0	0.5	1	0.5	1	0.5	-0.4	5	0.11
Nsp2	Q9GZM5	YIPF3	0|1	1	0.5	2	0|0	0	0	0	0	0	1.04	5	0.31
Nsp2	Q9H061	TMEM126A	0|1	1	0.5	2	0|0	0	0	0	0	0	1.04	5	0.31
Nsp2	Q9H0U4	RAB1B	0|1	1	0.5	2	0|0	0	0	0	0	0	1.04	5	0.31
Nsp2	Q9H3N1	TMX1	0|2	2	1	2	0|2	0.38	0.76	0.38	0.76	0.38	-1.75	1	0.2
Nsp2	Q9H4M9	EHD1	0|3	3	1.5	2	0|0	0.5	1	0.5	1	0.5	1.04	15	0.07
Nsp2	Q9H583	HEATR1	0|1	1	0.5	2	0|0	0	0	0	0	0	1.04	5	0.31
Nsp2	Q9H7B2	RPF2	0|3	3	1.5	2	0|0	0.5	1	0.5	1	0.5	1.04	15	0.07
Nsp2	Q9H936	SLC25A22	0|1	1	0.5	2	0|0	0	0	0	0	0	1.04	5	0.31
Nsp2	Q9HC07	TMEM165	0|2	2	1	2	0|0	0.5	1	0.5	1	0.5	1.04	10	0.11
Nsp2	Q9NPJ3	ACOT13	0|1	1	0.5	2	0|0	0	0	0	0	0	1.04	5	0.31
Nsp2	Q9NR31	SAR1A	0|1	1	0.5	2	0|0	0	0	0	0	0	1.04	5	0.31
Nsp2	Q9NUI1	DECR2	0|1	1	0.5	2	0|0	0	0	0	0	0	1.04	5	0.31
Nsp2	Q9NUQ6	SPATS2L	0|1	1	0.5	2	0|0	0	0	0	0	0	1.04	5	0.31
Nsp2	Q9NVI7	ATAD3A	0|1	1	0.5	2	0|0	0	0	0	0	0	1.04	5	0.31
Nsp2	Q9NX20	MRPL16	0|1	1	0.5	2	0|0	0	0	0	0	0	1.04	5	0.31
Nsp2	Q9NXG2	THUMPD1	0|1	1	0.5	2	0|0	0	0	0	0	0	1.04	5	0.31
Nsp2	Q9NY93	DDX56	0|1	1	0.5	2	0|0	0	0	0	0	0	1.04	5	0.31
Nsp2	Q9P2D8	UNC79	0|1	1	0.5	2	0|0	0	0	0	0	0	1.04	5	0.31
Nsp2	Q9UDW1	UQCR10	0|2	2	1	2	0|0	0.5	1	0.5	1	0.5	1.04	10	0.11
Nsp2	Q9UHQ9	CYB5R1	0|1	1	0.5	2	0|0	0	0	0	0	0	1.04	5	0.31
Nsp2	Q9UKD2	MRTO4	0|1	1	0.5	2	0|0	0	0	0	0	0	1.04	5	0.31
Nsp2	Q9UM54	MYO6	0|1	1	0.5	2	0|0	0	0	0	0	0	1.04	5	0.31
Nsp2	Q9UNX3	RPL26L1	0|1	1	0.5	2	0|0	0	0	0	0	0	1.04	5	0.31
Nsp2	Q9UQ35	SRRM2	0|1	1	0.5	2	1|0	0	0	0	0	0	-0.4	1	0.31
Nsp2	Q9Y221	NIP7	0|1	1	0.5	2	0|0	0	0	0	0	0	1.04	5	0.31
Nsp2	Q9Y241	HIGD1A	0|1	1	0.5	2	0|0	0	0	0	0	0	1.04	5	0.31
Nsp2	Q9Y282	ERGIC3	0|1	1	0.5	2	0|0	0	0	0	0	0	1.04	5	0.31
Nsp2	Q9Y295	DRG1	0|1	1	0.5	2	0|0	0	0	0	0	0	1.04	5	0.31
Nsp2	Q9Y2T2	AP3M1	0|1	1	0.5	2	0|0	0	0	0	0	0	1.04	5	0.31
Nsp2	Q9Y2W1	THRAP3	0|1	1	0.5	2	0|0	0	0	0	0	0	1.04	5	0.31
Nsp2	Q9Y3B4	SF3B6	0|1	1	0.5	2	0|0	0	0	0	0	0	1.04	5	0.31
Nsp2	Q9Y3L5	RAP2C	0|1	1	0.5	2	0|0	0	0	0	0	0	1.04	5	0.31
Nsp2	Q9Y3Y2	CHTOP	0|1	1	0.5	2	1|0	0	0	0	0	0	-0.4	1	0.31
Nsp2	Q9Y5B9	SUPT16H	0|1	1	0.5	2	0|0	0	0	0	0	0	1.04	5	0.31
Nsp2	Q9Y6R7	FCGBP	0|2	2	1	2	0|0	0.5	1	0.5	1	0.5	1.04	10	0.11

## Sheet: S Table 3.
Bait	Prey	PreyGene	Spec	SpecSum	AvgSpec	NumReplicates	ctrlCounts	AvgP	MaxP	TopoAvgP	TopoMaxP	SaintScore	logOddsScore	FoldChange	BFDR	boosted_by
Nsp2	M	M	10|11	21	10.5	2	2|2	0.98	0.99	0.98	0.99	0.98	3.73	5.25	0
Nsp2	N	N	64|67	131	65.5	2	15|3	0.99	0.99	0.99	0.99	0.99	4.3	7.28	0
Nsp2	NSP1	NSP1	24|26	50	25	2	0|0	1	1	1	1	1	36.11	250	0
Nsp2	NSP2	NSP2	157|139	296	148	2	0|1	1	1	1	1	1	194.25	296	0
Nsp2	NSP3	NSP3	13|17	30	15	2	0|0	1	1	1	1	1	19.81	150	0
Nsp2	NSP4	NSP4	1|2	3	1.5	2	0|0	0.44	0.88	0.44	0.88	0.44	0.01	15	0.22
Nsp2	ORF3A	ORF3A	16|9	25	12.5	2	1|0	1	1	1	1	1	8.97	25	0
Nsp2	ORF6	ORF6	3|0	3	1.5	2	0|0	0.49	0.98	0.49	0.98	0.49	-2.5	15	0.14
Nsp2	ORF9B	ORF9B	2|2	4	2	2	0|0	0.88	0.88	0.88	0.88	0.88	2.04	20	0.03
Nsp2	S	S	30|30	60	30	2	9|0	0.89	0.89	0.89	0.89	0.89	2.06	6.67	0.03
Nsp2	P0DP09	IGKV1-13	4|5	9	4.5	2	5|8	0	0	0	0	0	-19.48	0.69	0.89
Nsp2	A0FGR8	ESYT2	2|0	2	1	2	1|2	0.01	0.01	0.01	0.01	0.01	-7.74	0.67	0.74
Nsp2	A6NDG6	PGP	1|1	2	1	2	1|0	0	0	0	0	0	-2.33	2	0.89
Nsp2	A6NHQ2	FBLL1	1|0	1	0.5	2	1|1	0	0	0	0	0	-5.53	0.5	0.89
Nsp2	A8MT69	CENPX	2|0	2	1	2	1|2	0.01	0.01	0.01	0.01	0.01	-7.74	0.67	0.74
Nsp2	Q99613	EIF3C	2|1	3	1.5	2	4|5	0	0	0	0	0	-17.73	0.33	0.89
Nsp2	E9PAV3	NACA	3|0	3	1.5	2	2|1	0.02	0.05	0.02	0.05	0.02	-7.74	1	0.68
Nsp2	E9PRG8	C11orf98	5|2	7	3.5	2	3|4	0	0	0	0	0	-11.64	1	0.81
Nsp2	O00116	AGPS	1|1	2	1	2	1|1	0	0	0	0	0	-4.13	1	0.89
Nsp2	O00148	DDX39A	7|10	17	8.5	2	4|5	0.01	0.02	0.01	0.02	0.01	-7.83	1.89	0.72
Nsp2	O00159	MYO1C	1|5	6	3	2	2|4	0	0	0	0	0	-11.54	1	0.78
Nsp2	O00194	RAB27B	1|1	2	1	2	0|1	0	0	0	0	0	-2.33	2	0.89
Nsp2	O00231	PSMD11	2|1	3	1.5	2	2|4	0	0	0	0	0	-11.54	0.5	0.89
Nsp2	O00264	PGRMC1	1|1	2	1	2	0|0	0	0	0	0	0	0.01	10	0.89
Nsp2	O00299	CLIC1	3|3	6	3	2	2|3	0	0	0	0	0	-6.51	1.2	0.79
Nsp2	O00303	EIF3F	1|3	4	2	2	2|2	0	0.01	0	0.01	0	-7.63	1	0.77
Nsp2	O00401	WASL	2|3	5	2.5	2	3|4	0	0	0	0	0	-11.64	0.71	0.89
Nsp2	O00425	IGF2BP3	3|5	8	4	2	3|3	0	0	0	0	0	-8.28	1.33	0.78
Nsp2	O00515	LAD1	1|0	1	0.5	2	0|1	0	0	0	0	0	-3.94	1	0.89
Nsp2	O00541	PES1	5|8	13	6.5	2	7|8	0	0	0	0	0	-21.51	0.87	0.86
Nsp2	O00567	NOP56	7|6	13	6.5	2	7|11	0	0	0	0	0	-25.4	0.72	0.89
Nsp2	O00571	DDX3X	14|11	25	12.5	2	14|13	0	0	0	0	0	-33.82	0.93	0.87
Nsp2	O14579	COPE	4|2	6	3	2	3|4	0	0	0	0	0	-11.64	0.86	0.83
Nsp2	O14617	AP3D1	1|0	1	0.5	2	1|1	0	0	0	0	0	-5.53	0.5	0.89
Nsp2	O14646	CHD1	1|0	1	0.5	2	0|1	0	0	0	0	0	-3.94	1	0.89
Nsp2	O14744	PRMT5	1|1	2	1	2	0|0	0	0	0	0	0	0.01	10	0.89
Nsp2	O14949	UQCRQ	2|0	2	1	2	0|1	0.13	0.27	0.13	0.27	0.13	-3.94	2	0.48
Nsp2	O14980	XPO1	7|6	13	6.5	2	3|4	0.01	0.01	0.01	0.01	0.01	-5.77	1.86	0.73
Nsp2	O15027	SEC16A	100|98	198	99	2	123|104	0	0	0	0	0	-260.75	0.87	0.89
Nsp2	O15162	PLSCR1	2|1	3	1.5	2	0|0	0.44	0.88	0.44	0.88	0.44	0.01	15	0.22
Nsp2	O15231	ZNF185	2|2	4	2	2	5|7	0	0	0	0	0	-21.5	0.33	0.89
Nsp2	O15269	SPTLC1	3|2	5	2.5	2	0|0	0.93	0.98	0.93	0.98	0.93	2.04	25	0.01
Nsp2	O15371	EIF3D	4|2	6	3	2	3|1	0.02	0.03	0.02	0.03	0.02	-6.2	1.5	0.7
Nsp2	O43143	DHX15	5|2	7	3.5	2	4|3	0	0	0	0	0	-11.64	1	0.81
Nsp2	O43150	ASAP2	1|0	1	0.5	2	2|1	0	0	0	0	0	-7.74	0.33	0.89
Nsp2	O43175	PHGDH	2|1	3	1.5	2	1|0	0.13	0.27	0.13	0.27	0.13	-2.33	3	0.48
Nsp2	O43237	DYNC1LI2	1|1	2	1	2	3|2	0	0	0	0	0	-9.63	0.4	0.89
Nsp2	O43242	PSMD3	1|5	6	3	2	3|3	0	0	0	0	0	-11.54	1	0.78
Nsp2	O43286	B4GALT5	1|1	2	1	2	0|0	0	0	0	0	0	0.01	10	0.89
Nsp2	O43707	ACTN4	26|25	51	25.5	2	41|47	0	0	0	0	0	-125.22	0.58	0.89
Nsp2	O43747	AP1G1	2|1	3	1.5	2	1|3	0	0	0	0	0	-7.63	0.75	0.89
Nsp2	O43837	IDH3B	1|0	1	0.5	2	1|3	0	0	0	0	0	-9.73	0.25	0.89
Nsp2	O43852	CALU	3|2	5	2.5	2	7|6	0	0	0	0	0	-23.58	0.38	0.89
Nsp2	O60264	SMARCA5	1|2	3	1.5	2	1|1	0.03	0.06	0.03	0.06	0.03	-4.13	1.5	0.64
Nsp2	O60313	OPA1	2|2	4	2	2	4|2	0	0	0	0	0	-9.71	0.67	0.89
Nsp2	O60493	SNX3	1|1	2	1	2	0|0	0	0	0	0	0	0.01	10	0.89
Nsp2	O60610	DIAPH1	25|23	48	24	2	11|23	0	0	0	0	0	-28.56	1.41	0.87
Nsp2	O60671	RAD1	1|0	1	0.5	2	0|1	0	0	0	0	0	-3.94	1	0.89
Nsp2	O60701	UGDH	7|4	11	5.5	2	9|7	0	0	0	0	0	-25.28	0.69	0.89
Nsp2	O60716	CTNND1	7|13	20	10	2	19|14	0	0	0	0	0	-52.99	0.61	0.89
Nsp2	O60763	USO1	2|1	3	1.5	2	5|6	0	0	0	0	0	-21.92	0.27	0.89
Nsp2	Q99880	H2BC13	1|0	1	0.5	2	0|0	0	0	0	0	0	-2.5	5	0.89
Nsp2	O60832	DKC1	2|2	4	2	2	1|2	0.01	0.01	0.01	0.01	0.01	-4.43	1.33	0.71
Nsp2	O75083	WDR1	6|5	11	5.5	2	5|4	0	0	0	0	0	-10.66	1.22	0.83
Nsp2	O75146	HIP1R	1|4	5	2.5	2	7|7	0	0	0	0	0	-28.28	0.36	0.89
Nsp2	O75340	PDCD6	1|1	2	1	2	1|1	0	0	0	0	0	-4.13	1	0.89
Nsp2	O75369	FLNB	10|6	16	8	2	16|12	0	0	0	0	0	-45.06	0.57	0.89
Nsp2	O75400	PRPF40A	2|1	3	1.5	2	2|2	0	0	0	0	0	-7.63	0.75	0.89
Nsp2	O75436	VPS26A	2|4	6	3	2	0|2	0.24	0.39	0.24	0.39	0.24	-2.4	3	0.41
Nsp2	O75439	PMPCB	1|1	2	1	2	1|3	0	0	0	0	0	-7.63	0.5	0.89
Nsp2	O75477	ERLIN1	2|0	2	1	2	0|0	0.44	0.88	0.44	0.88	0.44	-2.5	10	0.22
Nsp2	O75494	SRSF10	1|2	3	1.5	2	0|0	0.44	0.88	0.44	0.88	0.44	0.01	15	0.22
Nsp2	O75533	SF3B1	4|6	10	5	2	10|8	0	0	0	0	0	-29.25	0.56	0.89
Nsp2	O75569	PRKRA	1|0	1	0.5	2	0|0	0	0	0	0	0	-2.5	5	0.89
Nsp2	O75643	SNRNP200	25|20	45	22.5	2	23|30	0	0	0	0	0	-67.13	0.85	0.89
Nsp2	O75683	SURF6	20|35	55	27.5	2	26|34	0	0	0	0	0	-80.44	0.92	0.88
Nsp2	O75746	SLC25A12	1|1	2	1	2	1|0	0	0	0	0	0	-2.33	2	0.89
Nsp2	O75874	IDH1	1|0	1	0.5	2	1|1	0	0	0	0	0	-5.53	0.5	0.89
Nsp2	O75907	DGAT1	1|0	1	0.5	2	0|0	0	0	0	0	0	-2.5	5	0.89
Nsp2	O75915	ARL6IP5	1|1	2	1	2	0|1	0	0	0	0	0	-2.33	2	0.89
Nsp2	O75955	FLOT1	8|4	12	6	2	0|1	0.92	1	0.92	1	0.92	1.74	12	0.02
Nsp2	O75964	ATP5MG	1|2	3	1.5	2	2|2	0	0	0	0	0	-7.63	0.75	0.89
Nsp2	O76021	RSL1D1	21|16	37	18.5	2	13|17	0	0	0	0	0	-31.72	1.23	0.87
Nsp2	O76024	WFS1	1|1	2	1	2	0|0	0	0	0	0	0	0.01	10	0.89
Nsp2	O76094	SRP72	1|2	3	1.5	2	0|0	0.44	0.88	0.44	0.88	0.44	0.01	15	0.22
Nsp2	O94886	TMEM63A	1|0	1	0.5	2	0|0	0	0	0	0	0	-2.5	5	0.89
Nsp2	O94905	ERLIN2	9|7	16	8	2	3|2	0.51	0.78	0.51	0.78	0.51	-1.14	3.2	0.1
Nsp2	O94906	PRPF6	2|2	4	2	2	7|7	0	0	0	0	0	-25.62	0.29	0.89
Nsp2	O94925	GLS	1|2	3	1.5	2	5|1	0	0	0	0	0	-11.15	0.5	0.89
Nsp2	O95070	YIF1A	1|0	1	0.5	2	0|0	0	0	0	0	0	-2.5	5	0.89
Nsp2	O95292	VAPB	1|2	3	1.5	2	0|2	0.04	0.08	0.04	0.08	0.04	-3.89	1.5	0.6
Nsp2	O95373	IPO7	8|9	17	8.5	2	3|5	0.02	0.03	0.02	0.03	0.02	-4.76	2.12	0.7
Nsp2	O95399	UTS2	1|1	2	1	2	1|1	0	0	0	0	0	-4.13	1	0.89
Nsp2	O95433	AHSA1	2|3	5	2.5	2	0|0	0.93	0.98	0.93	0.98	0.93	2.04	25	0.01
Nsp2	O95478	NSA2	1|1	2	1	2	0|0	0	0	0	0	0	0.01	10	0.89
Nsp2	O95486	SEC24A	1|0	1	0.5	2	2|0	0	0	0	0	0	-5.29	0.5	0.89
Nsp2	O95573	ACSL3	7|7	14	7	2	2|4	0.06	0.06	0.06	0.06	0.06	-2.75	2.33	0.58
Nsp2	O95758	PTBP3	1|0	1	0.5	2	0|0	0	0	0	0	0	-2.5	5	0.89
Nsp2	O95782	AP2A1	4|7	11	5.5	2	8|7	0	0	0	0	0	-23.34	0.73	0.89
Nsp2	O95793	STAU1	4|4	8	4	2	6|6	0	0	0	0	0	-17.56	0.67	0.89
Nsp2	O95994	AGR2	2|3	5	2.5	2	5|8	0	0	0	0	0	-23.58	0.38	0.89
Nsp2	O96005	CLPTM1	1|1	2	1	2	0|1	0	0	0	0	0	-2.33	2	0.89
Nsp2	O96008	TOMM40	1|1	2	1	2	4|1	0	0	0	0	0	-9.49	0.4	0.89
Nsp2	P00338	LDHA	6|15	21	10.5	2	24|13	0	0	0	0	0	-63.05	0.57	0.89
Nsp2	P00367	GLUD1	1|1	2	1	2	2|2	0	0	0	0	0	-7.63	0.5	0.89
Nsp2	P00403	MT-CO2	1|0	1	0.5	2	2|1	0	0	0	0	0	-7.74	0.33	0.89
Nsp2	P00505	GOT2	7|2	9	4.5	2	6|4	0	0	0	0	0	-17.45	0.9	0.83
Nsp2	P00558	PGK1	9|11	20	10	2	10|10	0	0	0	0	0	-24.24	1	0.87
Nsp2	P01011	SERPINA3	3|2	5	2.5	2	2|5	0	0	0	0	0	-11.62	0.71	0.89
Nsp2	P01594	IGKV1-33	7|7	14	7	2	6|11	0	0	0	0	0	-21.83	0.82	0.89
Nsp2	P01857	IGHG1	71|85	156	78	2	65|79	0	0	0	0	0	-152.78	1.08	0.88
Nsp2	P02545	LMNA	26|31	57	28.5	2	44|45	0	0	0	0	0	-125.22	0.64	0.89
Nsp2	P02786	TFRC	7|8	15	7.5	2	5|6	0	0	0	0	0	-11.3	1.36	0.83
Nsp2	P04040	CAT	1|2	3	1.5	2	5|9	0	0	0	0	0	-28.32	0.21	0.89
Nsp2	P04075	ALDOA	11|13	24	12	2	20|15	0	0	0	0	0	-48.87	0.69	0.89
Nsp2	P04083	ANXA1	5|4	9	4.5	2	10|11	0	0	0	0	0	-35.33	0.43	0.89
Nsp2	P04196	HRG	2|4	6	3	2	3|5	0	0	0	0	0	-13.5	0.75	0.89
Nsp2	P04406	GAPDH	17|19	36	18	2	26|39	0	0	0	0	0	-95.53	0.55	0.89
Nsp2	P04626	ERBB2	11|12	23	11.5	2	12|14	0	0	0	0	0	-31.98	0.88	0.89
Nsp2	P04843	RPN1	25|19	44	22	2	25|24	0	0	0	0	0	-61.35	0.9	0.88
Nsp2	P04844	RPN2	15|7	22	11	2	19|17	0	0	0	0	0	-59.08	0.61	0.89
Nsp2	P05023	ATP1A1	13|14	27	13.5	2	20|13	0	0	0	0	0	-41.53	0.82	0.89
Nsp2	P05109	S100A8	2|3	5	2.5	2	1|1	0.13	0.2	0.13	0.2	0.13	-2.68	2.5	0.46
Nsp2	P05141	SLC25A5	9|6	15	7.5	2	11|13	0	0	0	0	0	-37.06	0.62	0.89
Nsp2	P05198	EIF2S1	7|7	14	7	2	8|5	0	0	0	0	0	-14.81	1.08	0.85
Nsp2	P05386	RPLP1	4|4	8	4	2	2|3	0.01	0.01	0.01	0.01	0.01	-5.09	1.6	0.74
Nsp2	P05387	RPLP2	7|8	15	7.5	2	4|11	0	0	0	0	0	-17.89	1	0.86
Nsp2	P05388	RPLP0	7|9	16	8	2	6|10	0	0	0	0	0	-20.09	1	0.86
Nsp2	P05556	ITGB1	1|1	2	1	2	7|6	0	0	0	0	0	-26.17	0.15	0.89
Nsp2	P05783	KRT18	46|42	88	44	2	50|50	0	0	0	0	0	-117.89	0.88	0.89
Nsp2	P06331	IGHV4-34	4|3	7	3.5	2	2|4	0	0	0	0	0	-8.28	1.17	0.8
Nsp2	P06493	CDK1	1|2	3	1.5	2	2|1	0.01	0.01	0.01	0.01	0.01	-5.93	1	0.74
Nsp2	P06576	ATP5F1B	25|19	44	22	2	39|34	0	0	0	0	0	-107.68	0.6	0.89
Nsp2	P06702	S100A9	1|5	6	3	2	0|2	0.28	0.55	0.28	0.55	0.28	-3.89	3	0.39
Nsp2	P06703	S100A6	6|6	12	6	2	15|10	0	0	0	0	0	-39.06	0.48	0.89
Nsp2	P06733	ENO1	3|1	4	2	2	8|12	0	0	0	0	0	-41.25	0.2	0.89
Nsp2	P06748	NPM1	16|18	34	17	2	16|15	0	0	0	0	0	-33.48	1.1	0.87
Nsp2	P07195	LDHB	7|4	11	5.5	2	7|6	0	0	0	0	0	-19.48	0.85	0.85
Nsp2	P07237	P4HB	6|4	10	5	2	12|15	0	0	0	0	0	-47.7	0.37	0.89
Nsp2	P07305	H1-0	6|9	15	7.5	2	9|10	0	0	0	0	0	-27.33	0.79	0.89
Nsp2	P07355	ANXA2	69|57	126	63	2	69|69	0	0	0	0	0	-163.5	0.91	0.89
Nsp2	P07437	TUBB	6|5	11	5.5	2	4|2	0.01	0.02	0.01	0.02	0.01	-5.43	1.83	0.72
Nsp2	P07737	PFN1	1|4	5	2.5	2	3|1	0.02	0.03	0.02	0.03	0.02	-7.63	1.25	0.7
Nsp2	P07741	APRT	3|4	7	3.5	2	4|1	0	0.01	0	0.01	0	-6.3	1.4	0.76
Nsp2	P07814	EPRS1	9|10	19	9.5	2	8|13	0	0	0	0	0	-26.07	0.9	0.89
Nsp2	P07900	HSP90AA1	31|28	59	29.5	2	41|31	0	0	0	0	0	-89.04	0.82	0.89
Nsp2	P07910	HNRNPC	10|8	18	9	2	9|11	0	0	0	0	0	-25.78	0.9	0.89
Nsp2	P07954	FH	1|3	4	2	2	3|0	0.03	0.07	0.03	0.07	0.03	-5.65	1.33	0.62
Nsp2	P08134	RHOC	1|2	3	1.5	2	2|1	0.01	0.01	0.01	0.01	0.01	-5.93	1	0.74
Nsp2	P08195	SLC3A2	4|4	8	4	2	4|2	0	0	0	0	0	-6.83	1.33	0.79
Nsp2	P08238	HSP90AB1	27|27	54	27	2	41|28	0	0	0	0	0	-84.85	0.78	0.89
Nsp2	P08559	PDHA1	1|3	4	2	2	2|3	0	0	0	0	0	-9.63	0.8	0.8
Nsp2	P08574	CYC1	2|2	4	2	2	2|3	0	0	0	0	0	-7.99	0.8	0.89
Nsp2	P08670	VIM	3|6	9	4.5	2	15|18	0	0	0	0	0	-63.13	0.27	0.89
Nsp2	P08758	ANXA5	6|4	10	5	2	7|5	0	0	0	0	0	-17.56	0.83	0.89
Nsp2	P08865	RPSA	1|0	1	0.5	2	1|2	0	0	0	0	0	-7.74	0.33	0.89
Nsp2	P09211	GSTP1	1|1	2	1	2	6|3	0	0	0	0	0	-17.73	0.22	0.89
Nsp2	P09417	QDPR	1|1	2	1	2	2|1	0	0	0	0	0	-5.93	0.67	0.89
Nsp2	P09525	ANXA4	21|17	38	19	2	17|23	0	0	0	0	0	-48.02	0.95	0.88
Nsp2	P09651	HNRNPA1	10|4	14	7	2	5|7	0	0	0	0	0	-17.56	1.17	0.83
Nsp2	P09661	SNRPA1	1|1	2	1	2	3|3	0	0	0	0	0	-11.54	0.33	0.89
Nsp2	P09874	PARP1	7|11	18	9	2	9|14	0	0	0	0	0	-33.23	0.78	0.89
Nsp2	P0C0L4	C4A	14|10	24	12	2	12|11	0	0	0	0	0	-28.12	1.04	0.87
Nsp2	Q71UI9	H2AZ2	2|2	4	2	2	3|4	0	0	0	0	0	-11.64	0.57	0.89
Nsp2	P0CF74	IGLC6	1|1	2	1	2	0|1	0	0	0	0	0	-2.33	2	0.89
Nsp2	P0DMN0	SULT1A4	31|40	71	35.5	2	29|33	0	0	0	0	0	-66.35	1.15	0.88
Nsp2	P0DMV9	HSPA1B	37|24	61	30.5	2	44|43	0	0	0	0	0	-125.24	0.7	0.89
Nsp2	P0DP25	CALM3	1|1	2	1	2	7|2	0	0	0	0	0	-17.37	0.22	0.89
Nsp2	P10412	H1-4	3|4	7	3.5	2	4|3	0	0	0	0	0	-10.06	1	0.83
Nsp2	P10620	MGST1	4|5	9	4.5	2	8|4	0	0	0	0	0	-17.52	0.75	0.89
Nsp2	P10809	HSPD1	39|38	77	38.5	2	96|75	0	0	0	0	0	-263.48	0.45	0.89
Nsp2	P10909	CLU	1|0	1	0.5	2	0|0	0	0	0	0	0	-2.5	5	0.89
Nsp2	P11021	HSPA5	49|53	102	51	2	50|56	0	0	0	0	0	-117.87	0.96	0.89
Nsp2	P11142	HSPA8	33|39	72	36	2	44|40	0	0	0	0	0	-103.07	0.86	0.89
Nsp2	P11166	SLC2A1	1|0	1	0.5	2	0|1	0	0	0	0	0	-3.94	1	0.89
Nsp2	P11177	PDHB	2|2	4	2	2	1|1	0.06	0.06	0.06	0.06	0.06	-2.68	2	0.57
Nsp2	P11182	DBT	9|8	17	8.5	2	8|7	0	0	0	0	0	-16.88	1.13	0.85
Nsp2	P11216	PYGB	25|29	54	27	2	26|21	0	0	0	0	0	-48.62	1.15	0.88
Nsp2	P11279	LAMP1	2|1	3	1.5	2	0|0	0.44	0.88	0.44	0.88	0.44	0.01	15	0.22
Nsp2	P11387	TOP1	13|14	27	13.5	2	20|21	0	0	0	0	0	-56.73	0.66	0.89
Nsp2	P11388	TOP2A	13|8	21	10.5	2	18|21	0	0	0	0	0	-62.93	0.54	0.89
Nsp2	P11413	G6PD	12|11	23	11.5	2	6|7	0	0	0	0	0	-9.19	1.77	0.82
Nsp2	P11586	MTHFD1	5|5	10	5	2	2|2	0.11	0.11	0.11	0.11	0.11	-2.06	2.5	0.53
Nsp2	P11940	PABPC1	4|1	5	2.5	2	5|6	0	0	0	0	0	-21.92	0.45	0.89
Nsp2	P12004	PCNA	1|1	2	1	2	1|1	0	0	0	0	0	-4.13	1	0.89
Nsp2	P12074	COX6A1	1|0	1	0.5	2	3|2	0	0	0	0	0	-11.95	0.2	0.89
Nsp2	P12236	SLC25A6	2|3	5	2.5	2	6|3	0	0	0	0	0	-15.51	0.56	0.89
Nsp2	P12268	IMPDH2	1|0	1	0.5	2	1|0	0	0	0	0	0	-3.94	1	0.89
Nsp2	P12273	PIP	1|3	4	2	2	2|4	0	0	0	0	0	-11.54	0.67	0.89
Nsp2	P12429	ANXA3	7|9	16	8	2	8|4	0	0	0	0	0	-13.01	1.33	0.83
Nsp2	P12814	ACTN1	1|0	1	0.5	2	6|8	0	0	0	0	0	-31.63	0.07	0.89
Nsp2	P12956	XRCC6	10|22	32	16	2	9|12	0	0	0	0	0	-24.56	1.52	0.82
Nsp2	P13010	XRCC5	26|30	56	28	2	25|32	0	0	0	0	0	-64.85	0.98	0.88
Nsp2	P13489	RNH1	7|12	19	9.5	2	12|13	0	0	0	0	0	-37.05	0.76	0.89
Nsp2	P13639	EEF2	34|27	61	30.5	2	36|19	0	0	0	0	0	-59.1	1.11	0.88
Nsp2	P13667	PDIA4	45|43	88	44	2	54|36	0	0	0	0	0	-97.76	0.98	0.89
Nsp2	P13804	ETFA	7|6	13	6.5	2	10|8	0	0	0	0	0	-25.4	0.72	0.89
Nsp2	P14174	MIF	1|2	3	1.5	2	1|0	0.13	0.27	0.13	0.27	0.13	-2.33	3	0.48
Nsp2	P14209	CD99	4|0	4	2	2	0|0	0.5	1	0.5	1	0.5	-2.5	20	0.12
Nsp2	P14324	FDPS	1|1	2	1	2	2|4	0	0	0	0	0	-11.54	0.33	0.89
Nsp2	P14406	COX7A2	2|2	4	2	2	1|2	0.01	0.01	0.01	0.01	0.01	-4.43	1.33	0.71
Nsp2	P14618	PKM	58|56	114	57	2	76|52	0	0	0	0	0	-146.16	0.89	0.89
Nsp2	P14625	HSP90B1	35|28	63	31.5	2	56|39	0	0	0	0	0	-132.61	0.66	0.89
Nsp2	P63162	SNRPN	1|0	1	0.5	2	0|1	0	0	0	0	0	-3.94	1	0.89
Nsp2	P14866	HNRNPL	10|8	18	9	2	27|19	0	0	0	0	0	-77.22	0.39	0.89
Nsp2	P14868	DARS1	5|7	12	6	2	5|5	0	0	0	0	0	-12.43	1.2	0.83
Nsp2	P14923	JUP	19|18	37	18.5	2	49|43	0	0	0	0	0	-148.26	0.4	0.89
Nsp2	P15170	GSPT1	1|0	1	0.5	2	4|0	0	0	0	0	0	-9.14	0.25	0.89
Nsp2	P15311	EZR	8|11	19	9.5	2	11|14	0	0	0	0	0	-35.18	0.76	0.89
Nsp2	P15735	PHKG2	2|0	2	1	2	1|0	0.13	0.27	0.13	0.27	0.13	-3.94	2	0.48
Nsp2	P15880	RPS2	16|13	29	14.5	2	13|18	0	0	0	0	0	-37.95	0.94	0.87
Nsp2	P15924	DSP	47|39	86	43	2	150|81	0	0	0	0	0	-383.45	0.37	0.89
Nsp2	P16144	ITGB4	5|8	13	6.5	2	5|7	0	0	0	0	0	-15.94	1.08	0.84
Nsp2	P16152	CBR1	1|1	2	1	2	0|2	0	0	0	0	0	-3.89	1	0.89
Nsp2	P16401	H1-5	3|5	8	4	2	2|4	0	0	0	0	0	-8.28	1.33	0.78
Nsp2	P16403	H1-2	2|3	5	2.5	2	0|3	0.04	0.07	0.04	0.07	0.04	-3.92	1.67	0.59
Nsp2	P16422	EPCAM	5|5	10	5	2	5|9	0	0	0	0	0	-19.64	0.71	0.89
Nsp2	P16615	ATP2A2	42|50	92	46	2	20|23	0	0	0	0	0	-18.25	2.14	0.82
Nsp2	P17612	PRKACA	1|6	7	3.5	2	2|3	0.04	0.08	0.04	0.08	0.04	-9.63	1.4	0.6
Nsp2	P17844	DDX5	9|5	14	7	2	7|8	0	0	0	0	0	-21.51	0.93	0.85
Nsp2	P17931	LGALS3	2|2	4	2	2	2|5	0	0	0	0	0	-11.62	0.57	0.89
Nsp2	P17980	PSMC3	1|2	3	1.5	2	2|1	0.01	0.01	0.01	0.01	0.01	-5.93	1	0.74
Nsp2	P17987	TCP1	12|18	30	15	2	10|10	0	0	0	0	0	-19.91	1.5	0.84
Nsp2	P18031	PTPN1	8|12	20	10	2	4|1	0.63	0.91	0.63	0.91	0.63	-0.59	4	0.04
Nsp2	P18085	ARF4	1|1	2	1	2	3|1	0	0	0	0	0	-7.63	0.5	0.89
Nsp2	P18124	RPL7	28|29	57	28.5	2	31|18	0	0	0	0	0	-47.39	1.16	0.88
Nsp2	P18206	VCL	4|7	11	5.5	2	7|2	0	0	0	0	0	-11.77	1.22	0.82
Nsp2	P18621	RPL17	5|13	18	9	2	11|10	0	0	0	0	0	-33.17	0.86	0.86
Nsp2	P18754	RCC1	8|10	18	9	2	7|9	0	0	0	0	0	-18.65	1.12	0.85
Nsp2	P19224	UGT1A6	7|6	13	6.5	2	1|5	0.03	0.05	0.03	0.05	0.03	-3.98	2.17	0.64
Nsp2	P19338	NCL	16|10	26	13	2	19|18	0	0	0	0	0	-54.69	0.7	0.89
Nsp2	P19367	HK1	2|4	6	3	2	3|8	0	0	0	0	0	-19.23	0.55	0.89
Nsp2	P19525	EIF2AK2	1|0	1	0.5	2	1|0	0	0	0	0	0	-3.94	1	0.89
Nsp2	P20042	EIF2S2	12|8	20	10	2	7|6	0	0	0	0	0	-13.37	1.54	0.82
Nsp2	P20340	RAB6A	2|2	4	2	2	2|1	0.01	0.01	0.01	0.01	0.01	-4.43	1.33	0.71
Nsp2	P21291	CSRP1	1|1	2	1	2	2|0	0	0	0	0	0	-3.89	1	0.89
Nsp2	P21333	FLNA	73|79	152	76	2	74|76	0	0	0	0	0	-160.51	1.01	0.88
Nsp2	P21796	VDAC1	16|19	35	17.5	2	22|18	0	0	0	0	0	-49.62	0.88	0.89
Nsp2	P21964	COMT	4|7	11	5.5	2	4|3	0.01	0.01	0.01	0.01	0.01	-8.58	1.57	0.74
Nsp2	P21980	TGM2	7|6	13	6.5	2	14|12	0	0	0	0	0	-41.04	0.5	0.89
Nsp2	P22059	OSBP	2|0	2	1	2	2|0	0.04	0.08	0.04	0.08	0.04	-5.29	1	0.6
Nsp2	P22061	PCMT1	6|7	13	6.5	2	9|9	0	0	0	0	0	-25.4	0.72	0.89
Nsp2	P22087	FBL	8|8	16	8	2	9|13	0	0	0	0	0	-29.48	0.73	0.89
Nsp2	P22234	PAICS	1|1	2	1	2	3|0	0	0	0	0	0	-5.65	0.67	0.89
Nsp2	P22314	UBA1	2|5	7	3.5	2	14|9	0	0	0	0	0	-44.71	0.3	0.89
Nsp2	P22392	NME2	3|2	5	2.5	2	1|2	0.03	0.05	0.03	0.05	0.03	-4.43	1.67	0.67
Nsp2	P35321	SPRR1A	1|1	2	1	2	1|2	0	0	0	0	0	-5.93	0.67	0.89
Nsp2	P22570	FDXR	1|0	1	0.5	2	1|1	0	0	0	0	0	-5.53	0.5	0.89
Nsp2	P22626	HNRNPA2B1	12|7	19	9.5	2	26|22	0	0	0	0	0	-83.93	0.4	0.89
Nsp2	P22695	UQCRC2	14|15	29	14.5	2	25|16	0	0	0	0	0	-54.68	0.71	0.89
Nsp2	P23246	SFPQ	26|30	56	28	2	43|48	0	0	0	0	0	-129.14	0.62	0.89
Nsp2	P23284	PPIB	7|9	16	8	2	11|7	0	0	0	0	0	-23.72	0.89	0.89
Nsp2	P23396	RPS3	23|21	44	22	2	18|24	0	0	0	0	0	-45.61	1.05	0.88
Nsp2	P23526	AHCY	4|3	7	3.5	2	3|3	0	0	0	0	0	-8.28	1.17	0.8
Nsp2	P23528	CFL1	10|12	22	11	2	12|9	0	0	0	0	0	-24.56	1.05	0.87
Nsp2	P23919	DTYMK	1|0	1	0.5	2	0|0	0	0	0	0	0	-2.5	5	0.89
Nsp2	P24539	ATP5PB	5|3	8	4	2	5|9	0	0	0	0	0	-23.39	0.57	0.89
Nsp2	P24666	ACP1	5|4	9	4.5	2	4|3	0	0	0	0	0	-8.58	1.29	0.81
Nsp2	P24752	ACAT1	3|5	8	4	2	5|9	0	0	0	0	0	-23.39	0.57	0.89
Nsp2	P25205	MCM3	2|3	5	2.5	2	3|0	0.04	0.07	0.04	0.07	0.04	-3.92	1.67	0.59
Nsp2	P25398	RPS12	4|4	8	4	2	3|5	0	0	0	0	0	-10.35	1	0.89
Nsp2	P25705	ATP5F1A	27|23	50	25	2	26|32	0	0	0	0	0	-71.41	0.86	0.89
Nsp2	P25789	PSMA4	2|0	2	1	2	2|0	0.04	0.08	0.04	0.08	0.04	-5.29	1	0.6
Nsp2	P26038	MSN	10|10	20	10	2	6|11	0	0	0	0	0	-17.43	1.18	0.86
Nsp2	P26232	CTNNA2	1|0	1	0.5	2	0|0	0	0	0	0	0	-2.5	5	0.89
Nsp2	P26368	U2AF2	3|0	3	1.5	2	2|1	0.02	0.05	0.02	0.05	0.02	-7.74	1	0.68
Nsp2	P26373	RPL13	8|10	18	9	2	10|9	0	0	0	0	0	-23.98	0.95	0.86
Nsp2	P26599	PTBP1	6|10	16	8	2	11|8	0	0	0	0	0	-27.33	0.84	0.86
Nsp2	P26640	VARS1	4|6	10	5	2	6|9	0	0	0	0	0	-23.34	0.67	0.89
Nsp2	P26641	EEF1G	12|16	28	14	2	17|21	0	0	0	0	0	-52.79	0.74	0.89
Nsp2	P27105	STOM	1|0	1	0.5	2	0|0	0	0	0	0	0	-2.5	5	0.89
Nsp2	P27361	MAPK3	3|4	7	3.5	2	2|6	0	0	0	0	0	-11.55	0.88	0.89
Nsp2	P27449	ATP6V0C	1|0	1	0.5	2	0|0	0	0	0	0	0	-2.5	5	0.89
Nsp2	P27635	RPL10	12|12	24	12	2	9|10	0	0	0	0	0	-18.17	1.26	0.86
Nsp2	P27708	CAD	2|3	5	2.5	2	1|1	0.13	0.2	0.13	0.2	0.13	-2.68	2.5	0.46
Nsp2	P27797	CALR	2|1	3	1.5	2	11|7	0	0	0	0	0	-36.91	0.17	0.89
Nsp2	P27816	MAP4	1|1	2	1	2	1|0	0	0	0	0	0	-2.33	2	0.89
Nsp2	P27824	CANX	4|3	7	3.5	2	3|2	0	0.01	0	0.01	0	-6.51	1.4	0.78
Nsp2	P28072	PSMB6	1|1	2	1	2	1|1	0	0	0	0	0	-4.13	1	0.89
Nsp2	P28288	ABCD3	2|2	4	2	2	2|2	0	0	0	0	0	-6.2	1	0.89
Nsp2	P29401	TKT	1|0	1	0.5	2	13|6	0	0	0	0	0	-42.4	0.05	0.89
Nsp2	P29692	EEF1D	3|3	6	3	2	5|2	0	0	0	0	0	-10.04	0.86	0.89
Nsp2	P30041	PRDX6	4|1	5	2.5	2	5|5	0	0	0	0	0	-19.78	0.5	0.89
Nsp2	P30044	PRDX5	3|5	8	4	2	4|3	0	0	0	0	0	-10.06	1.14	0.81
Nsp2	P30050	RPL12	6|5	11	5.5	2	9|7	0	0	0	0	0	-23.38	0.69	0.89
Nsp2	P30101	PDIA3	7|9	16	8	2	14|10	0	0	0	0	0	-35.09	0.67	0.89
Nsp2	P30260	CDC27	39|41	80	40	2	36|45	0	0	0	0	0	-88.23	0.99	0.88
Nsp2	P30408	TM4SF1	1|3	4	2	2	0|1	0.29	0.58	0.29	0.58	0.29	-2.33	4	0.36
Nsp2	P30520	ADSS2	1|1	2	1	2	1|1	0	0	0	0	0	-4.13	1	0.89
Nsp2	P30566	ADSL	34|27	61	30.5	2	23|22	0	0	0	0	0	-42.25	1.36	0.87
Nsp2	P30740	SERPINB1	5|6	11	5.5	2	9|9	0	0	0	0	0	-27.24	0.61	0.89
Nsp2	P31151	S100A7	1|1	2	1	2	0|5	0	0	0	0	0	-9.06	0.4	0.89
Nsp2	P31689	DNAJA1	1|1	2	1	2	0|0	0	0	0	0	0	0.01	10	0.89
Nsp2	P31930	UQCRC1	13|11	24	12	2	12|8	0	0	0	0	0	-21.35	1.2	0.86
Nsp2	P31937	HIBADH	3|3	6	3	2	0|0	0.98	0.98	0.98	0.98	0.98	3.88	30	0
Nsp2	P31939	ATIC	4|4	8	4	2	0|2	0.39	0.39	0.39	0.39	0.39	-0.43	4	0.35
Nsp2	P31942	HNRNPH3	2|2	4	2	2	4|7	0	0	0	0	0	-19.5	0.36	0.89
Nsp2	P31943	HNRNPH1	4|3	7	3.5	2	9|4	0	0	0	0	0	-21.19	0.54	0.89
Nsp2	P31946	YWHAB	3|3	6	3	2	1|1	0.2	0.2	0.2	0.2	0.2	-1.36	3	0.43
Nsp2	P31947	SFN	1|1	2	1	2	6|1	0	0	0	0	0	-13.16	0.29	0.89
Nsp2	P31948	STIP1	2|3	5	2.5	2	1|1	0.13	0.2	0.13	0.2	0.13	-2.68	2.5	0.46
Nsp2	P31949	S100A11	3|5	8	4	2	10|4	0	0	0	0	0	-22.99	0.57	0.89
Nsp2	P32119	PRDX2	1|1	2	1	2	3|2	0	0	0	0	0	-9.63	0.4	0.89
Nsp2	P32322	PYCR1	1|1	2	1	2	2|4	0	0	0	0	0	-11.54	0.33	0.89
Nsp2	P32969	RPL9	9|9	18	9	2	8|7	0	0	0	0	0	-15.44	1.2	0.85
Nsp2	P33993	MCM7	4|1	5	2.5	2	6|3	0	0	0	0	0	-17.73	0.56	0.89
Nsp2	P34897	SHMT2	7|6	13	6.5	2	13|10	0	0	0	0	0	-35.1	0.57	0.89
Nsp2	P34931	HSPA1L	1|0	1	0.5	2	0|0	0	0	0	0	0	-2.5	5	0.89
Nsp2	P34932	HSPA4	1|1	2	1	2	0|0	0	0	0	0	0	0.01	10	0.89
Nsp2	P35221	CTNNA1	3|5	8	4	2	9|10	0	0	0	0	0	-33.56	0.42	0.89
Nsp2	P35232	PHB	17|15	32	16	2	11|9	0	0	0	0	0	-15.7	1.6	0.84
Nsp2	P35268	RPL22	3|3	6	3	2	3|2	0	0	0	0	0	-6.51	1.2	0.79
Nsp2	P35579	MYH9	14|9	23	11.5	2	27|23	0	0	0	0	0	-83.13	0.46	0.89
Nsp2	P35606	COPB2	6|4	10	5	2	2|6	0	0	0	0	0	-10.11	1.25	0.81
Nsp2	P35610	SOAT1	4|3	7	3.5	2	2|2	0.02	0.03	0.02	0.03	0.02	-4.75	1.75	0.69
Nsp2	P35637	FUS	2|3	5	2.5	2	1|1	0.13	0.2	0.13	0.2	0.13	-2.68	2.5	0.46
Nsp2	P35908	KRT2	1|0	1	0.5	2	2|2	0	0	0	0	0	-9.73	0.25	0.89
Nsp2	P35998	PSMC2	1|2	3	1.5	2	1|2	0.01	0.01	0.01	0.01	0.01	-5.93	1	0.74
Nsp2	P36542	ATP5F1C	5|2	7	3.5	2	4|6	0	0	0	0	0	-17.45	0.7	0.89
Nsp2	P36578	RPL4	36|39	75	37.5	2	32|28	0	0	0	0	0	-55.66	1.25	0.88
Nsp2	P36776	LONP1	2|3	5	2.5	2	5|5	0	0	0	0	0	-17.45	0.5	0.89
Nsp2	P37268	FDFT1	13|12	25	12.5	2	11|6	0	0	0	0	0	-14.66	1.47	0.85
Nsp2	P37837	TALDO1	8|6	14	7	2	3|2	0.3	0.52	0.3	0.52	0.3	-2.4	2.8	0.36
Nsp2	P38117	ETFB	2|1	3	1.5	2	3|6	0	0	0	0	0	-17.73	0.33	0.89
Nsp2	P38159	RBMX	3|4	7	3.5	2	2|4	0	0	0	0	0	-8.28	1.17	0.8
Nsp2	P38435	GGCX	4|6	10	5	2	5|5	0	0	0	0	0	-13.86	1	0.84
Nsp2	P38646	HSPA9	75|72	147	73.5	2	75|89	0	0	0	0	0	-187.16	0.9	0.89
Nsp2	P38919	EIF4A3	4|2	6	3	2	3|3	0	0	0	0	0	-9.71	1	0.8
Nsp2	P39019	RPS19	3|4	7	3.5	2	2|5	0	0	0	0	0	-10.04	1	0.82
Nsp2	P39023	RPL3	21|17	38	19	2	27|18	0	0	0	0	0	-57.07	0.84	0.89
Nsp2	P39656	DDOST	3|1	4	2	2	4|6	0	0	0	0	0	-19.78	0.4	0.89
Nsp2	P39687	ANP32A	2|0	2	1	2	2|2	0	0	0	0	0	-9.73	0.5	0.89
Nsp2	P39748	FEN1	2|2	4	2	2	6|4	0	0	0	0	0	-17.45	0.4	0.89
Nsp2	P40227	CCT6A	11|9	20	10	2	7|2	0.02	0.03	0.02	0.03	0.02	-5.29	2.22	0.7
Nsp2	P40429	RPL13A	10|12	22	11	2	13|10	0	0	0	0	0	-28.12	0.96	0.87
Nsp2	P40763	STAT3	1|1	2	1	2	2|2	0	0	0	0	0	-7.63	0.5	0.89
Nsp2	P40926	MDH2	1|0	1	0.5	2	3|6	0	0	0	0	0	-20.64	0.11	0.89
Nsp2	P40939	HADHA	6|6	12	6	2	14|10	0	0	0	0	0	-37.06	0.5	0.89
Nsp2	P41091	EIF2S3	8|9	17	8.5	2	11|9	0	0	0	0	0	-25.78	0.85	0.89
Nsp2	P41252	IARS1	1|1	2	1	2	2|1	0	0	0	0	0	-5.93	0.67	0.89
Nsp2	P42166	TMPO	2|2	4	2	2	6|4	0	0	0	0	0	-17.45	0.4	0.89
Nsp2	P42566	EPS15	63|55	118	59	2	38|45	0	0	0	0	0	-68.87	1.42	0.88
Nsp2	P42677	RPS27	4|4	8	4	2	5|3	0	0	0	0	0	-10.35	1	0.89
Nsp2	P42704	LRPPRC	8|9	17	8.5	2	14|13	0	0	0	0	0	-39.03	0.63	0.89
Nsp2	P42766	RPL35	7|12	19	9.5	2	10|8	0	0	0	0	0	-23.72	1.06	0.86
Nsp2	P43005	SLC1A1	34|26	60	30	2	22|25	0	0	0	0	0	-47.19	1.28	0.88
Nsp2	P43243	MATR3	12|11	23	11.5	2	11|17	0	0	0	0	0	-35.62	0.82	0.89
Nsp2	P43490	NAMPT	4|7	11	5.5	2	3|3	0.03	0.06	0.03	0.06	0.03	-6.83	1.83	0.67
Nsp2	P45880	VDAC2	12|11	23	11.5	2	13|11	0	0	0	0	0	-28.39	0.96	0.89
Nsp2	P46013	MKI67	255|228	483	241.5	2	311|335	0	0	0	0	0	#NAME?	0.75	0.89
Nsp2	P46019	PHKA2	1|2	3	1.5	2	1|0	0.13	0.27	0.13	0.27	0.13	-2.33	3	0.48
Nsp2	P46060	RANGAP1	1|1	2	1	2	2|1	0	0	0	0	0	-5.93	0.67	0.89
Nsp2	P46087	NOP2	7|9	16	8	2	7|7	0	0	0	0	0	-16.57	1.14	0.85
Nsp2	P46459	NSF	1|0	1	0.5	2	2|0	0	0	0	0	0	-5.29	0.5	0.89
Nsp2	P46776	RPL27A	2|2	4	2	2	6|7	0	0	0	0	0	-23.58	0.31	0.89
Nsp2	P46777	RPL5	17|17	34	17	2	14|13	0	0	0	0	0	-25.03	1.26	0.87
Nsp2	P46778	RPL21	7|6	13	6.5	2	5|6	0	0	0	0	0	-12.73	1.18	0.84
Nsp2	P46779	RPL28	6|6	12	6	2	9|9	0	0	0	0	0	-25.4	0.67	0.89
Nsp2	P46781	RPS9	8|13	21	10.5	2	8|9	0	0	0	0	0	-20.41	1.24	0.85
Nsp2	P46782	RPS5	18|23	41	20.5	2	19|20	0	0	0	0	0	-44.69	1.05	0.88
Nsp2	P46783	RPS10	1|2	3	1.5	2	2|1	0.01	0.01	0.01	0.01	0.01	-5.93	1	0.74
Nsp2	P46940	IQGAP1	18|11	29	14.5	2	18|18	0	0	0	0	0	-50.79	0.81	0.89
Nsp2	P46977	STT3A	6|3	9	4.5	2	7|5	0	0	0	0	0	-19.39	0.75	0.89
Nsp2	P47756	CAPZB	2|3	5	2.5	2	5|7	0	0	0	0	0	-21.5	0.42	0.89
Nsp2	P47813	EIF1AX	1|0	1	0.5	2	2|1	0	0	0	0	0	-7.74	0.33	0.89
Nsp2	P47897	QARS1	5|2	7	3.5	2	4|3	0	0	0	0	0	-11.64	1	0.81
Nsp2	P47914	RPL29	2|1	3	1.5	2	3|2	0	0	0	0	0	-9.63	0.6	0.89
Nsp2	P48047	ATP5PO	2|4	6	3	2	1|1	0.26	0.46	0.26	0.46	0.26	-2.68	3	0.41
Nsp2	P48444	ARCN1	4|6	10	5	2	4|6	0	0	0	0	0	-13.86	1	0.84
Nsp2	P48643	CCT5	15|27	42	21	2	17|13	0	0	0	0	0	-33.16	1.4	0.86
Nsp2	P48729	CSNK1A1	1|1	2	1	2	1|1	0	0	0	0	0	-4.13	1	0.89
Nsp2	P48735	IDH2	9|7	16	8	2	6|9	0	0	0	0	0	-18.34	1.07	0.85
Nsp2	P49207	RPL34	3|3	6	3	2	1|1	0.2	0.2	0.2	0.2	0.2	-1.36	3	0.43
Nsp2	P49257	LMAN1	9|7	16	8	2	6|8	0	0	0	0	0	-16.57	1.14	0.85
Nsp2	P49327	FASN	92|85	177	88.5	2	92|77	0	0	0	0	0	-176.54	1.05	0.88
Nsp2	P49368	CCT3	20|19	39	19.5	2	12|8	0	0	0	0	0	-10.26	1.95	0.83
Nsp2	P49411	TUFM	32|25	57	28.5	2	31|36	0	0	0	0	0	-84.83	0.85	0.89
Nsp2	P49588	AARS1	2|2	4	2	2	4|3	0	0	0	0	0	-11.64	0.57	0.89
Nsp2	P49736	MCM2	4|3	7	3.5	2	3|3	0	0	0	0	0	-8.28	1.17	0.8
Nsp2	P49748	ACADVL	1|0	1	0.5	2	2|0	0	0	0	0	0	-5.29	0.5	0.89
Nsp2	P49755	TMED10	6|6	12	6	2	13|9	0	0	0	0	0	-33.12	0.55	0.89
Nsp2	P49756	RBM25	2|3	5	2.5	2	3|6	0	0	0	0	0	-15.51	0.56	0.89
Nsp2	P49757	NUMB	1|0	1	0.5	2	2|2	0	0	0	0	0	-9.73	0.25	0.89
Nsp2	P49915	GMPS	9|6	15	7.5	2	6|3	0	0.01	0	0.01	0	-9.23	1.67	0.78
Nsp2	P50402	EMD	1|1	2	1	2	0|1	0	0	0	0	0	-2.33	2	0.89
Nsp2	P50416	CPT1A	7|6	13	6.5	2	9|5	0	0	0	0	0	-18.05	0.93	0.89
Nsp2	P50454	SERPINH1	2|1	3	1.5	2	3|3	0	0	0	0	0	-11.54	0.5	0.89
Nsp2	P50552	VASP	6|4	10	5	2	2|5	0	0	0	0	0	-8.56	1.43	0.79
Nsp2	P50914	RPL14	7|6	13	6.5	2	8|10	0	0	0	0	0	-25.4	0.72	0.89
Nsp2	P50990	CCT8	14|14	28	14	2	9|9	0	0	0	0	0	-13.64	1.56	0.85
Nsp2	P50991	CCT4	14|17	31	15.5	2	14|6	0	0	0	0	0	-16.85	1.55	0.85
Nsp2	P50995	ANXA11	6|7	13	6.5	2	2|5	0.01	0.01	0.01	0.01	0.01	-5.76	1.86	0.73
Nsp2	P51114	FXR1	2|5	7	3.5	2	5|7	0	0	0	0	0	-21.5	0.58	0.89
Nsp2	P51148	RAB5C	3|3	6	3	2	2|1	0.05	0.05	0.05	0.05	0.05	-3.03	2	0.59
Nsp2	P51149	RAB7A	11|8	19	9.5	2	6|7	0	0	0	0	0	-13.37	1.46	0.83
Nsp2	P51571	SSR4	4|3	7	3.5	2	3|3	0	0	0	0	0	-8.28	1.17	0.8
Nsp2	P51572	BCAP31	3|2	5	2.5	2	4|3	0	0	0	0	0	-11.64	0.71	0.89
Nsp2	P51648	ALDH3A2	2|0	2	1	2	0|0	0.44	0.88	0.44	0.88	0.44	-2.5	10	0.22
Nsp2	P51659	HSD17B4	22|22	44	22	2	28|29	0	0	0	0	0	-71.22	0.77	0.89
Nsp2	P51816	AFF2	3|5	8	4	2	7|4	0	0	0	0	0	-17.47	0.73	0.89
Nsp2	P51991	HNRNPA3	11|13	24	12	2	13|11	0	0	0	0	0	-28.39	1	0.87
Nsp2	P52209	PGD	4|0	4	2	2	1|1	0.23	0.46	0.23	0.46	0.23	-5.53	2	0.41
Nsp2	P52272	HNRNPM	28|24	52	26	2	31|34	0	0	0	0	0	-82.79	0.8	0.89
Nsp2	P52292	KPNA2	1|1	2	1	2	2|1	0	0	0	0	0	-5.93	0.67	0.89
Nsp2	P52306	RAP1GDS1	38|31	69	34.5	2	1|0	1	1	1	1	1	40.86	69	0
Nsp2	P52597	HNRNPF	10|9	19	9.5	2	15|14	0	0	0	0	0	-41.02	0.66	0.89
Nsp2	P52788	SMS	2|1	3	1.5	2	8|2	0	0	0	0	0	-19.24	0.3	0.89
Nsp2	P52789	HK2	2|2	4	2	2	3|2	0	0	0	0	0	-7.99	0.8	0.89
Nsp2	P52943	CRIP2	1|2	3	1.5	2	1|3	0	0	0	0	0	-7.63	0.75	0.89
Nsp2	P53007	SLC25A1	6|7	13	6.5	2	7|8	0	0	0	0	0	-19.85	0.87	0.89
Nsp2	P53396	ACLY	2|7	9	4.5	2	5|1	0.02	0.05	0.02	0.05	0.02	-9.33	1.5	0.68
Nsp2	P53597	SUCLG1	1|2	3	1.5	2	3|1	0	0	0	0	0	-7.63	0.75	0.89
Nsp2	P53618	COPB1	3|3	6	3	2	4|5	0	0	0	0	0	-13.68	0.67	0.89
Nsp2	P53621	COPA	10|16	26	13	2	12|11	0	0	0	0	0	-28.12	1.13	0.86
Nsp2	P53634	CTSC	2|3	5	2.5	2	5|2	0	0	0	0	0	-11.62	0.71	0.89
Nsp2	P53992	SEC24C	6|12	18	9	2	8|12	0	0	0	0	0	-29.23	0.9	0.86
Nsp2	P54098	POLG	1|3	4	2	2	1|1	0.1	0.2	0.1	0.2	0.1	-4.13	2	0.55
Nsp2	P54136	RARS1	4|6	10	5	2	9|9	0	0	0	0	0	-29.25	0.56	0.89
Nsp2	P54198	HIRA	4|2	6	3	2	1|7	0	0	0	0	0	-12.86	0.75	0.89
Nsp2	P54577	YARS1	2|1	3	1.5	2	1|1	0.03	0.06	0.03	0.06	0.03	-4.13	1.5	0.64
Nsp2	P55010	EIF5	1|0	1	0.5	2	0|0	0	0	0	0	0	-2.5	5	0.89
Nsp2	P55060	CSE1L	10|16	26	13	2	13|10	0	0	0	0	0	-28.12	1.13	0.86
Nsp2	P55084	HADHB	8|12	20	10	2	9|9	0	0	0	0	0	-22.16	1.11	0.86
Nsp2	P55735	SEC13	6|6	12	6	2	9|17	0	0	0	0	0	-40.69	0.46	0.89
Nsp2	P55769	SNU13	2|0	2	1	2	2|1	0.01	0.01	0.01	0.01	0.01	-7.74	0.67	0.74
Nsp2	P55884	EIF3B	5|4	9	4.5	2	4|8	0	0	0	0	0	-17.52	0.75	0.89
Nsp2	P56134	ATP5MF	1|1	2	1	2	0|1	0	0	0	0	0	-2.33	2	0.89
Nsp2	P56182	RRP1	1|2	3	1.5	2	0|0	0.44	0.88	0.44	0.88	0.44	0.01	15	0.22
Nsp2	P56470	LGALS4	4|5	9	4.5	2	4|5	0	0	0	0	0	-12.13	1	0.84
Nsp2	P56537	EIF6	1|3	4	2	2	2|2	0	0.01	0	0.01	0	-7.63	1	0.77
Nsp2	P57088	TMEM33	1|1	2	1	2	2|0	0	0	0	0	0	-3.89	1	0.89
Nsp2	P59998	ARPC4	1|1	2	1	2	1|0	0	0	0	0	0	-2.33	2	0.89
Nsp2	P60006	ANAPC15	1|1	2	1	2	1|1	0	0	0	0	0	-4.13	1	0.89
Nsp2	P60228	EIF3E	1|1	2	1	2	3|1	0	0	0	0	0	-7.63	0.5	0.89
Nsp2	P60660	MYL6	2|2	4	2	2	1|4	0	0	0	0	0	-7.84	0.8	0.89
Nsp2	P60842	EIF4A1	7|9	16	8	2	12|8	0	0	0	0	0	-27.44	0.8	0.89
Nsp2	P60866	RPS20	4|4	8	4	2	5|2	0	0	0	0	0	-8.56	1.14	0.82
Nsp2	P60953	CDC42	2|3	5	2.5	2	4|1	0	0	0	0	0	-7.84	1	0.8
Nsp2	P61009	SPCS3	2|2	4	2	2	1|3	0	0	0	0	0	-6.2	1	0.89
Nsp2	P61019	RAB2A	1|1	2	1	2	1|0	0	0	0	0	0	-2.33	2	0.89
Nsp2	P61026	RAB10	1|3	4	2	2	0|0	0.49	0.98	0.49	0.98	0.49	0.01	20	0.14
Nsp2	P61088	UBE2N	1|0	1	0.5	2	1|1	0	0	0	0	0	-5.53	0.5	0.89
Nsp2	P61106	RAB14	2|1	3	1.5	2	3|4	0	0	0	0	0	-13.61	0.43	0.89
Nsp2	P61160	ACTR2	2|0	2	1	2	3|1	0	0	0	0	0	-9.73	0.5	0.89
Nsp2	P61247	RPS3A	18|23	41	20.5	2	16|20	0	0	0	0	0	-39.39	1.14	0.87
Nsp2	P61254	RPL26	1|1	2	1	2	1|3	0	0	0	0	0	-7.63	0.5	0.89
Nsp2	P61313	RPL15	15|14	29	14.5	2	17|10	0	0	0	0	0	-29.13	1.07	0.87
Nsp2	P61353	RPL27	9|11	20	10	2	13|14	0	0	0	0	0	-37.2	0.74	0.89
Nsp2	P61513	RPL37A	2|1	3	1.5	2	2|3	0	0	0	0	0	-9.63	0.6	0.89
Nsp2	P61604	HSPE1	2|2	4	2	2	2|6	0	0	0	0	0	-13.26	0.5	0.89
Nsp2	P61619	SEC61A1	6|3	9	4.5	2	3|3	0.01	0.02	0.01	0.02	0.01	-8.28	1.5	0.73
Nsp2	P61626	LYZ	2|1	3	1.5	2	2|5	0	0	0	0	0	-13.6	0.43	0.89
Nsp2	P61803	DAD1	2|2	4	2	2	3|2	0	0	0	0	0	-7.99	0.8	0.89
Nsp2	P61978	HNRNPK	20|24	44	22	2	23|23	0	0	0	0	0	-54.22	0.96	0.88
Nsp2	P62081	RPS7	12|14	26	13	2	9|9	0	0	0	0	0	-16.42	1.44	0.85
Nsp2	P62140	PPP1CB	1|0	1	0.5	2	2|3	0	0	0	0	0	-11.95	0.2	0.89
Nsp2	P62191	PSMC1	3|1	4	2	2	2|2	0	0.01	0	0.01	0	-7.63	1	0.77
Nsp2	P62195	PSMC5	2|2	4	2	2	2|1	0.01	0.01	0.01	0.01	0.01	-4.43	1.33	0.71
Nsp2	P62241	RPS8	17|23	40	20	2	23|20	0	0	0	0	0	-53.54	0.93	0.88
Nsp2	P62244	RPS15A	8|11	19	9.5	2	18|12	0	0	0	0	0	-44.89	0.63	0.89
Nsp2	P62249	RPS16	8|8	16	8	2	5|10	0	0	0	0	0	-16.73	1.07	0.86
Nsp2	P62258	YWHAE	2|1	3	1.5	2	3|1	0	0	0	0	0	-7.63	0.75	0.89
Nsp2	P62263	RPS14	7|7	14	7	2	8|5	0	0	0	0	0	-14.81	1.08	0.85
Nsp2	P62266	RPS23	8|9	17	8.5	2	7|7	0	0	0	0	0	-15.12	1.21	0.85
Nsp2	P62269	RPS18	8|4	12	6	2	6|7	0	0	0	0	0	-19.48	0.92	0.85
Nsp2	P62277	RPS13	3|6	9	4.5	2	5|8	0	0	0	0	0	-21.39	0.69	0.89
Nsp2	P62280	RPS11	14|9	23	11.5	2	9|14	0	0	0	0	0	-29.76	1	0.87
Nsp2	P62314	SNRPD1	2|5	7	3.5	2	1|2	0.2	0.39	0.2	0.39	0.2	-4.43	2.33	0.44
Nsp2	P62330	ARF6	1|1	2	1	2	2|2	0	0	0	0	0	-7.63	0.5	0.89
Nsp2	P62333	PSMC6	1|1	2	1	2	1|1	0	0	0	0	0	-4.13	1	0.89
Nsp2	P62424	RPL7A	21|20	41	20.5	2	18|19	0	0	0	0	0	-38.25	1.11	0.88
Nsp2	P62495	ETF1	4|3	7	3.5	2	3|5	0	0	0	0	0	-11.79	0.88	0.89
Nsp2	P62633	CNBP	1|1	2	1	2	1|1	0	0	0	0	0	-4.13	1	0.89
Nsp2	P62701	RPS4X	16|23	39	19.5	2	20|17	0	0	0	0	0	-44.15	1.05	0.88
Nsp2	P62750	RPL23A	8|7	15	7.5	2	8|11	0	0	0	0	0	-25.59	0.79	0.89
Nsp2	P62753	RPS6	17|15	32	16	2	12|12	0	0	0	0	0	-22.63	1.33	0.86
Nsp2	P62805	H4C1	4|1	5	2.5	2	5|6	0	0	0	0	0	-21.92	0.45	0.89
Nsp2	P62820	RAB1A	2|1	3	1.5	2	2|2	0	0	0	0	0	-7.63	0.75	0.89
Nsp2	P62826	RAN	12|9	21	10.5	2	9|11	0	0	0	0	0	-24.24	1.05	0.86
Nsp2	P62829	RPL23	8|6	14	7	2	7|7	0	0	0	0	0	-18.01	1	0.85
Nsp2	P62841	RPS15	1|1	2	1	2	2|2	0	0	0	0	0	-7.63	0.5	0.89
Nsp2	P62847	RPS24	8|9	17	8.5	2	7|7	0	0	0	0	0	-15.12	1.21	0.85
Nsp2	P62851	RPS25	1|2	3	1.5	2	2|1	0.01	0.01	0.01	0.01	0.01	-5.93	1	0.74
Nsp2	P62854	RPS26	4|2	6	3	2	2|4	0	0	0	0	0	-9.71	1	0.8
Nsp2	P62879	GNB2	1|0	1	0.5	2	1|0	0	0	0	0	0	-3.94	1	0.89
Nsp2	P62888	RPL30	6|6	12	6	2	6|12	0	0	0	0	0	-25.16	0.67	0.89
Nsp2	Q59GN2	RPL39P5	1|0	1	0.5	2	2|1	0	0	0	0	0	-7.74	0.33	0.89
Nsp2	P62899	RPL31	6|4	10	5	2	3|5	0	0	0	0	0	-10.35	1.25	0.81
Nsp2	P62906	RPL10A	8|13	21	10.5	2	7|9	0	0	0	0	0	-18.65	1.31	0.84
Nsp2	P62910	RPL32	6|5	11	5.5	2	3|6	0	0	0	0	0	-10.66	1.22	0.83
Nsp2	P62913	RPL11	13|11	24	12	2	9|15	0	0	0	0	0	-28.29	1	0.87
Nsp2	P62917	RPL8	10|13	23	11.5	2	11|9	0	0	0	0	0	-22.8	1.15	0.86
Nsp2	P62937	PPIA	3|1	4	2	2	4|0	0.01	0.02	0.01	0.02	0.01	-7.04	1	0.73
Nsp2	P62979	RPS27A	20|22	42	21	2	22|25	0	0	0	0	0	-56.05	0.89	0.89
Nsp2	P62995	TRA2B	1|2	3	1.5	2	1|3	0	0	0	0	0	-7.63	0.75	0.89
Nsp2	P63010	AP2B1	2|4	6	3	2	3|2	0	0.01	0	0.01	0	-7.99	1.2	0.78
Nsp2	P63104	YWHAZ	2|2	4	2	2	8|7	0	0	0	0	0	-27.72	0.27	0.89
Nsp2	P63167	DYNLL1	3|3	6	3	2	4|3	0	0	0	0	0	-10.06	0.86	0.89
Nsp2	P63173	RPL38	1|1	2	1	2	0|1	0	0	0	0	0	-2.33	2	0.89
Nsp2	P63241	EIF5A	19|16	35	17.5	2	20|15	0	0	0	0	0	-40.55	1	0.88
Nsp2	P63244	RACK1	27|18	45	22.5	2	23|23	0	0	0	0	0	-57.43	0.98	0.88
Nsp2	P67809	YBX1	15|8	23	11.5	2	14|12	0	0	0	0	0	-37.08	0.88	0.87
Nsp2	P67812	SEC11A	1|3	4	2	2	1|3	0	0.01	0	0.01	0	-7.63	1	0.77
Nsp2	P68032	ACTC1	5|6	11	5.5	2	12|9	0	0	0	0	0	-33.17	0.52	0.89
Nsp2	P68104	EEF1A1	13|8	21	10.5	2	15|7	0	0	0	0	0	-29.06	0.95	0.87
Nsp2	P68366	TUBA4A	4|6	10	5	2	5|3	0	0	0	0	0	-10.35	1.25	0.81
Nsp2	P68371	TUBB4B	1|1	2	1	2	2|1	0	0	0	0	0	-5.93	0.67	0.89
Nsp2	P78371	CCT2	16|18	34	17	2	17|11	0	0	0	0	0	-28.19	1.21	0.87
Nsp2	P78527	PRKDC	18|19	37	18.5	2	27|25	0	0	0	0	0	-68.7	0.71	0.89
Nsp2	P81605	DCD	5|6	11	5.5	2	6|8	0	0	0	0	0	-19.6	0.79	0.89
Nsp2	P82650	MRPS22	4|2	6	3	2	6|4	0	0	0	0	0	-17.45	0.6	0.89
Nsp2	P82930	MRPS34	2|4	6	3	2	3|2	0	0.01	0	0.01	0	-7.99	1.2	0.78
Nsp2	P83731	RPL24	1|7	8	4	2	7|3	0	0	0	0	0	-19.65	0.8	0.83
Nsp2	P84077	ARF1	3|4	7	3.5	2	4|5	0	0	0	0	0	-13.68	0.78	0.89
Nsp2	P84085	ARF5	1|1	2	1	2	1|1	0	0	0	0	0	-4.13	1	0.89
Nsp2	P84090	ERH	2|2	4	2	2	4|4	0	0	0	0	0	-13.5	0.5	0.89
Nsp2	P84098	RPL19	14|23	37	18.5	2	17|21	0	0	0	0	0	-49.24	0.97	0.88
Nsp2	P86791	CCZ1	1|0	1	0.5	2	0|0	0	0	0	0	0	-2.5	5	0.89
Nsp2	P98194	ATP2C1	1|0	1	0.5	2	0|0	0	0	0	0	0	-2.5	5	0.89
Nsp2	Q00325	SLC25A3	6|8	14	7	2	6|14	0	0	0	0	0	-28.75	0.7	0.89
Nsp2	Q00341	HDLBP	2|4	6	3	2	4|6	0	0	0	0	0	-17.45	0.6	0.89
Nsp2	Q00610	CLTC	50|50	100	50	2	68|67	0	0	0	0	0	-169.63	0.74	0.89
Nsp2	Q00796	SORD	2|1	3	1.5	2	1|1	0.03	0.06	0.03	0.06	0.03	-4.13	1.5	0.64
Nsp2	Q00839	HNRNPU	22|17	39	19.5	2	26|14	0	0	0	0	0	-47.49	0.97	0.88
Nsp2	Q01082	SPTBN1	4|4	8	4	2	5|5	0	0	0	0	0	-13.86	0.8	0.89
Nsp2	Q01105	SET	1|0	1	0.5	2	1|3	0	0	0	0	0	-9.73	0.25	0.89
Nsp2	Q01469	FABP5	2|2	4	2	2	6|10	0	0	0	0	0	-29.79	0.25	0.89
Nsp2	Q01518	CAP1	2|1	3	1.5	2	2|2	0	0	0	0	0	-7.63	0.75	0.89
Nsp2	Q01813	PFKP	8|10	18	9	2	11|6	0	0	0	0	0	-20.33	1.06	0.86
Nsp2	Q02218	OGDH	2|1	3	1.5	2	1|0	0.13	0.27	0.13	0.27	0.13	-2.33	3	0.48
Nsp2	Q02338	BDH1	1|1	2	1	2	1|1	0	0	0	0	0	-4.13	1	0.89
Nsp2	Q02413	DSG1	4|17	21	10.5	2	30|46	0	0	0	0	0	-152.8	0.28	0.89
Nsp2	Q02543	RPL18A	6|11	17	8.5	2	6|6	0	0	0	0	0	-14.5	1.42	0.82
Nsp2	Q02790	FKBP4	2|1	3	1.5	2	1|0	0.13	0.27	0.13	0.27	0.13	-2.33	3	0.48
Nsp2	Q02878	RPL6	15|20	35	17.5	2	14|13	0	0	0	0	0	-27.89	1.3	0.86
Nsp2	Q02978	SLC25A11	1|1	2	1	2	2|2	0	0	0	0	0	-7.63	0.5	0.89
Nsp2	Q03001	DST	3|2	5	2.5	2	10|17	0	0	0	0	0	-53.06	0.19	0.89
Nsp2	Q03135	CAV1	1|3	4	2	2	0|0	0.49	0.98	0.49	0.98	0.49	0.01	20	0.14
Nsp2	Q03701	CEBPZ	3|0	3	1.5	2	0|3	0.03	0.07	0.03	0.07	0.03	-7.46	1	0.62
Nsp2	Q04637	EIF4G1	3|3	6	3	2	3|3	0	0	0	0	0	-8.28	1	0.89
Nsp2	Q05639	EEF1A2	5|5	10	5	2	5|6	0	0	0	0	0	-14.2	0.91	0.89
Nsp2	Q06210	GFPT1	1|2	3	1.5	2	3|2	0	0	0	0	0	-9.63	0.6	0.89
Nsp2	Q06830	PRDX1	8|12	20	10	2	11|11	0	0	0	0	0	-29.48	0.91	0.87
Nsp2	Q07020	RPL18	15|14	29	14.5	2	13|8	0	0	0	0	0	-18.83	1.38	0.86
Nsp2	Q07666	KHDRBS1	15|9	24	12	2	13|17	0	0	0	0	0	-42.94	0.8	0.89
Nsp2	Q07960	ARHGAP1	1|0	1	0.5	2	0|1	0	0	0	0	0	-3.94	1	0.89
Nsp2	Q08211	DHX9	21|23	44	22	2	33|17	0	0	0	0	0	-59.22	0.88	0.89
Nsp2	Q08257	CRYZ	3|4	7	3.5	2	6|4	0	0	0	0	0	-15.52	0.7	0.89
Nsp2	Q08554	DSC1	4|11	15	7.5	2	16|18	0	0	0	0	0	-62.41	0.44	0.89
Nsp2	Q08J23	NSUN2	1|1	2	1	2	3|3	0	0	0	0	0	-11.54	0.33	0.89
Nsp2	Q09666	AHNAK	40|37	77	38.5	2	60|70	0	0	0	0	0	-184	0.59	0.89
Nsp2	Q0VGL1	LAMTOR4	2|1	3	1.5	2	3|2	0	0	0	0	0	-9.63	0.6	0.89
Nsp2	Q10471	GALNT2	1|0	1	0.5	2	0|0	0	0	0	0	0	-2.5	5	0.89
Nsp2	Q10567	AP1B1	1|1	2	1	2	0|0	0	0	0	0	0	0.01	10	0.89
Nsp2	Q10570	CPSF1	1|2	3	1.5	2	1|1	0.03	0.06	0.03	0.06	0.03	-4.13	1.5	0.64
Nsp2	Q12756	KIF1A	3|2	5	2.5	2	2|1	0.03	0.05	0.03	0.05	0.03	-4.43	1.67	0.67
Nsp2	Q12768	WASHC5	2|3	5	2.5	2	2|0	0.15	0.22	0.15	0.22	0.15	-2.4	2.5	0.45
Nsp2	Q12904	AIMP1	4|2	6	3	2	1|3	0.02	0.03	0.02	0.03	0.02	-6.2	1.5	0.7
Nsp2	Q12905	ILF2	4|5	9	4.5	2	2|4	0	0	0	0	0	-6.83	1.5	0.78
Nsp2	Q12906	ILF3	1|0	1	0.5	2	3|2	0	0	0	0	0	-11.95	0.2	0.89
Nsp2	Q12907	LMAN2	2|1	3	1.5	2	0|3	0.01	0.02	0.01	0.02	0.01	-5.65	1	0.72
Nsp2	Q12931	TRAP1	14|13	27	13.5	2	18|22	0	0	0	0	0	-54.8	0.68	0.89
Nsp2	Q12965	MYO1E	3|3	6	3	2	15|9	0	0	0	0	0	-43.88	0.25	0.89
Nsp2	Q13011	ECH1	1|1	2	1	2	1|1	0	0	0	0	0	-4.13	1	0.89
Nsp2	Q13042	CDC16	28|28	56	28	2	31|45	0	0	0	0	0	-96.21	0.74	0.89
Nsp2	Q13084	MRPL28	1|0	1	0.5	2	1|1	0	0	0	0	0	-5.53	0.5	0.89
Nsp2	Q13085	ACACA	9|12	21	10.5	2	13|14	0	0	0	0	0	-37.2	0.78	0.89
Nsp2	Q13126	MTAP	2|3	5	2.5	2	1|3	0	0.01	0	0.01	0	-6.2	1.25	0.77
Nsp2	Q13148	TARDBP	3|4	7	3.5	2	4|2	0	0	0	0	0	-8.28	1.17	0.8
Nsp2	Q13151	HNRNPA0	7|11	18	9	2	9|7	0	0	0	0	0	-20.09	1.12	0.85
Nsp2	Q13155	AIMP2	1|2	3	1.5	2	2|1	0.01	0.01	0.01	0.01	0.01	-5.93	1	0.74
Nsp2	Q13162	PRDX4	8|6	14	7	2	9|12	0	0	0	0	0	-31.18	0.67	0.89
Nsp2	Q13185	CBX3	1|1	2	1	2	1|2	0	0	0	0	0	-5.93	0.67	0.89
Nsp2	Q13200	PSMD2	5|6	11	5.5	2	5|6	0	0	0	0	0	-14.2	1	0.84
Nsp2	Q13263	TRIM28	13|14	27	13.5	2	13|17	0	0	0	0	0	-36.12	0.9	0.89
Nsp2	Q13310	PABPC4	1|2	3	1.5	2	0|0	0.44	0.88	0.44	0.88	0.44	0.01	15	0.22
Nsp2	Q13347	EIF3I	1|1	2	1	2	3|3	0	0	0	0	0	-11.54	0.33	0.89
Nsp2	Q13423	NNT	4|2	6	3	2	8|5	0	0	0	0	0	-23.58	0.46	0.89
Nsp2	Q13438	OS9	2|5	7	3.5	2	2|4	0	0	0	0	0	-9.71	1.17	0.78
Nsp2	Q13439	GOLGA4	5|6	11	5.5	2	16|13	0	0	0	0	0	-49.4	0.38	0.89
Nsp2	Q13547	HDAC1	3|5	8	4	2	4|1	0.01	0.02	0.01	0.02	0.01	-6.3	1.6	0.71
Nsp2	Q13586	STIM1	2|3	5	2.5	2	0|0	0.93	0.98	0.93	0.98	0.93	2.04	25	0.01
Nsp2	Q13643	FHL3	3|1	4	2	2	5|4	0	0	0	0	0	-17.73	0.44	0.89
Nsp2	Q13813	SPTAN1	1|1	2	1	2	13|13	0	0	0	0	0	-54.36	0.08	0.89
Nsp2	Q13823	GNL2	1|5	6	3	2	2|3	0.01	0.02	0.01	0.02	0.01	-9.63	1.2	0.71
Nsp2	Q13835	PKP1	2|3	5	2.5	2	14|7	0	0	0	0	0	-40.08	0.24	0.89
Nsp2	Q13838	DDX39B	11|5	16	8	2	17|13	0	0	0	0	0	-51.45	0.53	0.89
Nsp2	Q14019	COTL1	4|5	9	4.5	2	3|6	0	0	0	0	0	-12.13	1	0.84
Nsp2	Q14103	HNRNPD	7|6	13	6.5	2	6|9	0	0	0	0	0	-19.85	0.87	0.89
Nsp2	Q14137	BOP1	4|5	9	4.5	2	2|2	0.07	0.11	0.07	0.11	0.07	-3.37	2.25	0.57
Nsp2	Q14139	UBE4A	3|3	6	3	2	3|2	0	0	0	0	0	-6.51	1.2	0.79
Nsp2	Q14152	EIF3A	11|12	23	11.5	2	8|13	0	0	0	0	0	-23.12	1.1	0.87
Nsp2	Q14160	SCRIB	3|2	5	2.5	2	2|4	0	0	0	0	0	-9.71	0.83	0.89
Nsp2	Q14166	TTLL12	3|1	4	2	2	0|1	0.29	0.58	0.29	0.58	0.29	-2.33	4	0.36
Nsp2	Q14192	FHL2	5|5	10	5	2	10|11	0	0	0	0	0	-33.17	0.48	0.89
Nsp2	Q14203	DCTN1	2|1	3	1.5	2	0|0	0.44	0.88	0.44	0.88	0.44	0.01	15	0.22
Nsp2	Q14204	DYNC1H1	265|269	534	267	2	255|194	0	0	0	0	0	-410.87	1.19	0.89
Nsp2	Q14240	EIF4A2	2|3	5	2.5	2	1|2	0.03	0.05	0.03	0.05	0.03	-4.43	1.67	0.67
Nsp2	Q14247	CTTN	1|1	2	1	2	5|3	0	0	0	0	0	-15.61	0.25	0.89
Nsp2	Q14254	FLOT2	1|0	1	0.5	2	0|0	0	0	0	0	0	-2.5	5	0.89
Nsp2	Q14258	TRIM25	2|0	2	1	2	3|2	0	0	0	0	0	-11.95	0.4	0.89
Nsp2	Q14435	GALNT3	1|0	1	0.5	2	2|0	0	0	0	0	0	-5.29	0.5	0.89
Nsp2	Q14451	GRB7	21|28	49	24.5	2	20|23	0	0	0	0	0	-47.37	1.14	0.88
Nsp2	Q14498	RBM39	1|1	2	1	2	0|0	0	0	0	0	0	0.01	10	0.89
Nsp2	Q14566	MCM6	1|2	3	1.5	2	3|5	0	0	0	0	0	-15.61	0.38	0.89
Nsp2	Q14651	PLS1	3|4	7	3.5	2	2|1	0.1	0.15	0.1	0.15	0.1	-3.03	2.33	0.56
Nsp2	Q14677	CLINT1	1|0	1	0.5	2	2|1	0	0	0	0	0	-7.74	0.33	0.89
Nsp2	Q14690	PDCD11	3|2	5	2.5	2	1|2	0.03	0.05	0.03	0.05	0.03	-4.43	1.67	0.67
Nsp2	Q14697	GANAB	4|2	6	3	2	13|7	0	0	0	0	0	-38.04	0.3	0.89
Nsp2	Q14728	MFSD10	1|0	1	0.5	2	0|0	0	0	0	0	0	-2.5	5	0.89
Nsp2	Q14739	LBR	1|3	4	2	2	1|3	0	0.01	0	0.01	0	-7.63	1	0.77
Nsp2	Q14764	MVP	11|24	35	17.5	2	24|28	0	0	0	0	0	-82.61	0.67	0.89
Nsp2	Q14790	CASP8	4|6	10	5	2	6|2	0	0	0	0	0	-10.11	1.25	0.81
Nsp2	Q14847	LASP1	12|16	28	14	2	18|17	0	0	0	0	0	-47.07	0.8	0.89
Nsp2	Q14849	STARD3	1|1	2	1	2	3|2	0	0	0	0	0	-9.63	0.4	0.89
Nsp2	Q14974	KPNB1	3|3	6	3	2	1|4	0	0	0	0	0	-6.3	1.2	0.79
Nsp2	Q14980	NUMA1	28|28	56	28	2	50|51	0	0	0	0	0	-144.84	0.55	0.89
Nsp2	Q15005	SPCS2	3|3	6	3	2	3|2	0	0	0	0	0	-6.51	1.2	0.79
Nsp2	Q15008	PSMD6	2|2	4	2	2	1|0	0.27	0.27	0.27	0.27	0.27	-1	4	0.4
Nsp2	Q15029	EFTUD2	3|1	4	2	2	4|4	0	0	0	0	0	-15.61	0.5	0.89
Nsp2	Q15046	KARS1	5|5	10	5	2	3|1	0.11	0.11	0.11	0.11	0.11	-2.06	2.5	0.53
Nsp2	Q15084	PDIA6	6|6	12	6	2	5|5	0	0	0	0	0	-10.98	1.2	0.83
Nsp2	Q15125	EBP	3|3	6	3	2	7|5	0	0	0	0	0	-19.39	0.5	0.89
Nsp2	Q15149	PLEC	20|23	43	21.5	2	63|76	0	0	0	0	0	-241.06	0.31	0.89
Nsp2	Q15181	PPA1	1|1	2	1	2	3|1	0	0	0	0	0	-7.63	0.5	0.89
Nsp2	Q15185	PTGES3	2|0	2	1	2	1|1	0.03	0.06	0.03	0.06	0.03	-5.53	1	0.64
Nsp2	Q15233	NONO	16|22	38	19	2	24|27	0	0	0	0	0	-70.43	0.75	0.89
Nsp2	Q15363	TMED2	1|2	3	1.5	2	0|1	0.13	0.27	0.13	0.27	0.13	-2.33	3	0.48
Nsp2	Q15365	PCBP1	8|8	16	8	2	12|12	0	0	0	0	0	-33.26	0.67	0.89
Nsp2	Q15366	PCBP2	2|6	8	4	2	3|3	0.01	0.02	0.01	0.02	0.01	-9.71	1.33	0.73
Nsp2	Q15392	DHCR24	3|2	5	2.5	2	3|2	0	0	0	0	0	-7.99	1	0.8
Nsp2	Q15436	SEC23A	8|4	12	6	2	10|10	0	0	0	0	0	-33.28	0.6	0.89
Nsp2	Q15437	SEC23B	3|3	6	3	2	4|4	0	0	0	0	0	-11.79	0.75	0.89
Nsp2	Q15599	SLC9A3R2	1|0	1	0.5	2	0|0	0	0	0	0	0	-2.5	5	0.89
Nsp2	Q15631	TSN	3|1	4	2	2	3|0	0.03	0.07	0.03	0.07	0.03	-5.65	1.33	0.62
Nsp2	Q15643	TRIP11	24|21	45	22.5	2	69|73	0	0	0	0	0	-244.73	0.32	0.89
Nsp2	Q15646	OASL	2|2	4	2	2	5|6	0	0	0	0	0	-19.5	0.36	0.89
Nsp2	Q15653	NFKBIB	1|1	2	1	2	2|0	0	0	0	0	0	-3.89	1	0.89
Nsp2	Q15691	MAPRE1	1|0	1	0.5	2	0|0	0	0	0	0	0	-2.5	5	0.89
Nsp2	Q15717	ELAVL1	2|1	3	1.5	2	2|4	0	0	0	0	0	-11.54	0.5	0.89
Nsp2	Q15738	NSDHL	4|4	8	4	2	2|8	0	0	0	0	0	-13.33	0.8	0.89
Nsp2	Q15746	MYLK	27|27	54	27	2	37|49	0	0	0	0	0	-117.31	0.63	0.89
Nsp2	Q15758	SLC1A5	1|1	2	1	2	0|0	0	0	0	0	0	0.01	10	0.89
Nsp2	Q15800	MSMO1	1|0	1	0.5	2	1|0	0	0	0	0	0	-3.94	1	0.89
Nsp2	Q15942	ZYX	4|6	10	5	2	9|9	0	0	0	0	0	-29.25	0.56	0.89
Nsp2	Q16186	ADRM1	1|1	2	1	2	1|1	0	0	0	0	0	-4.13	1	0.89
Nsp2	Q16629	SRSF7	3|2	5	2.5	2	1|2	0.03	0.05	0.03	0.05	0.03	-4.43	1.67	0.67
Nsp2	Q16762	TST	6|7	13	6.5	2	6|5	0	0	0	0	0	-12.73	1.18	0.84
Nsp2	Q16891	IMMT	2|1	3	1.5	2	2|3	0	0	0	0	0	-9.63	0.6	0.89
Nsp2	Q27J81	INF2	17|21	38	19	2	22|19	0	0	0	0	0	-49.86	0.93	0.88
Nsp2	Q2M389	WASHC4	7|6	13	6.5	2	5|7	0	0	0	0	0	-14.5	1.08	0.85
Nsp2	Q2TB90	HKDC1	4|4	8	4	2	0|2	0.39	0.39	0.39	0.39	0.39	-0.43	4	0.35
Nsp2	Q3ZCM7	TUBB8	1|2	3	1.5	2	4|3	0	0	0	0	0	-13.61	0.43	0.89
Nsp2	Q3ZCQ8	TIMM50	1|2	3	1.5	2	3|4	0	0	0	0	0	-13.61	0.43	0.89
Nsp2	Q53GQ0	HSD17B12	9|9	18	9	2	5|4	0.01	0.01	0.01	0.01	0.01	-5.11	2	0.74
Nsp2	Q53H47	SETMAR	2|3	5	2.5	2	2|2	0	0.01	0	0.01	0	-6.2	1.25	0.77
Nsp2	Q53H96	PYCR3	2|2	4	2	2	1|2	0.01	0.01	0.01	0.01	0.01	-4.43	1.33	0.71
Nsp2	Q53LP3	SOWAHC	1|3	4	2	2	1|1	0.1	0.2	0.1	0.2	0.1	-4.13	2	0.55
Nsp2	Q56A73	SPIN4	1|1	2	1	2	1|1	0	0	0	0	0	-4.13	1	0.89
Nsp2	Q58FF8	HSP90AB2P	1|2	3	1.5	2	1|1	0.03	0.06	0.03	0.06	0.03	-4.13	1.5	0.64
Nsp2	Q5BJD5	TMEM41B	2|2	4	2	2	0|2	0.08	0.08	0.08	0.08	0.08	-2.4	2	0.56
Nsp2	Q5BJF2	TMEM97	1|1	2	1	2	2|2	0	0	0	0	0	-7.63	0.5	0.89
Nsp2	Q5HYC2	KIAA2026	4|2	6	3	2	0|0	0.94	1	0.94	1	0.94	2.04	30	0.01
Nsp2	Q5JSP0	FGD3	1|1	2	1	2	1|1	0	0	0	0	0	-4.13	1	0.89
Nsp2	Q5JTH9	RRP12	1|5	6	3	2	6|10	0	0	0	0	0	-32.58	0.38	0.89
Nsp2	Q5SSJ5	HP1BP3	1|1	2	1	2	1|1	0	0	0	0	0	-4.13	1	0.89
Nsp2	Q5T749	KPRP	5|4	9	4.5	2	6|38	0	0	0	0	0	-82.28	0.2	0.89
Nsp2	Q5T750	XP32	1|2	3	1.5	2	1|5	0	0	0	0	0	-11.15	0.5	0.89
Nsp2	Q641Q2	WASHC2A	7|3	10	5	2	10|4	0	0	0	0	0	-22.99	0.71	0.89
Nsp2	Q69YI7	NAIF1	4|3	7	3.5	2	6|6	0	0	0	0	0	-19.39	0.58	0.89
Nsp2	Q69YL0	NCBP2AS2	3|4	7	3.5	2	4|10	0	0	0	0	0	-22.99	0.5	0.89
Nsp2	Q6AI12	ANKRD40	1|0	1	0.5	2	1|2	0	0	0	0	0	-7.74	0.33	0.89
Nsp2	Q6DD88	ATL3	2|6	8	4	2	0|5	0.04	0.09	0.04	0.09	0.04	-7.42	1.6	0.59
Nsp2	Q6DKI1	RPL7L1	1|3	4	2	2	0|2	0.11	0.22	0.11	0.22	0.11	-3.89	2	0.54
Nsp2	Q6DT37	CDC42BPG	7|8	15	7.5	2	10|8	0	0	0	0	0	-23.72	0.83	0.89
Nsp2	Q6NUK1	SLC25A24	1|2	3	1.5	2	2|1	0.01	0.01	0.01	0.01	0.01	-5.93	1	0.74
Nsp2	Q6NUM9	RETSAT	1|2	3	1.5	2	0|0	0.44	0.88	0.44	0.88	0.44	0.01	15	0.22
Nsp2	Q6P1M0	SLC27A4	8|16	24	12	2	0|0	1	1	1	1	1	12.13	120	0
Nsp2	Q6P2Q9	PRPF8	6|2	8	4	2	7|6	0	0	0	0	0	-23.58	0.62	0.89
Nsp2	Q6PCB7	SLC27A1	5|9	14	7	2	0|0	1	1	1	1	1	7.31	70	0
Nsp2	Q6PI48	DARS2	1|1	2	1	2	3|3	0	0	0	0	0	-11.54	0.33	0.89
Nsp2	Q6PIU2	NCEH1	15|10	25	12.5	2	13|12	0	0	0	0	0	-31.76	1	0.87
Nsp2	Q6PKG0	LARP1	2|4	6	3	2	7|4	0	0	0	0	0	-19.5	0.55	0.89
Nsp2	Q6RFH5	WDR74	3|4	7	3.5	2	4|3	0	0	0	0	0	-10.06	1	0.83
Nsp2	Q6RW13	AGTRAP	1|4	5	2.5	2	5|5	0	0	0	0	0	-19.78	0.5	0.89
Nsp2	Q6UX53	METTL7B	1|2	3	1.5	2	0|0	0.44	0.88	0.44	0.88	0.44	0.01	15	0.22
Nsp2	Q6WCQ1	MPRIP	1|0	1	0.5	2	0|0	0	0	0	0	0	-2.5	5	0.89
Nsp2	Q6XZF7	DNMBP	1|1	2	1	2	0|0	0	0	0	0	0	0.01	10	0.89
Nsp2	Q6Y7W6	GIGYF2	2|3	5	2.5	2	0|0	0.93	0.98	0.93	0.98	0.93	2.04	25	0.01
Nsp2	Q6YN16	HSDL2	1|0	1	0.5	2	0|3	0	0	0	0	0	-7.46	0.33	0.89
Nsp2	Q6ZVX7	NCCRP1	1|1	2	1	2	1|4	0	0	0	0	0	-9.49	0.4	0.89
Nsp2	Q709C8	VPS13C	1|4	5	2.5	2	5|5	0	0	0	0	0	-19.78	0.5	0.89
Nsp2	Q71DI3	H3C15	2|0	2	1	2	2|1	0.01	0.01	0.01	0.01	0.01	-7.74	0.67	0.74
Nsp2	Q7KZF4	SND1	12|21	33	16.5	2	17|21	0	0	0	0	0	-52.79	0.87	0.88
Nsp2	Q7L2E3	DHX30	3|2	5	2.5	2	6|5	0	0	0	0	0	-19.5	0.45	0.89
Nsp2	Q7L2H7	EIF3M	1|0	1	0.5	2	0|1	0	0	0	0	0	-3.94	1	0.89
Nsp2	Q7L576	CYFIP1	2|3	5	2.5	2	2|1	0.03	0.05	0.03	0.05	0.03	-4.43	1.67	0.67
Nsp2	Q7L5N1	COPS6	1|0	1	0.5	2	0|0	0	0	0	0	0	-2.5	5	0.89
Nsp2	Q7LGA3	HS2ST1	6|0	6	3	2	0|0	0.5	1	0.5	1	0.5	-2.5	30	0.11
Nsp2	Q7Z2W4	ZC3HAV1	12|10	22	11	2	6|8	0	0	0	0	0	-12.29	1.57	0.83
Nsp2	Q7Z2W7	TRPM8	1|2	3	1.5	2	3|2	0	0	0	0	0	-9.63	0.6	0.89
Nsp2	Q7Z406	MYH14	6|9	15	7.5	2	20|16	0	0	0	0	0	-61.44	0.42	0.89
Nsp2	Q7Z7H8	MRPL10	1|1	2	1	2	0|0	0	0	0	0	0	0.01	10	0.89
Nsp2	Q86VH2	KIF27	1|1	2	1	2	1|1	0	0	0	0	0	-4.13	1	0.89
Nsp2	Q86VP1	TAX1BP1	18|15	33	16.5	2	47|41	0	0	0	0	0	-147.19	0.38	0.89
Nsp2	Q86VP6	CAND1	1|0	1	0.5	2	0|0	0	0	0	0	0	-2.5	5	0.89
Nsp2	Q86WA8	LONP2	25|16	41	20.5	2	32|25	0	0	0	0	0	-82.12	0.72	0.89
Nsp2	Q86WI3	NLRC5	2|0	2	1	2	0|0	0.44	0.88	0.44	0.88	0.44	-2.5	10	0.22
Nsp2	Q86X29	LSR	1|3	4	2	2	0|3	0.03	0.07	0.03	0.07	0.03	-5.65	1.33	0.62
Nsp2	Q86XL3	ANKLE2	3|0	3	1.5	2	0|0	0.49	0.98	0.49	0.98	0.49	-2.5	15	0.14
Nsp2	Q8IV04	TBC1D10C	1|1	2	1	2	1|1	0	0	0	0	0	-4.13	1	0.89
Nsp2	Q8IV36	HID1	1|1	2	1	2	1|0	0	0	0	0	0	-2.33	2	0.89
Nsp2	Q8IVT2	MISP	7|10	17	8.5	2	16|18	0	0	0	0	0	-55	0.5	0.89
Nsp2	Q8IXB1	DNAJC10	2|4	6	3	2	3|5	0	0	0	0	0	-13.5	0.75	0.89
Nsp2	Q8IXT5	RBM12B	11|8	19	9.5	2	17|16	0	0	0	0	0	-50.84	0.58	0.89
Nsp2	Q8IY81	FTSJ3	13|15	28	14	2	12|15	0	0	0	0	0	-30.78	1.04	0.87
Nsp2	Q8IYB3	SRRM1	1|0	1	0.5	2	2|3	0	0	0	0	0	-11.95	0.2	0.89
Nsp2	Q8N138	ORMDL3	1|1	2	1	2	2|2	0	0	0	0	0	-7.63	0.5	0.89
Nsp2	Q8N163	CCAR2	3|1	4	2	2	2|1	0.02	0.05	0.02	0.05	0.02	-5.93	1.33	0.68
Nsp2	Q8N1F7	NUP93	1|2	3	1.5	2	1|1	0.03	0.06	0.03	0.06	0.03	-4.13	1.5	0.64
Nsp2	Q8N2G8	GHDC	2|2	4	2	2	0|0	0.88	0.88	0.88	0.88	0.88	2.04	20	0.03
Nsp2	Q8N5G2	MACO1	2|1	3	1.5	2	0|0	0.44	0.88	0.44	0.88	0.44	0.01	15	0.22
Nsp2	Q8N5M9	JAGN1	1|1	2	1	2	1|2	0	0	0	0	0	-5.93	0.67	0.89
Nsp2	Q8NBJ4	GOLM1	16|13	29	14.5	2	29|27	0	0	0	0	0	-86.3	0.52	0.89
Nsp2	Q8NBJ5	COLGALT1	2|3	5	2.5	2	2|2	0	0.01	0	0.01	0	-6.2	1.25	0.77
Nsp2	Q8NBJ7	SUMF2	3|2	5	2.5	2	2|2	0	0.01	0	0.01	0	-6.2	1.25	0.77
Nsp2	Q8NBS9	TXNDC5	1|0	1	0.5	2	1|0	0	0	0	0	0	-3.94	1	0.89
Nsp2	Q8NBX0	SCCPDH	1|2	3	1.5	2	0|1	0.13	0.27	0.13	0.27	0.13	-2.33	3	0.48
Nsp2	Q8NCA5	FAM98A	1|1	2	1	2	1|1	0	0	0	0	0	-4.13	1	0.89
Nsp2	Q8NE86	MCU	1|3	4	2	2	4|4	0	0	0	0	0	-15.61	0.5	0.89
Nsp2	Q8NEU8	APPL2	1|0	1	0.5	2	7|4	0	0	0	0	0	-25.03	0.09	0.89
Nsp2	Q8NF91	SYNE1	1|1	2	1	2	1|0	0	0	0	0	0	-2.33	2	0.89
Nsp2	Q8NFJ5	GPRC5A	2|1	3	1.5	2	2|2	0	0	0	0	0	-7.63	0.75	0.89
Nsp2	Q8NHZ8	CDC26	8|3	11	5.5	2	5|7	0	0	0	0	0	-19.39	0.92	0.84
Nsp2	Q8TBC3	SHKBP1	3|6	9	4.5	2	11|10	0	0	0	0	0	-37.71	0.43	0.89
Nsp2	Q8TC12	RDH11	7|8	15	7.5	2	4|9	0	0	0	0	0	-14.58	1.15	0.84
Nsp2	Q8TCJ2	STT3B	4|1	5	2.5	2	3|4	0	0	0	0	0	-13.61	0.71	0.83
Nsp2	Q8TCT9	HM13	5|5	10	5	2	6|5	0	0	0	0	0	-14.2	0.91	0.89
Nsp2	Q8TDD1	DDX54	6|13	19	9.5	2	5|7	0	0.01	0	0.01	0	-14.5	1.58	0.78
Nsp2	Q8TDN6	BRIX1	6|8	14	7	2	5|8	0	0	0	0	0	-16.27	1.08	0.85
Nsp2	Q8TDX7	NEK7	1|1	2	1	2	2|1	0	0	0	0	0	-5.93	0.67	0.89
Nsp2	Q8TEX9	IPO4	1|0	1	0.5	2	1|0	0	0	0	0	0	-3.94	1	0.89
Nsp2	Q8TF72	SHROOM3	1|1	2	1	2	1|1	0	0	0	0	0	-4.13	1	0.89
Nsp2	Q8WTT2	NOC3L	6|8	14	7	2	3|5	0	0.01	0	0.01	0	-7.49	1.75	0.77
Nsp2	Q8WUM4	PDCD6IP	1|5	6	3	2	1|3	0.06	0.11	0.06	0.11	0.06	-7.63	1.5	0.58
Nsp2	Q8WUY1	THEM6	1|1	2	1	2	0|1	0	0	0	0	0	-2.33	2	0.89
Nsp2	Q8WVM8	SCFD1	3|1	4	2	2	1|2	0.02	0.05	0.02	0.05	0.02	-5.93	1.33	0.68
Nsp2	Q8WVV4	POF1B	1|0	1	0.5	2	11|1	0	0	0	0	0	-26.25	0.08	0.89
Nsp2	Q8WWV6	FCAMR	2|1	3	1.5	2	1|1	0.03	0.06	0.03	0.06	0.03	-4.13	1.5	0.64
Nsp2	Q8WXF1	PSPC1	2|1	3	1.5	2	1|1	0.03	0.06	0.03	0.06	0.03	-4.13	1.5	0.64
Nsp2	Q8WXH0	SYNE2	1|0	1	0.5	2	0|0	0	0	0	0	0	-2.5	5	0.89
Nsp2	Q92499	DDX1	8|13	21	10.5	2	11|13	0	0	0	0	0	-33.26	0.88	0.87
Nsp2	Q92552	MRPS27	15|11	26	13	2	14|17	0	0	0	0	0	-41.25	0.84	0.89
Nsp2	Q92572	AP3S1	1|1	2	1	2	2|0	0	0	0	0	0	-3.89	1	0.89
Nsp2	Q92598	HSPH1	1|1	2	1	2	3|1	0	0	0	0	0	-7.63	0.5	0.89
Nsp2	Q92616	GCN1	8|7	15	7.5	2	6|4	0	0	0	0	0	-9.56	1.5	0.82
Nsp2	Q92841	DDX17	10|13	23	11.5	2	16|11	0	0	0	0	0	-35.46	0.85	0.89
Nsp2	Q92888	ARHGEF1	1|1	2	1	2	0|0	0	0	0	0	0	0.01	10	0.89
Nsp2	Q92973	TNPO1	3|1	4	2	2	8|5	0	0	0	0	0	-26.17	0.31	0.89
Nsp2	Q92974	ARHGEF2	23|24	47	23.5	2	32|27	0	0	0	0	0	-73.27	0.8	0.89
Nsp2	Q93008	USP9X	1|2	3	1.5	2	3|3	0	0	0	0	0	-11.54	0.5	0.89
Nsp2	Q93009	USP7	4|3	7	3.5	2	4|2	0	0	0	0	0	-8.28	1.17	0.8
Nsp2	Q93050	ATP6V0A1	1|3	4	2	2	0|0	0.49	0.98	0.49	0.98	0.49	0.01	20	0.14
Nsp2	Q93100	PHKB	5|5	10	5	2	6|2	0	0	0	0	0	-8.65	1.25	0.82
Nsp2	Q969N2	PIGT	1|1	2	1	2	2|0	0	0	0	0	0	-3.89	1	0.89
Nsp2	Q969Q0	RPL36AL	2|2	4	2	2	2|4	0	0	0	0	0	-9.71	0.67	0.89
Nsp2	Q969V3	NCLN	7|4	11	5.5	2	11|8	0	0	0	0	0	-31.28	0.58	0.89
Nsp2	Q969X5	ERGIC1	1|1	2	1	2	4|1	0	0	0	0	0	-9.49	0.4	0.89
Nsp2	Q96A33	CCDC47	2|1	3	1.5	2	1|0	0.13	0.27	0.13	0.27	0.13	-2.33	3	0.48
Nsp2	Q96A35	MRPL24	1|3	4	2	2	0|1	0.29	0.58	0.29	0.58	0.29	-2.33	4	0.36
Nsp2	Q96AG4	LRRC59	9|6	15	7.5	2	1|1	0.95	1	0.95	1	0.95	2.17	7.5	0
Nsp2	Q96AZ6	ISG20	1|0	1	0.5	2	1|1	0	0	0	0	0	-5.53	0.5	0.89
Nsp2	Q96B97	SH3KBP1	1|2	3	1.5	2	0|0	0.44	0.88	0.44	0.88	0.44	0.01	15	0.22
Nsp2	Q96BI1	SLC22A18	1|0	1	0.5	2	0|1	0	0	0	0	0	-3.94	1	0.89
Nsp2	Q96C86	DCPS	5|7	12	6	2	4|7	0	0	0	0	0	-14.2	1.09	0.84
Nsp2	Q96CS3	FAF2	3|3	6	3	2	2|3	0	0	0	0	0	-6.51	1.2	0.79
Nsp2	Q96DA6	DNAJC19	1|1	2	1	2	2|1	0	0	0	0	0	-5.93	0.67	0.89
Nsp2	Q96DH6	MSI2	1|0	1	0.5	2	0|1	0	0	0	0	0	-3.94	1	0.89
Nsp2	Q96DV4	MRPL38	1|0	1	0.5	2	1|1	0	0	0	0	0	-5.53	0.5	0.89
Nsp2	Q96ER3	SAAL1	3|4	7	3.5	2	5|4	0	0	0	0	0	-13.68	0.78	0.89
Nsp2	Q96ER9	CCDC51	4|3	7	3.5	2	19|22	0	0	0	0	0	-80.37	0.17	0.89
Nsp2	Q96FQ6	S100A16	1|0	1	0.5	2	1|3	0	0	0	0	0	-9.73	0.25	0.89
Nsp2	Q96FW1	OTUB1	1|0	1	0.5	2	1|1	0	0	0	0	0	-5.53	0.5	0.89
Nsp2	Q96GQ7	DDX27	1|6	7	3.5	2	2|6	0	0	0	0	0	-15.37	0.88	0.81
Nsp2	Q96GZ6	SLC41A3	1|0	1	0.5	2	0|0	0	0	0	0	0	-2.5	5	0.89
Nsp2	Q96HS1	PGAM5	14|19	33	16.5	2	15|22	0	0	0	0	0	-47.35	0.89	0.88
Nsp2	Q96I24	FUBP3	2|1	3	1.5	2	1|2	0.01	0.01	0.01	0.01	0.01	-5.93	1	0.74
Nsp2	Q96I99	SUCLG2	2|4	6	3	2	4|4	0	0	0	0	0	-13.5	0.75	0.89
Nsp2	Q96KC8	DNAJC1	3|0	3	1.5	2	0|0	0.49	0.98	0.49	0.98	0.49	-2.5	15	0.14
Nsp2	Q96KQ7	EHMT2	2|0	2	1	2	2|4	0	0	0	0	0	-14.04	0.33	0.89
Nsp2	Q96M96	FGD4	121|111	232	116	2	119|113	0	0	0	0	0	-249.95	1	0.89
Nsp2	Q96N66	MBOAT7	7|5	12	6	2	7|13	0	0	0	0	0	-30.98	0.6	0.89
Nsp2	Q96P63	SERPINB12	1|5	6	3	2	2|7	0	0	0	0	0	-17.37	0.67	0.83
Nsp2	Q96PC5	MIA2	1|1	2	1	2	0|2	0	0	0	0	0	-3.89	1	0.89
Nsp2	Q96PK6	RBM14	11|9	20	10	2	7|12	0	0	0	0	0	-22.46	1.05	0.86
Nsp2	Q96QK1	VPS35	4|1	5	2.5	2	1|1	0.23	0.46	0.23	0.46	0.23	-4.13	2.5	0.41
Nsp2	Q96RP9	GFM1	2|2	4	2	2	3|3	0	0	0	0	0	-9.71	0.67	0.89
Nsp2	Q96RQ3	MCCC1	2|4	6	3	2	2|5	0	0	0	0	0	-11.62	0.86	0.82
Nsp2	Q96S55	WRNIP1	2|4	6	3	2	3|1	0.02	0.03	0.02	0.03	0.02	-6.2	1.5	0.7
Nsp2	Q96S97	MYADM	2|2	4	2	2	0|0	0.88	0.88	0.88	0.88	0.88	2.04	20	0.03
Nsp2	Q96TA1	NIBAN2	4|8	12	6	2	7|5	0	0	0	0	0	-17.56	1	0.84
Nsp2	Q99584	S100A13	10|1	11	5.5	2	2|0	0.49	0.97	0.49	0.97	0.49	-3.89	5.5	0.22
Nsp2	Q99623	PHB2	16|13	29	14.5	2	8|8	0	0	0	0	0	-11.58	1.81	0.82
Nsp2	Q99714	HSD17B10	4|3	7	3.5	2	2|5	0	0	0	0	0	-10.04	1	0.82
Nsp2	Q99729	HNRNPAB	3|2	5	2.5	2	4|2	0	0	0	0	0	-9.71	0.83	0.89
Nsp2	Q99735	MGST2	2|4	6	3	2	3|2	0	0.01	0	0.01	0	-7.99	1.2	0.78
Nsp2	Q99798	ACO2	2|2	4	2	2	3|5	0	0	0	0	0	-13.5	0.5	0.89
Nsp2	Q99829	CPNE1	19|17	36	18	2	19|16	0	0	0	0	0	-39.08	1.03	0.88
Nsp2	Q99832	CCT7	12|20	32	16	2	19|15	0	0	0	0	0	-45.16	0.94	0.87
Nsp2	Q99848	EBNA1BP2	3|5	8	4	2	5|5	0	0	0	0	0	-15.52	0.8	0.89
Nsp2	Q99873	PRMT1	2|3	5	2.5	2	4|5	0	0	0	0	0	-15.51	0.56	0.89
Nsp2	Q99959	PKP2	3|3	6	3	2	2|2	0.01	0.01	0.01	0.01	0.01	-4.75	1.5	0.73
Nsp2	Q9BPW8	NIPSNAP1	2|2	4	2	2	4|1	0	0	0	0	0	-7.84	0.8	0.89
Nsp2	Q9BQ39	DDX50	2|3	5	2.5	2	2|0	0.15	0.22	0.15	0.22	0.15	-2.4	2.5	0.45
Nsp2	Q9BQE3	TUBA1C	4|6	10	5	2	4|1	0.04	0.07	0.04	0.07	0.04	-4.92	2	0.62
Nsp2	Q9BQE5	APOL2	3|4	7	3.5	2	5|6	0	0	0	0	0	-17.47	0.64	0.89
Nsp2	Q9BQG0	MYBBP1A	9|14	23	11.5	2	7|13	0	0	0	0	0	-24.05	1.15	0.86
Nsp2	Q9BR76	CORO1B	2|4	6	3	2	0|1	0.56	0.85	0.56	0.85	0.56	-1	6	0.07
Nsp2	Q9BRK5	SDF4	17|18	35	17.5	2	6|11	0	0	0	0	0	-8.23	2.06	0.8
Nsp2	Q9BRT3	MIEN1	1|2	3	1.5	2	1|1	0.03	0.06	0.03	0.06	0.03	-4.13	1.5	0.64
Nsp2	Q9BSJ8	ESYT1	3|9	12	6	2	4|1	0.28	0.56	0.28	0.56	0.28	-6.3	2.4	0.39
Nsp2	Q9BT22	ALG1	7|5	12	6	2	0|0	1	1	1	1	1	7.31	60	0
Nsp2	Q9BTT0	ANP32E	5|2	7	3.5	2	2|3	0.01	0.02	0.01	0.02	0.01	-7.99	1.4	0.71
Nsp2	Q9BU23	LMF2	1|2	3	1.5	2	0|0	0.44	0.88	0.44	0.88	0.44	0.01	15	0.22
Nsp2	Q9BUJ2	HNRNPUL1	1|1	2	1	2	0|1	0	0	0	0	0	-2.33	2	0.89
Nsp2	Q9BUN8	DERL1	2|4	6	3	2	1|0	0.56	0.85	0.56	0.85	0.56	-1	6	0.07
Nsp2	Q9BVJ6	UTP14A	1|3	4	2	2	2|3	0	0	0	0	0	-9.63	0.8	0.8
Nsp2	Q9BVK6	TMED9	1|0	1	0.5	2	4|2	0	0	0	0	0	-14.04	0.17	0.89
Nsp2	Q9BVP2	GNL3	4|10	14	7	2	5|8	0	0	0	0	0	-19.48	1.08	0.84
Nsp2	Q9BW60	ELOVL1	2|1	3	1.5	2	1|1	0.03	0.06	0.03	0.06	0.03	-4.13	1.5	0.64
Nsp2	Q9BWM7	SFXN3	1|0	1	0.5	2	3|1	0	0	0	0	0	-9.73	0.25	0.89
Nsp2	Q9BWT6	MND1	2|0	2	1	2	0|0	0.44	0.88	0.44	0.88	0.44	-2.5	10	0.22
Nsp2	Q9BXP5	SRRT	1|1	2	1	2	1|2	0	0	0	0	0	-5.93	0.67	0.89
Nsp2	Q9BXR0	QTRT1	3|2	5	2.5	2	1|0	0.43	0.58	0.43	0.58	0.43	-1	5	0.35
Nsp2	Q9BXS4	TMEM59	3|1	4	2	2	9|9	0	0	0	0	0	-36.91	0.22	0.89
Nsp2	Q9BXW7	HDHD5	3|3	6	3	2	2|2	0.01	0.01	0.01	0.01	0.01	-4.75	1.5	0.73
Nsp2	Q9BXY0	MAK16	1|5	6	3	2	3|3	0	0	0	0	0	-11.54	1	0.78
Nsp2	Q9BY89	KIAA1671	7|6	13	6.5	2	7|8	0	0	0	0	0	-19.85	0.87	0.89
Nsp2	Q9BYC9	MRPL20	3|3	6	3	2	4|2	0	0	0	0	0	-8.28	1	0.89
Nsp2	Q9BYD1	MRPL13	1|0	1	0.5	2	0|0	0	0	0	0	0	-2.5	5	0.89
Nsp2	Q9BZE1	MRPL37	3|2	5	2.5	2	3|2	0	0	0	0	0	-7.99	1	0.8
Nsp2	Q9BZE4	GTPBP4	11|18	29	14.5	2	8|9	0	0	0	0	0	-16.1	1.71	0.8
Nsp2	Q9BZF1	OSBPL8	8|13	21	10.5	2	6|12	0	0	0	0	0	-21.92	1.17	0.85
Nsp2	Q9C002	NMES1	1|2	3	1.5	2	2|1	0.01	0.01	0.01	0.01	0.01	-5.93	1	0.74
Nsp2	Q9C0D9	SELENOI	1|2	3	1.5	2	2|1	0.01	0.01	0.01	0.01	0.01	-5.93	1	0.74
Nsp2	Q9GZR7	DDX24	12|15	27	13.5	2	7|20	0	0	0	0	0	-31.48	1	0.87
Nsp2	Q9H089	LSG1	1|1	2	1	2	1|1	0	0	0	0	0	-4.13	1	0.89
Nsp2	Q9H0A0	NAT10	5|8	13	6.5	2	6|9	0	0	0	0	0	-21.51	0.87	0.86
Nsp2	Q9H0D6	XRN2	1|0	1	0.5	2	0|2	0	0	0	0	0	-5.29	0.5	0.89
Nsp2	Q9H0U3	MAGT1	3|1	4	2	2	0|1	0.29	0.58	0.29	0.58	0.29	-2.33	4	0.36
Nsp2	Q9H0U6	MRPL18	1|0	1	0.5	2	0|0	0	0	0	0	0	-2.5	5	0.89
Nsp2	Q9H1A4	ANAPC1	40|45	85	42.5	2	41|51	0	0	0	0	0	-106.53	0.92	0.89
Nsp2	Q9H2U1	DHX36	12|11	23	11.5	2	9|14	0	0	0	0	0	-26.69	1	0.87
Nsp2	Q9H3G5	CPVL	44|44	88	44	2	41|49	0	0	0	0	0	-96.83	0.98	0.89
Nsp2	Q9H488	POFUT1	41|46	87	43.5	2	36|50	0	0	0	0	0	-93.84	1.01	0.88
Nsp2	Q9H4H8	FAM83D	1|1	2	1	2	1|1	0	0	0	0	0	-4.13	1	0.89
Nsp2	Q9H6E4	CCDC134	27|26	53	26.5	2	23|22	0	0	0	0	0	-43.68	1.18	0.88
Nsp2	Q9H6S3	EPS8L2	2|0	2	1	2	2|1	0.01	0.01	0.01	0.01	0.01	-7.74	0.67	0.74
Nsp2	Q9H6W3	RIOX1	1|6	7	3.5	2	5|8	0	0	0	0	0	-26.17	0.54	0.89
Nsp2	Q9H845	ACAD9	3|1	4	2	2	2|1	0.02	0.05	0.02	0.05	0.02	-5.93	1.33	0.68
Nsp2	Q9H8V3	ECT2	2|0	2	1	2	1|2	0.01	0.01	0.01	0.01	0.01	-7.74	0.67	0.74
Nsp2	Q9H974	QTRT2	2|1	3	1.5	2	1|0	0.13	0.27	0.13	0.27	0.13	-2.33	3	0.48
Nsp2	Q9H9B4	SFXN1	8|16	24	12	2	11|11	0	0	0	0	0	-29.48	1.09	0.86
Nsp2	Q9H9Y2	RPF1	2|4	6	3	2	1|2	0.08	0.15	0.08	0.15	0.08	-4.43	2	0.56
Nsp2	Q9HAU0	PLEKHA5	1|0	1	0.5	2	0|0	0	0	0	0	0	-2.5	5	0.89
Nsp2	Q9HB71	CACYBP	25|31	56	28	2	27|20	0	0	0	0	0	-48.71	1.19	0.88
Nsp2	Q9HCU9	BRMS1	3|3	6	3	2	8|7	0	0	0	0	0	-25.39	0.4	0.89
Nsp2	Q9HD20	ATP13A1	2|1	3	1.5	2	0|0	0.44	0.88	0.44	0.88	0.44	0.01	15	0.22
Nsp2	Q9HD45	TM9SF3	3|3	6	3	2	3|3	0	0	0	0	0	-8.28	1	0.89
Nsp2	Q9NP72	RAB18	2|1	3	1.5	2	0|1	0.13	0.27	0.13	0.27	0.13	-2.33	3	0.48
Nsp2	Q9NP74	PALMD	4|8	12	6	2	13|13	0	0	0	0	0	-45.61	0.46	0.89
Nsp2	Q9NPA0	EMC7	1|1	2	1	2	0|0	0	0	0	0	0	0.01	10	0.89
Nsp2	Q9NQ55	PPAN	1|1	2	1	2	2|3	0	0	0	0	0	-9.63	0.4	0.89
Nsp2	Q9NQC3	RTN4	7|6	13	6.5	2	11|4	0	0	0	0	0	-19.4	0.87	0.89
Nsp2	Q9NQH7	XPNPEP3	2|1	3	1.5	2	3|7	0	0	0	0	0	-19.65	0.3	0.89
Nsp2	Q9NQT8	KIF13B	1|2	3	1.5	2	3|2	0	0	0	0	0	-9.63	0.6	0.89
Nsp2	Q9NR12	PDLIM7	4|4	8	4	2	10|10	0	0	0	0	0	-33.28	0.4	0.89
Nsp2	Q9NR30	DDX21	23|25	48	24	2	30|31	0	0	0	0	0	-77	0.79	0.89
Nsp2	Q9NR56	MBNL1	2|1	3	1.5	2	2|2	0	0	0	0	0	-7.63	0.75	0.89
Nsp2	Q9NRP0	OSTC	2|1	3	1.5	2	1|1	0.03	0.06	0.03	0.06	0.03	-4.13	1.5	0.64
Nsp2	Q9NRZ9	HELLS	2|4	6	3	2	4|2	0	0	0	0	0	-9.71	1	0.8
Nsp2	Q9NS87	KIF15	10|11	21	10.5	2	9|5	0	0	0	0	0	-12.3	1.5	0.84
Nsp2	Q9NSD9	FARSB	4|3	7	3.5	2	3|4	0	0	0	0	0	-10.06	1	0.83
Nsp2	Q9NSE4	IARS2	2|2	4	2	2	2|1	0.01	0.01	0.01	0.01	0.01	-4.43	1.33	0.71
Nsp2	Q9NTK5	OLA1	2|3	5	2.5	2	1|1	0.13	0.2	0.13	0.2	0.13	-2.68	2.5	0.46
Nsp2	Q9NTM9	CUTC	8|13	21	10.5	2	14|10	0	0	0	0	0	-33.26	0.88	0.87
Nsp2	Q9NUQ8	ABCF3	1|0	1	0.5	2	0|0	0	0	0	0	0	-2.5	5	0.89
Nsp2	Q9NVP1	DDX18	6|13	19	9.5	2	7|12	0	0	0	0	0	-27.3	1	0.86
Nsp2	Q9NW13	RBM28	1|1	2	1	2	2|2	0	0	0	0	0	-7.63	0.5	0.89
Nsp2	Q9NWH9	SLTM	1|0	1	0.5	2	1|0	0	0	0	0	0	-3.94	1	0.89
Nsp2	Q9NWU5	MRPL22	1|1	2	1	2	1|2	0	0	0	0	0	-5.93	0.67	0.89
Nsp2	Q9NYH9	UTP6	1|1	2	1	2	0|0	0	0	0	0	0	0.01	10	0.89
Nsp2	Q9NYK5	MRPL39	1|0	1	0.5	2	0|1	0	0	0	0	0	-3.94	1	0.89
Nsp2	Q9NYQ7	CELSR3	5|5	10	5	2	22|22	0	0	0	0	0	-80.86	0.23	0.89
Nsp2	Q9NYU2	UGGT1	6|7	13	6.5	2	11|8	0	0	0	0	0	-27.33	0.68	0.89
Nsp2	Q9NZ01	TECR	6|7	13	6.5	2	4|5	0	0	0	0	0	-9.23	1.44	0.82
Nsp2	Q9NZB2	FAM120A	4|2	6	3	2	2|5	0	0	0	0	0	-11.62	0.86	0.82
Nsp2	Q9NZE8	MRPL35	2|9	11	5.5	2	3|5	0.02	0.03	0.02	0.03	0.02	-13.5	1.38	0.7
Nsp2	Q9NZM1	MYOF	22|30	52	26	2	24|39	0	0	0	0	0	-81.98	0.83	0.89
Nsp2	Q9NZT1	CALML5	1|4	5	2.5	2	8|11	0	0	0	0	0	-39.1	0.26	0.89
Nsp2	Q9P035	HACD3	1|5	6	3	2	1|3	0.06	0.11	0.06	0.11	0.06	-7.63	1.5	0.58
Nsp2	Q9P0L0	VAPA	5|3	8	4	2	1|2	0.22	0.39	0.22	0.39	0.22	-3.03	2.67	0.42
Nsp2	Q9P0L9	PKD2L1	1|0	1	0.5	2	1|1	0	0	0	0	0	-5.53	0.5	0.89
Nsp2	Q9P2E9	RRBP1	3|5	8	4	2	4|6	0	0	0	0	0	-15.52	0.8	0.89
Nsp2	Q9P2J5	LARS1	2|0	2	1	2	3|3	0	0	0	0	0	-14.04	0.33	0.89
Nsp2	Q9P2R7	SUCLA2	3|3	6	3	2	2|2	0.01	0.01	0.01	0.01	0.01	-4.75	1.5	0.73
Nsp2	Q9UBB4	ATXN10	1|0	1	0.5	2	0|0	0	0	0	0	0	-2.5	5	0.89
Nsp2	Q9UBM7	DHCR7	9|12	21	10.5	2	6|7	0	0	0	0	0	-11.96	1.62	0.82
Nsp2	Q9UBQ0	VPS29	1|1	2	1	2	0|0	0	0	0	0	0	0.01	10	0.89
Nsp2	Q9UBS4	DNAJB11	5|1	6	3	2	9|8	0	0	0	0	0	-34.76	0.35	0.89
Nsp2	Q9UBV2	SEL1L	1|2	3	1.5	2	2|4	0	0	0	0	0	-11.54	0.5	0.89
Nsp2	Q9UBX3	SLC25A10	1|1	2	1	2	2|0	0	0	0	0	0	-3.89	1	0.89
Nsp2	Q9UBX7	KLK11	1|0	1	0.5	2	0|0	0	0	0	0	0	-2.5	5	0.89
Nsp2	Q9UG63	ABCF2	5|3	8	4	2	4|3	0	0	0	0	0	-10.06	1.14	0.81
Nsp2	Q9UGI8	TES	1|0	1	0.5	2	0|1	0	0	0	0	0	-3.94	1	0.89
Nsp2	Q9UHA4	LAMTOR3	1|3	4	2	2	0|0	0.49	0.98	0.49	0.98	0.49	0.01	20	0.14
Nsp2	Q9UHB9	SRP68	2|1	3	1.5	2	2|2	0	0	0	0	0	-7.63	0.75	0.89
Nsp2	Q9UIA9	XPO7	1|1	2	1	2	1|0	0	0	0	0	0	-2.33	2	0.89
Nsp2	Q9UJS0	SLC25A13	1|1	2	1	2	0|1	0	0	0	0	0	-2.33	2	0.89
Nsp2	Q9UJX2	CDC23	19|16	35	17.5	2	25|19	0	0	0	0	0	-57.07	0.8	0.89
Nsp2	Q9UJX3	ANAPC7	21|25	46	23	2	25|20	0	0	0	0	0	-50.91	1.02	0.88
Nsp2	Q9UJX4	ANAPC5	32|22	54	27	2	21|25	0	0	0	0	0	-51.2	1.17	0.88
Nsp2	Q9UJX5	ANAPC4	15|11	26	13	2	13|15	0	0	0	0	0	-35.64	0.93	0.87
Nsp2	Q9UJX6	ANAPC2	3|2	5	2.5	2	6|8	0	0	0	0	0	-25.62	0.36	0.89
Nsp2	Q9UJZ1	STOML2	10|13	23	11.5	2	8|10	0	0	0	0	0	-19.27	1.28	0.85
Nsp2	Q9UKG1	APPL1	19|15	34	17	2	20|23	0	0	0	0	0	-56.94	0.79	0.89
Nsp2	Q9UKM9	RALY	11|8	19	9.5	2	9|11	0	0	0	0	0	-25.78	0.95	0.87
Nsp2	Q9UL25	RAB21	2|2	4	2	2	2|1	0.01	0.01	0.01	0.01	0.01	-4.43	1.33	0.71
Nsp2	Q9ULC5	ACSL5	10|7	17	8.5	2	0|1	1	1	1	1	1	6.06	17	0
Nsp2	Q9ULV4	CORO1C	64|51	115	57.5	2	55|52	0	0	0	0	0	-116.67	1.07	0.88
Nsp2	Q9UM00	TMCO1	3|3	6	3	2	1|0	0.58	0.58	0.58	0.58	0.58	0.34	6	0.06
Nsp2	Q9UM13	ANAPC10	1|2	3	1.5	2	3|3	0	0	0	0	0	-11.54	0.5	0.89
Nsp2	Q9UMS4	PRPF19	1|3	4	2	2	1|4	0	0	0	0	0	-9.49	0.8	0.8
Nsp2	Q9UN86	G3BP2	1|1	2	1	2	1|1	0	0	0	0	0	-4.13	1	0.89
Nsp2	Q9UNA1	ARHGAP26	37|34	71	35.5	2	36|34	0	0	0	0	0	-76.09	1.01	0.88
Nsp2	Q9UNE7	STUB1	1|0	1	0.5	2	0|0	0	0	0	0	0	-2.5	5	0.89
Nsp2	Q9UNM6	PSMD13	1|0	1	0.5	2	0|1	0	0	0	0	0	-3.94	1	0.89
Nsp2	Q9UQ13	SHOC2	1|0	1	0.5	2	0|0	0	0	0	0	0	-2.5	5	0.89
Nsp2	Q9UQ80	PA2G4	2|0	2	1	2	6|0	0	0	0	0	0	-13.25	0.33	0.89
Nsp2	Q9UQB8	BAIAP2	1|1	2	1	2	2|1	0	0	0	0	0	-5.93	0.67	0.89
Nsp2	Q9Y224	RTRAF	1|3	4	2	2	3|4	0	0	0	0	0	-13.61	0.57	0.89
Nsp2	Q9Y230	RUVBL2	14|14	28	14	2	11|14	0	0	0	0	0	-25.81	1.12	0.87
Nsp2	Q9Y232	CDYL	13|8	21	10.5	2	14|14	0	0	0	0	0	-40.96	0.75	0.89
Nsp2	Q9Y262	EIF3L	1|3	4	2	2	4|3	0	0	0	0	0	-13.61	0.57	0.89
Nsp2	Q9Y263	PLAA	3|0	3	1.5	2	5|5	0	0	0	0	0	-22.79	0.3	0.89
Nsp2	Q9Y265	RUVBL1	9|9	18	9	2	11|7	0	0	0	0	0	-20.72	1	0.89
Nsp2	Q9Y277	VDAC3	5|1	6	3	2	5|5	0	0	0	0	0	-19.78	0.6	0.89
Nsp2	Q9Y285	FARSA	1|3	4	2	2	4|2	0	0	0	0	0	-11.54	0.67	0.89
Nsp2	Q9Y2Q3	GSTK1	2|1	3	1.5	2	3|2	0	0	0	0	0	-9.63	0.6	0.89
Nsp2	Q9Y2R4	DDX52	1|0	1	0.5	2	0|1	0	0	0	0	0	-3.94	1	0.89
Nsp2	Q9Y2X3	NOP58	5|4	9	4.5	2	7|6	0	0	0	0	0	-19.48	0.69	0.89
Nsp2	Q9Y2Z0	SUGT1	2|1	3	1.5	2	0|0	0.44	0.88	0.44	0.88	0.44	0.01	15	0.22
Nsp2	Q9Y305	ACOT9	1|5	6	3	2	0|2	0.28	0.55	0.28	0.55	0.28	-3.89	3	0.39
Nsp2	Q9Y314	NOSIP	1|0	1	0.5	2	0|0	0	0	0	0	0	-2.5	5	0.89
Nsp2	Q9Y320	TMX2	1|1	2	1	2	0|0	0	0	0	0	0	0.01	10	0.89
Nsp2	Q9Y3A5	SBDS	4|1	5	2.5	2	1|2	0.08	0.15	0.08	0.15	0.08	-5.93	1.67	0.57
Nsp2	Q9Y3I0	RTCB	9|7	16	8	2	10|8	0	0	0	0	0	-23.72	0.89	0.89
Nsp2	Q9Y3T9	NOC2L	3|3	6	3	2	5|3	0	0	0	0	0	-11.79	0.75	0.89
Nsp2	Q9Y3Z3	SAMHD1	5|1	6	3	2	4|5	0	0	0	0	0	-17.73	0.67	0.84
Nsp2	Q9Y446	PKP3	1|3	4	2	2	5|2	0	0	0	0	0	-13.6	0.57	0.89
Nsp2	Q9Y490	TLN1	7|7	14	7	2	10|5	0	0	0	0	0	-18.2	0.93	0.89
Nsp2	Q9Y4L1	HYOU1	13|12	25	12.5	2	13|10	0	0	0	0	0	-25.18	1.09	0.87
Nsp2	Q9Y4P3	TBL2	3|4	7	3.5	2	2|2	0.02	0.03	0.02	0.03	0.02	-4.75	1.75	0.69
Nsp2	Q9Y5J1	UTP18	1|0	1	0.5	2	0|1	0	0	0	0	0	-3.94	1	0.89
Nsp2	Q9Y5M8	SRPRB	5|5	10	5	2	4|4	0	0	0	0	0	-8.9	1.25	0.82
Nsp2	Q9Y678	COPG1	2|3	5	2.5	2	2|2	0	0.01	0	0.01	0	-6.2	1.25	0.77
Nsp2	Q9Y679	AUP1	1|1	2	1	2	0|0	0	0	0	0	0	0.01	10	0.89
Nsp2	Q9Y697	NFS1	1|0	1	0.5	2	1|3	0	0	0	0	0	-9.73	0.25	0.89
Nsp2	Q9Y6A9	SPCS1	2|2	4	2	2	2|2	0	0	0	0	0	-6.2	1	0.89
Nsp2	Q9Y6C9	MTCH2	1|4	5	2.5	2	0|2	0.2	0.39	0.2	0.39	0.2	-3.89	2.5	0.44
Nsp2	Q9Y6G9	DYNC1LI1	6|4	10	5	2	4|3	0	0	0	0	0	-8.58	1.43	0.79
Nsp2	Q9Y6I9	TEX264	1|1	2	1	2	0|0	0	0	0	0	0	0.01	10	0.89
Nsp2	Q9Y6M1	IGF2BP2	1|0	1	0.5	2	0|1	0	0	0	0	0	-3.94	1	0.89
Nsp2	Q9Y6N5	SQOR	6|8	14	7	2	8|16	0	0	0	0	0	-36.67	0.58	0.89
Nsp2	NSP5A	NSP5A	0|1	1	0.5	2	0|0	0	0	0	0	0	-2.5	5	0.89
Nsp2	C4AMC7	WASH3P	0|1	1	0.5	2	0|0	0	0	0	0	0	-2.5	5	0.89
Nsp2	O00139	KIF2A	0|1	1	0.5	2	1|1	0	0	0	0	0	-5.53	0.5	0.89
Nsp2	O00232	PSMD12	0|1	1	0.5	2	1|0	0	0	0	0	0	-3.94	1	0.89
Nsp2	O00461	GOLIM4	0|1	1	0.5	2	1|1	0	0	0	0	0	-5.53	0.5	0.89
Nsp2	O14735	CDIPT	0|1	1	0.5	2	1|0	0	0	0	0	0	-3.94	1	0.89
Nsp2	O14979	HNRNPDL	0|1	1	0.5	2	1|0	0	0	0	0	0	-3.94	1	0.89
Nsp2	O15126	SCAMP1	0|1	1	0.5	2	0|0	0	0	0	0	0	-2.5	5	0.89
Nsp2	O15260	SURF4	0|2	2	1	2	5|0	0	0	0	0	0	-11.38	0.4	0.89
Nsp2	O43159	RRP8	0|1	1	0.5	2	1|1	0	0	0	0	0	-5.53	0.5	0.89
Nsp2	O43390	HNRNPR	0|2	2	1	2	0|2	0.04	0.08	0.04	0.08	0.04	-5.29	1	0.6
Nsp2	O60488	ACSL4	0|1	1	0.5	2	0|0	0	0	0	0	0	-2.5	5	0.89
Nsp2	O60524	NEMF	0|1	1	0.5	2	2|1	0	0	0	0	0	-7.74	0.33	0.89
Nsp2	O60841	EIF5B	0|1	1	0.5	2	4|0	0	0	0	0	0	-9.14	0.25	0.89
Nsp2	O75153	CLUH	0|1	1	0.5	2	0|0	0	0	0	0	0	-2.5	5	0.89
Nsp2	O75165	DNAJC13	0|1	1	0.5	2	0|0	0	0	0	0	0	-2.5	5	0.89
Nsp2	O75351	VPS4B	0|1	1	0.5	2	0|0	0	0	0	0	0	-2.5	5	0.89
Nsp2	O75844	ZMPSTE24	0|1	1	0.5	2	0|0	0	0	0	0	0	-2.5	5	0.89
Nsp2	O94992	HEXIM1	0|2	2	1	2	4|3	0	0	0	0	0	-16.27	0.29	0.89
Nsp2	O95299	NDUFA10	0|1	1	0.5	2	1|0	0	0	0	0	0	-3.94	1	0.89
Nsp2	O95394	PGM3	0|2	2	1	2	1|2	0.01	0.01	0.01	0.01	0.01	-7.74	0.67	0.74
Nsp2	O95470	SGPL1	0|1	1	0.5	2	1|1	0	0	0	0	0	-5.53	0.5	0.89
Nsp2	O95487	SEC24B	0|1	1	0.5	2	2|1	0	0	0	0	0	-7.74	0.33	0.89
Nsp2	O95831	AIFM1	0|1	1	0.5	2	3|1	0	0	0	0	0	-9.73	0.25	0.89
Nsp2	P00387	CYB5R3	0|2	2	1	2	6|6	0	0	0	0	0	-27.21	0.17	0.89
Nsp2	P01876	IGHA1	0|3	3	1.5	2	1|1	0.1	0.2	0.1	0.2	0.1	-5.53	1.5	0.55
Nsp2	P04899	GNAI2	0|1	1	0.5	2	1|2	0	0	0	0	0	-7.74	0.33	0.89
Nsp2	P05089	ARG1	0|3	3	1.5	2	3|8	0	0	0	0	0	-24.76	0.27	0.89
Nsp2	P06746	POLB	0|1	1	0.5	2	0|0	0	0	0	0	0	-2.5	5	0.89
Nsp2	P08621	SNRNP70	0|1	1	0.5	2	2|2	0	0	0	0	0	-9.73	0.25	0.89
Nsp2	P09110	ACAA1	0|1	1	0.5	2	3|0	0	0	0	0	0	-7.46	0.33	0.89
Nsp2	P09622	DLD	0|3	3	1.5	2	0|0	0.49	0.98	0.49	0.98	0.49	-2.5	15	0.14
Nsp2	P11172	UMPS	0|1	1	0.5	2	0|0	0	0	0	0	0	-2.5	5	0.89
Nsp2	P12270	TPR	0|1	1	0.5	2	0|1	0	0	0	0	0	-3.94	1	0.89
Nsp2	P16070	CD44	0|1	1	0.5	2	1|1	0	0	0	0	0	-5.53	0.5	0.89
Nsp2	P18077	RPL35A	0|2	2	1	2	2|3	0	0	0	0	0	-11.95	0.4	0.89
Nsp2	P20073	ANXA7	0|1	1	0.5	2	0|1	0	0	0	0	0	-3.94	1	0.89
Nsp2	P25311	AZGP1	0|1	1	0.5	2	2|6	0	0	0	0	0	-18.16	0.12	0.89
Nsp2	P25786	PSMA1	0|1	1	0.5	2	2|1	0	0	0	0	0	-7.74	0.33	0.89
Nsp2	P28066	PSMA5	0|1	1	0.5	2	4|3	0	0	0	0	0	-16.27	0.14	0.89
Nsp2	P30048	PRDX3	0|1	1	0.5	2	4|0	0	0	0	0	0	-9.14	0.25	0.89
Nsp2	P30622	CLIP1	0|1	1	0.5	2	0|0	0	0	0	0	0	-2.5	5	0.89
Nsp2	P31153	MAT2A	0|2	2	1	2	0|1	0.13	0.27	0.13	0.27	0.13	-3.94	2	0.48
Nsp2	P31944	CASP14	0|6	6	3	2	3|8	0	0	0	0	0	-24.76	0.55	0.84
Nsp2	P33176	KIF5B	0|1	1	0.5	2	0|0	0	0	0	0	0	-2.5	5	0.89
Nsp2	P33992	MCM5	0|1	1	0.5	2	1|0	0	0	0	0	0	-3.94	1	0.89
Nsp2	P40616	ARL1	0|1	1	0.5	2	0|0	0	0	0	0	0	-2.5	5	0.89
Nsp2	P43034	PAFAH1B1	0|1	1	0.5	2	0|0	0	0	0	0	0	-2.5	5	0.89
Nsp2	P43307	SSR1	0|1	1	0.5	2	1|0	0	0	0	0	0	-3.94	1	0.89
Nsp2	P47755	CAPZA2	0|1	1	0.5	2	6|2	0	0	0	0	0	-18.16	0.12	0.89
Nsp2	P47895	ALDH1A3	0|1	1	0.5	2	0|0	0	0	0	0	0	-2.5	5	0.89
Nsp2	P51553	IDH3G	0|1	1	0.5	2	0|0	0	0	0	0	0	-2.5	5	0.89
Nsp2	P51636	CAV2	0|1	1	0.5	2	0|0	0	0	0	0	0	-2.5	5	0.89
Nsp2	P51665	PSMD7	0|1	1	0.5	2	2|1	0	0	0	0	0	-7.74	0.33	0.89
Nsp2	P52294	KPNA1	0|1	1	0.5	2	0|0	0	0	0	0	0	-2.5	5	0.89
Nsp2	P53680	AP2S1	0|1	1	0.5	2	1|0	0	0	0	0	0	-3.94	1	0.89
Nsp2	P54886	ALDH18A1	0|6	6	3	2	6|6	0	0	0	0	0	-27.21	0.5	0.89
Nsp2	P55265	ADAR	0|4	4	2	2	7|5	0	0	0	0	0	-27.21	0.33	0.89
Nsp2	P55786	NPEPPS	0|1	1	0.5	2	5|2	0	0	0	0	0	-16.26	0.14	0.89
Nsp2	P55795	HNRNPH2	0|2	2	1	2	2|1	0.01	0.01	0.01	0.01	0.01	-7.74	0.67	0.74
Nsp2	P56556	NDUFA6	0|1	1	0.5	2	0|1	0	0	0	0	0	-3.94	1	0.89
Nsp2	P60174	TPI1	0|1	1	0.5	2	3|5	0	0	0	0	0	-18.4	0.12	0.89
Nsp2	P60468	SEC61B	0|2	2	1	2	1|2	0.01	0.01	0.01	0.01	0.01	-7.74	0.67	0.74
Nsp2	P61011	SRP54	0|1	1	0.5	2	0|0	0	0	0	0	0	-2.5	5	0.89
Nsp2	P61221	ABCE1	0|1	1	0.5	2	1|2	0	0	0	0	0	-7.74	0.33	0.89
Nsp2	P61421	ATP6V0D1	0|1	1	0.5	2	0|1	0	0	0	0	0	-3.94	1	0.89
Nsp2	P61923	COPZ1	0|2	2	1	2	0|2	0.04	0.08	0.04	0.08	0.04	-5.29	1	0.6
Nsp2	P63151	PPP2R2A	0|1	1	0.5	2	1|0	0	0	0	0	0	-3.94	1	0.89
Nsp2	P68400	CSNK2A1	0|1	1	0.5	2	0|1	0	0	0	0	0	-3.94	1	0.89
Nsp2	P84095	RHOG	0|1	1	0.5	2	0|0	0	0	0	0	0	-2.5	5	0.89
Nsp2	Q02742	GCNT1	0|1	1	0.5	2	0|0	0	0	0	0	0	-2.5	5	0.89
Nsp2	Q02880	TOP2B	0|2	2	1	2	1|1	0.03	0.06	0.03	0.06	0.03	-5.53	1	0.64
Nsp2	Q05397	PTK2	0|1	1	0.5	2	0|0	0	0	0	0	0	-2.5	5	0.89
Nsp2	Q07021	C1QBP	0|1	1	0.5	2	3|0	0	0	0	0	0	-7.46	0.33	0.89
Nsp2	Q08188	TGM3	0|4	4	2	2	5|12	0	0	0	0	0	-37.91	0.24	0.89
Nsp2	Q08945	SSRP1	0|3	3	1.5	2	0|2	0.11	0.22	0.11	0.22	0.11	-5.29	1.5	0.54
Nsp2	Q08AE8	SPIRE1	0|1	1	0.5	2	3|2	0	0	0	0	0	-11.95	0.2	0.89
Nsp2	Q13021	MALL	0|3	3	1.5	2	0|3	0.03	0.07	0.03	0.07	0.03	-7.46	1	0.62
Nsp2	Q13144	EIF2B5	0|1	1	0.5	2	0|0	0	0	0	0	0	-2.5	5	0.89
Nsp2	Q13206	DDX10	0|1	1	0.5	2	0|0	0	0	0	0	0	-2.5	5	0.89
Nsp2	Q13217	DNAJC3	0|1	1	0.5	2	0|0	0	0	0	0	0	-2.5	5	0.89
Nsp2	Q13596	SNX1	0|1	1	0.5	2	0|1	0	0	0	0	0	-3.94	1	0.89
Nsp2	Q13867	BLMH	0|1	1	0.5	2	6|6	0	0	0	0	0	-27.21	0.08	0.89
Nsp2	Q14126	DSG2	0|1	1	0.5	2	0|0	0	0	0	0	0	-2.5	5	0.89
Nsp2	Q14318	FKBP8	0|1	1	0.5	2	0|0	0	0	0	0	0	-2.5	5	0.89
Nsp2	Q14574	DSC3	0|2	2	1	2	4|4	0	0	0	0	0	-18.4	0.25	0.89
Nsp2	Q15517	CDSN	0|5	5	2.5	2	4|5	0	0	0	0	0	-20.64	0.56	0.84
Nsp2	Q15555	MAPRE2	0|1	1	0.5	2	0|1	0	0	0	0	0	-3.94	1	0.89
Nsp2	Q15785	TOMM34	0|2	2	1	2	1|1	0.03	0.06	0.03	0.06	0.03	-5.53	1	0.64
Nsp2	Q15813	TBCE	0|1	1	0.5	2	2|0	0	0	0	0	0	-5.29	0.5	0.89
Nsp2	Q15833	STXBP2	0|2	2	1	2	0|1	0.13	0.27	0.13	0.27	0.13	-3.94	2	0.48
Nsp2	Q16540	MRPL23	0|1	1	0.5	2	0|0	0	0	0	0	0	-2.5	5	0.89
Nsp2	Q16543	CDC37	0|1	1	0.5	2	0|0	0	0	0	0	0	-2.5	5	0.89
Nsp2	Q16795	NDUFA9	0|1	1	0.5	2	0|0	0	0	0	0	0	-2.5	5	0.89
Nsp2	Q16822	PCK2	0|1	1	0.5	2	1|0	0	0	0	0	0	-3.94	1	0.89
Nsp2	Q52LJ0	FAM98B	0|1	1	0.5	2	1|1	0	0	0	0	0	-5.53	0.5	0.89
Nsp2	Q5BJH2	TMEM128	0|1	1	0.5	2	0|0	0	0	0	0	0	-2.5	5	0.89
Nsp2	Q5K651	SAMD9	0|1	1	0.5	2	1|3	0	0	0	0	0	-9.73	0.25	0.89
Nsp2	Q5T653	MRPL2	0|1	1	0.5	2	0|1	0	0	0	0	0	-3.94	1	0.89
Nsp2	Q5T9A4	ATAD3B	0|3	3	1.5	2	1|0	0.29	0.58	0.29	0.58	0.29	-3.94	3	0.36
Nsp2	Q66K74	MAP1S	0|1	1	0.5	2	0|0	0	0	0	0	0	-2.5	5	0.89
Nsp2	Q6NUQ4	TMEM214	0|2	2	1	2	0|0	0.44	0.88	0.44	0.88	0.44	-2.5	10	0.22
Nsp2	Q6P1A2	LPCAT3	0|1	1	0.5	2	0|0	0	0	0	0	0	-2.5	5	0.89
Nsp2	Q6UWP8	SBSN	0|3	3	1.5	2	13|14	0	0	0	0	0	-60.57	0.11	0.89
Nsp2	Q6ZNJ1	NBEAL2	0|1	1	0.5	2	0|0	0	0	0	0	0	-2.5	5	0.89
Nsp2	Q7L014	DDX46	0|1	1	0.5	2	0|1	0	0	0	0	0	-3.94	1	0.89
Nsp2	Q86UP2	KTN1	0|1	1	0.5	2	3|2	0	0	0	0	0	-11.95	0.2	0.89
Nsp2	Q8IXM3	MRPL41	0|2	2	1	2	0|0	0.44	0.88	0.44	0.88	0.44	-2.5	10	0.22
Nsp2	Q8N5K1	CISD2	0|1	1	0.5	2	0|0	0	0	0	0	0	-2.5	5	0.89
Nsp2	Q8NC51	SERBP1	0|1	1	0.5	2	0|2	0	0	0	0	0	-5.29	0.5	0.89
Nsp2	Q8NEJ9	NGDN	0|1	1	0.5	2	0|0	0	0	0	0	0	-2.5	5	0.89
Nsp2	Q8NHU2	CFAP61	0|1	1	0.5	2	1|0	0	0	0	0	0	-3.94	1	0.89
Nsp2	Q8TED0	UTP15	0|1	1	0.5	2	0|0	0	0	0	0	0	-2.5	5	0.89
Nsp2	Q8TEQ6	GEMIN5	0|2	2	1	2	0|0	0.44	0.88	0.44	0.88	0.44	-2.5	10	0.22
Nsp2	Q92522	H1-10	0|2	2	1	2	0|2	0.04	0.08	0.04	0.08	0.04	-5.29	1	0.6
Nsp2	Q92526	CCT6B	0|1	1	0.5	2	1|1	0	0	0	0	0	-5.53	0.5	0.89
Nsp2	Q92685	ALG3	0|1	1	0.5	2	1|1	0	0	0	0	0	-5.53	0.5	0.89
Nsp2	Q92696	RABGGTA	0|1	1	0.5	2	0|1	0	0	0	0	0	-3.94	1	0.89
Nsp2	Q92769	HDAC2	0|1	1	0.5	2	0|2	0	0	0	0	0	-5.29	0.5	0.89
Nsp2	Q92945	KHSRP	0|1	1	0.5	2	0|0	0	0	0	0	0	-2.5	5	0.89
Nsp2	Q969S9	GFM2	0|1	1	0.5	2	0|0	0	0	0	0	0	-2.5	5	0.89
Nsp2	Q96CB9	NSUN4	0|1	1	0.5	2	2|4	0	0	0	0	0	-14.04	0.17	0.89
Nsp2	Q96CW1	AP2M1	0|2	2	1	2	1|0	0.13	0.27	0.13	0.27	0.13	-3.94	2	0.48
Nsp2	Q96F44	TRIM11	0|1	1	0.5	2	0|0	0	0	0	0	0	-2.5	5	0.89
Nsp2	Q96G23	CERS2	0|1	1	0.5	2	1|0	0	0	0	0	0	-3.94	1	0.89
Nsp2	Q96PU5	NEDD4L	0|1	1	0.5	2	0|0	0	0	0	0	0	-2.5	5	0.89
Nsp2	Q96T37	RBM15	0|1	1	0.5	2	1|0	0	0	0	0	0	-3.94	1	0.89
Nsp2	Q9BRJ2	MRPL45	0|2	2	1	2	0|0	0.44	0.88	0.44	0.88	0.44	-2.5	10	0.22
Nsp2	Q9BVT8	TMUB1	0|1	1	0.5	2	0|0	0	0	0	0	0	-2.5	5	0.89
Nsp2	Q9GZL7	WDR12	0|5	5	2.5	2	2|2	0.06	0.11	0.06	0.11	0.06	-9.73	1.25	0.58
Nsp2	Q9GZM5	YIPF3	0|1	1	0.5	2	0|0	0	0	0	0	0	-2.5	5	0.89
Nsp2	Q9H061	TMEM126A	0|1	1	0.5	2	0|0	0	0	0	0	0	-2.5	5	0.89
Nsp2	Q9H0U4	RAB1B	0|1	1	0.5	2	1|0	0	0	0	0	0	-3.94	1	0.89
Nsp2	Q9H3N1	TMX1	0|2	2	1	2	0|2	0.04	0.08	0.04	0.08	0.04	-5.29	1	0.6
Nsp2	Q9H4M9	EHD1	0|3	3	1.5	2	0|2	0.11	0.22	0.11	0.22	0.11	-5.29	1.5	0.54
Nsp2	Q9H583	HEATR1	0|1	1	0.5	2	2|2	0	0	0	0	0	-9.73	0.25	0.89
Nsp2	Q9H7B2	RPF2	0|3	3	1.5	2	4|3	0	0	0	0	0	-16.27	0.43	0.89
Nsp2	Q9H936	SLC25A22	0|1	1	0.5	2	0|1	0	0	0	0	0	-3.94	1	0.89
Nsp2	Q9HC07	TMEM165	0|2	2	1	2	1|2	0.01	0.01	0.01	0.01	0.01	-7.74	0.67	0.74
Nsp2	Q9NPJ3	ACOT13	0|1	1	0.5	2	0|0	0	0	0	0	0	-2.5	5	0.89
Nsp2	Q9NR31	SAR1A	0|1	1	0.5	2	1|1	0	0	0	0	0	-5.53	0.5	0.89
Nsp2	Q9NUI1	DECR2	0|1	1	0.5	2	0|0	0	0	0	0	0	-2.5	5	0.89
Nsp2	Q9NUQ6	SPATS2L	0|1	1	0.5	2	2|2	0	0	0	0	0	-9.73	0.25	0.89
Nsp2	Q9NVI7	ATAD3A	0|1	1	0.5	2	0|3	0	0	0	0	0	-7.46	0.33	0.89
Nsp2	Q9NX20	MRPL16	0|1	1	0.5	2	0|0	0	0	0	0	0	-2.5	5	0.89
Nsp2	Q9NXG2	THUMPD1	0|1	1	0.5	2	1|1	0	0	0	0	0	-5.53	0.5	0.89
Nsp2	Q9NY93	DDX56	0|1	1	0.5	2	1|2	0	0	0	0	0	-7.74	0.33	0.89
Nsp2	Q9P2D8	UNC79	0|1	1	0.5	2	0|0	0	0	0	0	0	-2.5	5	0.89
Nsp2	Q9UDW1	UQCR10	0|2	2	1	2	1|2	0.01	0.01	0.01	0.01	0.01	-7.74	0.67	0.74
Nsp2	Q9UHQ9	CYB5R1	0|1	1	0.5	2	1|2	0	0	0	0	0	-7.74	0.33	0.89
Nsp2	Q9UKD2	MRTO4	0|1	1	0.5	2	0|1	0	0	0	0	0	-3.94	1	0.89
Nsp2	Q9UM54	MYO6	0|1	1	0.5	2	1|2	0	0	0	0	0	-7.74	0.33	0.89
Nsp2	Q9UNX3	RPL26L1	0|1	1	0.5	2	1|1	0	0	0	0	0	-5.53	0.5	0.89
Nsp2	Q9UQ35	SRRM2	0|1	1	0.5	2	0|3	0	0	0	0	0	-7.46	0.33	0.89
Nsp2	Q9Y221	NIP7	0|1	1	0.5	2	1|1	0	0	0	0	0	-5.53	0.5	0.89
Nsp2	Q9Y241	HIGD1A	0|1	1	0.5	2	1|1	0	0	0	0	0	-5.53	0.5	0.89
Nsp2	Q9Y282	ERGIC3	0|1	1	0.5	2	0|0	0	0	0	0	0	-2.5	5	0.89
Nsp2	Q9Y295	DRG1	0|1	1	0.5	2	0|2	0	0	0	0	0	-5.29	0.5	0.89
Nsp2	Q9Y2T2	AP3M1	0|1	1	0.5	2	0|1	0	0	0	0	0	-3.94	1	0.89
Nsp2	Q9Y2W1	THRAP3	0|1	1	0.5	2	0|0	0	0	0	0	0	-2.5	5	0.89
Nsp2	Q9Y3B4	SF3B6	0|1	1	0.5	2	0|1	0	0	0	0	0	-3.94	1	0.89
Nsp2	Q9Y3L5	RAP2C	0|1	1	0.5	2	0|0	0	0	0	0	0	-2.5	5	0.89
Nsp2	Q9Y3Y2	CHTOP	0|1	1	0.5	2	1|1	0	0	0	0	0	-5.53	0.5	0.89
Nsp2	Q9Y5B9	SUPT16H	0|1	1	0.5	2	3|3	0	0	0	0	0	-14.04	0.17	0.89
Nsp2	Q9Y6R7	FCGBP	0|2	2	1	2	1|1	0.03	0.06	0.03	0.06	0.03	-5.53	1	0.64

## Sheet: S Table 4.
Bait	Prey	PreyGene	Spec	SpecSum	AvgSpec	NumReplicates	ctrlCounts	AvgP	MaxP	TopoAvgP	TopoMaxP	SaintScore	logOddsScore	FoldChange	BFDR	boosted_by
Infected_Anti-GIGYF2	A6NGU5	GGT3P	1|0	1	0.5	2	0|0	0	0	0	0	0	3.59	5	0.19
Infected_Anti-GIGYF2	Q13765	NACA	1|0	1	0.5	2	0|0	0	0	0	0	0	3.59	5	0.19
Infected_Anti-GIGYF2	M	M	3|2	5	2.5	2	0|0	1	1	1	1	1	8.13	25	0
Infected_Anti-GIGYF2	N	N	22|21	43	21.5	2	4|9	1	1	1	1	1	6.77	3.31	0
Infected_Anti-GIGYF2	NSP3	nsp3	1|1	2	1	2	0|0	0	0	0	0	0	6.1	10	0.19
Infected_Anti-GIGYF2	O00487	PSMD14	1|0	1	0.5	2	0|0	0	0	0	0	0	3.59	5	0.19
Infected_Anti-GIGYF2	O00571	DDX3X	1|1	2	1	2	0|0	0	0	0	0	0	6.1	10	0.19
Infected_Anti-GIGYF2	P19105	MYL12A	1|1	2	1	2	0|0	0	0	0	0	0	6.1	10	0.19
Infected_Anti-GIGYF2	O15145	ARPC3	0|1	1	0.5	2	0|0	0	0	0	0	0	3.59	5	0.19
Infected_Anti-GIGYF2	O43167	ZBTB24	10|12	22	11	2	0|0	1	1	1	1	1	21.33	110	0
Infected_Anti-GIGYF2	O43707	ACTN4	2|3	5	2.5	2	1|0	1	1	1	1	1	5.09	5	0
Infected_Anti-GIGYF2	O60218	AKR1B10	2|0	2	1	2	0|0	0.5	1	0.5	1	0.5	3.59	10	0.08
Infected_Anti-GIGYF2	O60573	EIF4E2	16|19	35	17.5	2	0|0	1	1	1	1	1	30.4	175	0
Infected_Anti-GIGYF2	O60701	UGDH	1|0	1	0.5	2	0|0	0	0	0	0	0	3.59	5	0.19
Infected_Anti-GIGYF2	O75683	SURF6	9|8	17	8.5	2	6|8	0	0	0	0	0	-9.03	1.21	0.19
Infected_Anti-GIGYF2	O75964	ATP5MG	1|1	2	1	2	0|0	0	0	0	0	0	6.1	10	0.19
Infected_Anti-GIGYF2	O76021	RSL1D1	1|0	1	0.5	2	0|0	0	0	0	0	0	3.59	5	0.19
Infected_Anti-GIGYF2	O95399	UTS2	1|0	1	0.5	2	0|0	0	0	0	0	0	3.59	5	0.19
Infected_Anti-GIGYF2	O96008	TOMM40	2|0	2	1	2	0|0	0.5	1	0.5	1	0.5	3.59	10	0.08
Infected_Anti-GIGYF2	ORF9B	orf9b	5|1	6	3	2	0|1	0.5	1	0.5	1	0.5	3.76	6	0.08
Infected_Anti-GIGYF2	P00558	PGK1	6|5	11	5.5	2	0|0	1	1	1	1	1	13.4	55	0
Infected_Anti-GIGYF2	P02545	LMNA	6|6	12	6	2	1|1	1	1	1	1	1	8.27	6	0
Infected_Anti-GIGYF2	P04040	CAT	27|12	39	19.5	2	0|0	1	1	1	1	1	24.39	195	0
Infected_Anti-GIGYF2	P04075	ALDOA	5|6	11	5.5	2	1|0	1	1	1	1	1	9.26	11	0
Infected_Anti-GIGYF2	P04083	ANXA1	2|2	4	2	2	0|0	1	1	1	1	1	8.13	20	0
Infected_Anti-GIGYF2	P04264	KRT1	1|1	2	1	2	2|2	0	0	0	0	0	-1.54	0.5	0.19
Infected_Anti-GIGYF2	P04406	GAPDH	9|4	13	6.5	2	0|4	0.98	1	0.98	1	0.98	3.18	3.25	0
Infected_Anti-GIGYF2	P04792	HSPB1	2|2	4	2	2	0|2	0.98	0.98	0.98	0.98	0.98	3.69	2	0
Infected_Anti-GIGYF2	P04843	RPN1	1|1	2	1	2	0|0	0	0	0	0	0	6.1	10	0.19
Infected_Anti-GIGYF2	Q93077	HIST1H2AC	3|0	3	1.5	2	0|0	0.5	1	0.5	1	0.5	3.59	15	0.04
Infected_Anti-GIGYF2	P05023	ATP1A1	1|0	1	0.5	2	0|0	0	0	0	0	0	3.59	5	0.19
Infected_Anti-GIGYF2	P05109	S100A8	0|2	2	1	2	0|3	0.45	0.9	0.45	0.9	0.45	-1.36	0.67	0.18
Infected_Anti-GIGYF2	P05141	SLC25A5	1|0	1	0.5	2	0|0	0	0	0	0	0	3.59	5	0.19
Infected_Anti-GIGYF2	P05387	RPLP2	1|1	2	1	2	1|1	0	0	0	0	0	1.96	1	0.19
Infected_Anti-GIGYF2	P05455	SSB	1|0	1	0.5	2	0|0	0	0	0	0	0	3.59	5	0.19
Infected_Anti-GIGYF2	P05556	ITGB1	2|0	2	1	2	0|0	0.5	1	0.5	1	0.5	3.59	10	0.08
Infected_Anti-GIGYF2	P05783	KRT18	24|20	44	22	2	1|4	1	1	1	1	1	13.49	8.8	0
Infected_Anti-GIGYF2	P06396	GSN	1|1	2	1	2	0|0	0	0	0	0	0	6.1	10	0.19
Infected_Anti-GIGYF2	P06576	ATP5F1B	7|5	12	6	2	0|4	0.99	1	0.99	1	0.99	4.15	3	0
Infected_Anti-GIGYF2	P06702	S100A9	1|1	2	1	2	2|4	0	0	0	0	0	-5.44	0.33	0.19
Infected_Anti-GIGYF2	P06703	S100A6	1|0	1	0.5	2	0|0	0	0	0	0	0	3.59	5	0.19
Infected_Anti-GIGYF2	P06733	ENO1	14|6	20	10	2	0|1	1	1	1	1	1	10.7	20	0
Infected_Anti-GIGYF2	P06744	GPI	1|0	1	0.5	2	0|0	0	0	0	0	0	3.59	5	0.19
Infected_Anti-GIGYF2	P06748	NPM1	4|7	11	5.5	2	0|2	1	1	1	1	1	5.66	5.5	0
Infected_Anti-GIGYF2	P07237	P4HB	0|1	1	0.5	2	0|0	0	0	0	0	0	3.59	5	0.19
Infected_Anti-GIGYF2	P07305	H1F0	4|2	6	3	2	2|0	0.99	1	0.99	1	0.99	3.69	3	0
Infected_Anti-GIGYF2	P07355	ANXA2	14|28	42	21	2	6|9	0.54	1	0.54	1	0.54	-2.44	2.8	0
Infected_Anti-GIGYF2	P07437	TUBB	4|5	9	4.5	2	0|0	1	1	1	1	1	11.72	45	0
Infected_Anti-GIGYF2	P07737	PFN1	3|3	6	3	2	0|1	1	1	1	1	1	6.43	6	0
Infected_Anti-GIGYF2	P07900	HSP90AA1	0|2	2	1	2	0|0	0.5	1	0.5	1	0.5	3.59	10	0.08
Infected_Anti-GIGYF2	P07910	HNRNPC	4|4	8	4	2	0|0	1	1	1	1	1	11.72	40	0
Infected_Anti-GIGYF2	P07942	LAMB1	0|1	1	0.5	2	5|0	0	0	0	0	0	-5.29	0.2	0.19
Infected_Anti-GIGYF2	P08238	HSP90AB1	8|7	15	7.5	2	1|1	1	1	1	1	1	9.52	7.5	0
Infected_Anti-GIGYF2	P08670	VIM	16|16	32	16	2	0|2	1	1	1	1	1	13.24	16	0
Infected_Anti-GIGYF2	P08758	ANXA5	1|1	2	1	2	0|0	0	0	0	0	0	6.1	10	0.19
Infected_Anti-GIGYF2	P08865	RPSA	0|1	1	0.5	2	0|0	0	0	0	0	0	3.59	5	0.19
Infected_Anti-GIGYF2	P09382	LGALS1	5|0	5	2.5	2	0|0	0.5	1	0.5	1	0.5	3.59	25	0
Infected_Anti-GIGYF2	P09525	ANXA4	1|4	5	2.5	2	0|1	0.5	1	0.5	1	0.5	3.76	5	0.18
Infected_Anti-GIGYF2	P09651	HNRNPA1	2|2	4	2	2	0|0	1	1	1	1	1	8.13	20	0
Infected_Anti-GIGYF2	P09972	ALDOC	1|0	1	0.5	2	0|0	0	0	0	0	0	3.59	5	0.19
Infected_Anti-GIGYF2	P0C0L4	C4A	4|2	6	3	2	0|0	1	1	1	1	1	8.13	30	0
Infected_Anti-GIGYF2	P0CG39	POTEJ	1|1	2	1	2	0|0	0	0	0	0	0	6.1	10	0.19
Infected_Anti-GIGYF2	P0DMV9	HSPA1B	4|2	6	3	2	4|1	0.38	0.76	0.38	0.76	0.38	-1.75	1.2	0.18
Infected_Anti-GIGYF2	P0DP25	CALM3	3|1	4	2	2	0|1	0.5	1	0.5	1	0.5	3.76	4	0.18
Infected_Anti-GIGYF2	P10809	HSPD1	11|7	18	9	2	5|3	0.75	0.99	0.75	0.99	0.75	-0.02	2.25	0
Infected_Anti-GIGYF2	P11021	HSPA5	11|5	16	8	2	0|1	1	1	1	1	1	9.26	16	0
Infected_Anti-GIGYF2	P11142	HSPA8	13|11	24	12	2	1|3	1	1	1	1	1	10.94	6	0
Infected_Anti-GIGYF2	P11216	PYGB	1|0	1	0.5	2	0|0	0	0	0	0	0	3.59	5	0.19
Infected_Anti-GIGYF2	P11388	TOP2A	0|1	1	0.5	2	0|0	0	0	0	0	0	3.59	5	0.19
Infected_Anti-GIGYF2	P11413	G6PD	2|0	2	1	2	0|0	0.5	1	0.5	1	0.5	3.59	10	0.08
Infected_Anti-GIGYF2	P12814	ACTN1	1|1	2	1	2	0|0	0	0	0	0	0	6.1	10	0.19
Infected_Anti-GIGYF2	P12956	XRCC6	2|2	4	2	2	0|0	1	1	1	1	1	8.13	20	0
Infected_Anti-GIGYF2	P13010	XRCC5	3|0	3	1.5	2	0|0	0.5	1	0.5	1	0.5	3.59	15	0.04
Infected_Anti-GIGYF2	P13639	EEF2	2|12	14	7	2	0|3	0.95	1	0.95	1	0.95	2.17	4.67	0
Infected_Anti-GIGYF2	P13667	PDIA4	3|1	4	2	2	0|1	0.5	1	0.5	1	0.5	3.76	4	0.18
Infected_Anti-GIGYF2	P14174	MIF	0|1	1	0.5	2	0|0	0	0	0	0	0	3.59	5	0.19
Infected_Anti-GIGYF2	P14618	PKM	20|19	39	19.5	2	0|7	1	1	1	1	1	7.34	5.57	0
Infected_Anti-GIGYF2	P14625	HSP90B1	3|1	4	2	2	0|0	0.5	1	0.5	1	0.5	6.1	20	0.04
Infected_Anti-GIGYF2	P14866	HNRNPL	3|3	6	3	2	0|0	1	1	1	1	1	9.98	30	0
Infected_Anti-GIGYF2	P14923	JUP	3|1	4	2	2	5|1	0	0	0	0	0	-5.06	0.67	0.19
Infected_Anti-GIGYF2	P15121	AKR1B1	1|0	1	0.5	2	0|0	0	0	0	0	0	3.59	5	0.19
Infected_Anti-GIGYF2	P15311	EZR	0|1	1	0.5	2	0|0	0	0	0	0	0	3.59	5	0.19
Infected_Anti-GIGYF2	P15880	RPS2	4|5	9	4.5	2	0|0	1	1	1	1	1	11.72	45	0
Infected_Anti-GIGYF2	P15924	DSP	1|0	1	0.5	2	3|0	0	0	0	0	0	-1.36	0.33	0.19
Infected_Anti-GIGYF2	P17066	HSPA6	1|1	2	1	2	1|1	0	0	0	0	0	1.96	1	0.19
Infected_Anti-GIGYF2	P17844	DDX5	0|1	1	0.5	2	0|0	0	0	0	0	0	3.59	5	0.19
Infected_Anti-GIGYF2	P17987	TCP1	1|1	2	1	2	0|0	0	0	0	0	0	6.1	10	0.19
Infected_Anti-GIGYF2	P18124	RPL7	4|5	9	4.5	2	1|2	0.99	1	0.99	1	0.99	4.39	3	0
Infected_Anti-GIGYF2	P18621	RPL17	2|3	5	2.5	2	0|0	1	1	1	1	1	8.13	25	0
Infected_Anti-GIGYF2	P19338	NCL	3|2	5	2.5	2	0|0	1	1	1	1	1	8.13	25	0
Infected_Anti-GIGYF2	P21333	FLNA	17|12	29	14.5	2	0|1	1	1	1	1	1	19.45	29	0
Infected_Anti-GIGYF2	P21796	VDAC1	3|1	4	2	2	0|0	0.5	1	0.5	1	0.5	6.1	20	0.04
Infected_Anti-GIGYF2	P22061	PCMT1	2|5	7	3.5	2	0|2	0.99	1	0.99	1	0.99	3.69	3.5	0
Infected_Anti-GIGYF2	P22314	UBA1	1|0	1	0.5	2	0|0	0	0	0	0	0	3.59	5	0.19
Infected_Anti-GIGYF2	P22626	HNRNPA2B1	4|5	9	4.5	2	0|0	1	1	1	1	1	11.72	45	0
Infected_Anti-GIGYF2	P22695	UQCRC2	1|1	2	1	2	0|0	0	0	0	0	0	6.1	10	0.19
Infected_Anti-GIGYF2	P23246	SFPQ	1|0	1	0.5	2	0|0	0	0	0	0	0	3.59	5	0.19
Infected_Anti-GIGYF2	P23284	PPIB	1|1	2	1	2	0|1	0	0	0	0	0	3.76	2	0.19
Infected_Anti-GIGYF2	P23396	RPS3	5|4	9	4.5	2	0|0	1	1	1	1	1	11.72	45	0
Infected_Anti-GIGYF2	P23528	CFL1	2|0	2	1	2	0|0	0.5	1	0.5	1	0.5	3.59	10	0.08
Infected_Anti-GIGYF2	P23588	EIF4B	3|0	3	1.5	2	0|0	0.5	1	0.5	1	0.5	3.59	15	0.04
Infected_Anti-GIGYF2	P25398	RPS12	1|1	2	1	2	0|0	0	0	0	0	0	6.1	10	0.19
Infected_Anti-GIGYF2	P25705	ATP5F1A	5|6	11	5.5	2	0|2	1	1	1	1	1	6.31	5.5	0
Infected_Anti-GIGYF2	P26006	ITGA3	1|0	1	0.5	2	0|0	0	0	0	0	0	3.59	5	0.19
Infected_Anti-GIGYF2	P26038	MSN	3|0	3	1.5	2	0|0	0.5	1	0.5	1	0.5	3.59	15	0.04
Infected_Anti-GIGYF2	P26196	DDX6	0|2	2	1	2	0|0	0.5	1	0.5	1	0.5	3.59	10	0.08
Infected_Anti-GIGYF2	P26368	U2AF2	0|1	1	0.5	2	0|0	0	0	0	0	0	3.59	5	0.19
Infected_Anti-GIGYF2	P26373	RPL13	4|1	5	2.5	2	0|0	0.5	1	0.5	1	0.5	6.1	25	0.02
Infected_Anti-GIGYF2	P26599	PTBP1	2|3	5	2.5	2	0|0	1	1	1	1	1	8.13	25	0
Infected_Anti-GIGYF2	P26641	EEF1G	1|1	2	1	2	0|0	0	0	0	0	0	6.1	10	0.19
Infected_Anti-GIGYF2	P29401	TKT	3|0	3	1.5	2	0|0	0.5	1	0.5	1	0.5	3.59	15	0.04
Infected_Anti-GIGYF2	P29692	EEF1D	2|5	7	3.5	2	0|0	1	1	1	1	1	8.13	35	0
Infected_Anti-GIGYF2	P30044	PRDX5	1|0	1	0.5	2	0|0	0	0	0	0	0	3.59	5	0.19
Infected_Anti-GIGYF2	P30049	ATP5F1D	2|0	2	1	2	0|0	0.5	1	0.5	1	0.5	3.59	10	0.08
Infected_Anti-GIGYF2	P30050	RPL12	3|4	7	3.5	2	0|0	1	1	1	1	1	9.98	35	0
Infected_Anti-GIGYF2	P30101	PDIA3	4|1	5	2.5	2	0|0	0.5	1	0.5	1	0.5	6.1	25	0.02
Infected_Anti-GIGYF2	P30408	TM4SF1	0|1	1	0.5	2	0|0	0	0	0	0	0	3.59	5	0.19
Infected_Anti-GIGYF2	P31946	YWHAB	1|3	4	2	2	1|0	0.5	1	0.5	1	0.5	3.76	4	0.18
Infected_Anti-GIGYF2	P31947	SFN	1|1	2	1	2	0|0	0	0	0	0	0	6.1	10	0.19
Infected_Anti-GIGYF2	P31949	S100A11	1|0	1	0.5	2	0|0	0	0	0	0	0	3.59	5	0.19
Infected_Anti-GIGYF2	P32322	PYCR1	1|0	1	0.5	2	0|0	0	0	0	0	0	3.59	5	0.19
Infected_Anti-GIGYF2	P32969	RPL9	2|1	3	1.5	2	0|0	0.5	1	0.5	1	0.5	6.1	15	0.08
Infected_Anti-GIGYF2	P35232	PHB	2|2	4	2	2	0|0	1	1	1	1	1	8.13	20	0
Infected_Anti-GIGYF2	P35268	RPL22	1|1	2	1	2	0|0	0	0	0	0	0	6.1	10	0.19
Infected_Anti-GIGYF2	P35579	MYH9	27|41	68	34	2	0|0	1	1	1	1	1	46.58	340	0
Infected_Anti-GIGYF2	P36578	RPL4	1|1	2	1	2	0|0	0	0	0	0	0	6.1	10	0.19
Infected_Anti-GIGYF2	P36957	DLST	7|6	13	6.5	2	0|0	1	1	1	1	1	15.04	65	0
Infected_Anti-GIGYF2	P37837	TALDO1	2|1	3	1.5	2	0|0	0.5	1	0.5	1	0.5	6.1	15	0.08
Infected_Anti-GIGYF2	P38646	HSPA9	3|4	7	3.5	2	2|1	0.97	0.99	0.97	0.99	0.97	3.07	2.33	0
Infected_Anti-GIGYF2	P39019	RPS19	2|0	2	1	2	0|0	0.5	1	0.5	1	0.5	3.59	10	0.08
Infected_Anti-GIGYF2	P39023	RPL3	2|0	2	1	2	0|0	0.5	1	0.5	1	0.5	3.59	10	0.08
Infected_Anti-GIGYF2	P40227	CCT6A	1|0	1	0.5	2	0|0	0	0	0	0	0	3.59	5	0.19
Infected_Anti-GIGYF2	P40429	RPL13A	2|1	3	1.5	2	0|1	0.5	0.99	0.5	0.99	0.5	3.76	3	0.18
Infected_Anti-GIGYF2	P40926	MDH2	7|6	13	6.5	2	0|1	1	1	1	1	1	10.7	13	0
Infected_Anti-GIGYF2	P42704	LRPPRC	1|0	1	0.5	2	0|0	0	0	0	0	0	3.59	5	0.19
Infected_Anti-GIGYF2	P42766	RPL35	6|4	10	5	2	4|4	0.1	0.2	0.1	0.2	0.1	-4.26	1.25	0.19
Infected_Anti-GIGYF2	P43243	MATR3	0|2	2	1	2	0|0	0.5	1	0.5	1	0.5	3.59	10	0.08
Infected_Anti-GIGYF2	P45880	VDAC2	5|1	6	3	2	0|0	0.5	1	0.5	1	0.5	6.1	30	0
Infected_Anti-GIGYF2	P46777	RPL5	2|0	2	1	2	0|4	0	0	0	0	0	-3.05	0.5	0.19
Infected_Anti-GIGYF2	P46778	RPL21	1|0	1	0.5	2	0|0	0	0	0	0	0	3.59	5	0.19
Infected_Anti-GIGYF2	P46779	RPL28	4|2	6	3	2	0|0	1	1	1	1	1	8.13	30	0
Infected_Anti-GIGYF2	P46781	RPS9	1|3	4	2	2	0|0	0.5	1	0.5	1	0.5	6.1	20	0.04
Infected_Anti-GIGYF2	P46782	RPS5	6|3	9	4.5	2	0|0	1	1	1	1	1	9.98	45	0
Infected_Anti-GIGYF2	P46783	RPS10	1|0	1	0.5	2	0|0	0	0	0	0	0	3.59	5	0.19
Infected_Anti-GIGYF2	P47914	RPL29	1|1	2	1	2	1|0	0	0	0	0	0	3.76	2	0.19
Infected_Anti-GIGYF2	P47985	UQCRFS1	1|0	1	0.5	2	0|0	0	0	0	0	0	3.59	5	0.19
Infected_Anti-GIGYF2	P49327	FASN	3|6	9	4.5	2	0|0	1	1	1	1	1	9.98	45	0
Infected_Anti-GIGYF2	P49368	CCT3	2|3	5	2.5	2	1|0	1	1	1	1	1	5.09	5	0
Infected_Anti-GIGYF2	P49411	TUFM	3|4	7	3.5	2	0|0	1	1	1	1	1	9.98	35	0
Infected_Anti-GIGYF2	P49755	TMED10	0|1	1	0.5	2	0|0	0	0	0	0	0	3.59	5	0.19
Infected_Anti-GIGYF2	P50454	SERPINH1	2|0	2	1	2	0|0	0.5	1	0.5	1	0.5	3.59	10	0.08
Infected_Anti-GIGYF2	P50502	ST13	1|0	1	0.5	2	0|0	0	0	0	0	0	3.59	5	0.19
Infected_Anti-GIGYF2	P50750	CDK9	1|0	1	0.5	2	0|0	0	0	0	0	0	3.59	5	0.19
Infected_Anti-GIGYF2	P50914	RPL14	2|0	2	1	2	0|0	0.5	1	0.5	1	0.5	3.59	10	0.08
Infected_Anti-GIGYF2	P50990	CCT8	3|1	4	2	2	0|0	0.5	1	0.5	1	0.5	6.1	20	0.04
Infected_Anti-GIGYF2	P50991	CCT4	3|2	5	2.5	2	0|1	1	1	1	1	1	5.09	5	0
Infected_Anti-GIGYF2	P50995	ANXA11	1|0	1	0.5	2	0|0	0	0	0	0	0	3.59	5	0.19
Infected_Anti-GIGYF2	P51114	FXR1	1|0	1	0.5	2	0|0	0	0	0	0	0	3.59	5	0.19
Infected_Anti-GIGYF2	P51148	RAB5C	1|1	2	1	2	0|1	0	0	0	0	0	3.76	2	0.19
Infected_Anti-GIGYF2	P51149	RAB7A	0|1	1	0.5	2	0|0	0	0	0	0	0	3.59	5	0.19
Infected_Anti-GIGYF2	P52272	HNRNPM	4|1	5	2.5	2	0|0	0.5	1	0.5	1	0.5	6.1	25	0.02
Infected_Anti-GIGYF2	P55072	VCP	2|0	2	1	2	0|0	0.5	1	0.5	1	0.5	3.59	10	0.08
Infected_Anti-GIGYF2	P55209	NAP1L1	3|0	3	1.5	2	0|0	0.5	1	0.5	1	0.5	3.59	15	0.04
Infected_Anti-GIGYF2	P55769	SNU13	1|0	1	0.5	2	0|0	0	0	0	0	0	3.59	5	0.19
Infected_Anti-GIGYF2	P59998	ARPC4	2|2	4	2	2	0|0	1	1	1	1	1	8.13	20	0
Infected_Anti-GIGYF2	P60174	TPI1	0|5	5	2.5	2	1|0	0.5	1	0.5	1	0.5	2.15	5	0.08
Infected_Anti-GIGYF2	P60660	MYL6	2|3	5	2.5	2	0|0	1	1	1	1	1	8.13	25	0
Infected_Anti-GIGYF2	P60842	EIF4A1	5|1	6	3	2	0|0	0.5	1	0.5	1	0.5	6.1	30	0
Infected_Anti-GIGYF2	P60866	RPS20	2|5	7	3.5	2	0|0	1	1	1	1	1	8.13	35	0
Infected_Anti-GIGYF2	P60903	S100A10	0|1	1	0.5	2	0|0	0	0	0	0	0	3.59	5	0.19
Infected_Anti-GIGYF2	P61158	ACTR3	0|2	2	1	2	0|0	0.5	1	0.5	1	0.5	3.59	10	0.08
Infected_Anti-GIGYF2	P61247	RPS3A	7|2	9	4.5	2	0|1	1	1	1	1	1	5.09	9	0
Infected_Anti-GIGYF2	P61313	RPL15	2|2	4	2	2	0|0	1	1	1	1	1	8.13	20	0
Infected_Anti-GIGYF2	P61353	RPL27	1|0	1	0.5	2	0|0	0	0	0	0	0	3.59	5	0.19
Infected_Anti-GIGYF2	P61604	HSPE1	2|0	2	1	2	1|1	0.48	0.97	0.48	0.97	0.48	0.56	1	0.18
Infected_Anti-GIGYF2	P61626	LYZ	4|2	6	3	2	0|4	0.48	0.96	0.48	0.96	0.48	0.48	1.5	0.18
Infected_Anti-GIGYF2	P61978	HNRNPK	3|7	10	5	2	0|0	1	1	1	1	1	9.98	50	0
Infected_Anti-GIGYF2	P61981	YWHAG	2|0	2	1	2	0|0	0.5	1	0.5	1	0.5	3.59	10	0.08
Infected_Anti-GIGYF2	P62081	RPS7	0|2	2	1	2	0|0	0.5	1	0.5	1	0.5	3.59	10	0.08
Infected_Anti-GIGYF2	P62241	RPS8	4|4	8	4	2	0|0	1	1	1	1	1	11.72	40	0
Infected_Anti-GIGYF2	P62244	RPS15A	1|2	3	1.5	2	0|0	0.5	1	0.5	1	0.5	6.1	15	0.08
Infected_Anti-GIGYF2	P62249	RPS16	1|1	2	1	2	0|0	0	0	0	0	0	6.1	10	0.19
Infected_Anti-GIGYF2	P62263	RPS14	2|3	5	2.5	2	0|0	1	1	1	1	1	8.13	25	0
Infected_Anti-GIGYF2	P62266	RPS23	1|1	2	1	2	0|0	0	0	0	0	0	6.1	10	0.19
Infected_Anti-GIGYF2	P62269	RPS18	1|1	2	1	2	0|0	0	0	0	0	0	6.1	10	0.19
Infected_Anti-GIGYF2	P62277	RPS13	1|4	5	2.5	2	0|0	0.5	1	0.5	1	0.5	6.1	25	0.02
Infected_Anti-GIGYF2	P62280	RPS11	2|1	3	1.5	2	0|0	0.5	1	0.5	1	0.5	6.1	15	0.08
Infected_Anti-GIGYF2	P62316	SNRPD2	1|0	1	0.5	2	0|0	0	0	0	0	0	3.59	5	0.19
Infected_Anti-GIGYF2	P62424	RPL7A	1|0	1	0.5	2	0|0	0	0	0	0	0	3.59	5	0.19
Infected_Anti-GIGYF2	P62701	RPS4X	1|2	3	1.5	2	0|0	0.5	1	0.5	1	0.5	6.1	15	0.08
Infected_Anti-GIGYF2	P62753	RPS6	5|7	12	6	2	0|0	1	1	1	1	1	13.4	60	0
Infected_Anti-GIGYF2	P62805	HIST1H4A	11|12	23	11.5	2	3|7	0.89	0.94	0.89	0.94	0.89	1.63	2.3	0
Infected_Anti-GIGYF2	P62826	RAN	3|3	6	3	2	0|0	1	1	1	1	1	9.98	30	0
Infected_Anti-GIGYF2	P62829	RPL23	5|0	5	2.5	2	0|0	0.5	1	0.5	1	0.5	3.59	25	0
Infected_Anti-GIGYF2	P62841	RPS15	0|1	1	0.5	2	0|0	0	0	0	0	0	3.59	5	0.19
Infected_Anti-GIGYF2	P62847	RPS24	0|2	2	1	2	0|0	0.5	1	0.5	1	0.5	3.59	10	0.08
Infected_Anti-GIGYF2	P62851	RPS25	1|1	2	1	2	0|0	0	0	0	0	0	6.1	10	0.19
Infected_Anti-GIGYF2	P62854	RPS26	1|1	2	1	2	0|0	0	0	0	0	0	6.1	10	0.19
Infected_Anti-GIGYF2	P62857	RPS28	1|1	2	1	2	0|0	0	0	0	0	0	6.1	10	0.19
Infected_Anti-GIGYF2	P62888	RPL30	3|3	6	3	2	0|2	0.99	0.99	0.99	0.99	0.99	4.81	3	0
Infected_Anti-GIGYF2	P62899	RPL31	1|0	1	0.5	2	1|0	0	0	0	0	0	2.15	1	0.19
Infected_Anti-GIGYF2	P62906	RPL10A	0|1	1	0.5	2	0|0	0	0	0	0	0	3.59	5	0.19
Infected_Anti-GIGYF2	P62913	RPL11	1|1	2	1	2	0|0	0	0	0	0	0	6.1	10	0.19
Infected_Anti-GIGYF2	P62917	RPL8	3|3	6	3	2	0|0	1	1	1	1	1	9.98	30	0
Infected_Anti-GIGYF2	P62937	PPIA	4|1	5	2.5	2	0|0	0.5	1	0.5	1	0.5	6.1	25	0.02
Infected_Anti-GIGYF2	P62995	TRA2B	0|1	1	0.5	2	0|0	0	0	0	0	0	3.59	5	0.19
Infected_Anti-GIGYF2	P63104	YWHAZ	3|2	5	2.5	2	0|1	1	1	1	1	1	5.09	5	0
Infected_Anti-GIGYF2	P63244	RACK1	9|4	13	6.5	2	0|0	1	1	1	1	1	11.72	65	0
Infected_Anti-GIGYF2	P63313	TMSB10	1|0	1	0.5	2	0|0	0	0	0	0	0	3.59	5	0.19
Infected_Anti-GIGYF2	P67809	YBX1	3|2	5	2.5	2	0|0	1	1	1	1	1	8.13	25	0
Infected_Anti-GIGYF2	P67936	TPM4	1|0	1	0.5	2	0|0	0	0	0	0	0	3.59	5	0.19
Infected_Anti-GIGYF2	P68104	EEF1A1	4|4	8	4	2	0|4	0.96	0.96	0.96	0.96	0.96	3.18	2	0
Infected_Anti-GIGYF2	P68366	TUBA4A	2|0	2	1	2	0|0	0.5	1	0.5	1	0.5	3.59	10	0.08
Infected_Anti-GIGYF2	P68371	TUBB4B	1|0	1	0.5	2	0|0	0	0	0	0	0	3.59	5	0.19
Infected_Anti-GIGYF2	P78371	CCT2	3|1	4	2	2	0|0	0.5	1	0.5	1	0.5	6.1	20	0.04
Infected_Anti-GIGYF2	P81605	DCD	5|2	7	3.5	2	1|3	0.49	0.98	0.49	0.98	0.49	-0.11	1.75	0.18
Infected_Anti-GIGYF2	P83731	RPL24	2|2	4	2	2	0|0	1	1	1	1	1	8.13	20	0
Infected_Anti-GIGYF2	P84090	ERH	1|1	2	1	2	2|1	0	0	0	0	0	0.16	0.67	0.19
Infected_Anti-GIGYF2	P84103	SRSF3	1|2	3	1.5	2	0|0	0.5	1	0.5	1	0.5	6.1	15	0.08
Infected_Anti-GIGYF2	Q00325	SLC25A3	2|1	3	1.5	2	0|0	0.5	1	0.5	1	0.5	6.1	15	0.08
Infected_Anti-GIGYF2	Q00610	CLTC	14|7	21	10.5	2	0|2	1	1	1	1	1	7.65	10.5	0
Infected_Anti-GIGYF2	Q00839	HNRNPU	2|1	3	1.5	2	0|0	0.5	1	0.5	1	0.5	6.1	15	0.08
Infected_Anti-GIGYF2	Q02218	OGDH	1|1	2	1	2	0|0	0	0	0	0	0	6.1	10	0.19
Infected_Anti-GIGYF2	Q02413	DSG1	0|1	1	0.5	2	2|5	0	0	0	0	0	-10.16	0.14	0.19
Infected_Anti-GIGYF2	Q02543	RPL18A	1|0	1	0.5	2	0|0	0	0	0	0	0	3.59	5	0.19
Infected_Anti-GIGYF2	Q02878	RPL6	1|1	2	1	2	0|0	0	0	0	0	0	6.1	10	0.19
Infected_Anti-GIGYF2	Q02978	SLC25A11	0|1	1	0.5	2	0|0	0	0	0	0	0	3.59	5	0.19
Infected_Anti-GIGYF2	Q04837	SSBP1	1|0	1	0.5	2	0|0	0	0	0	0	0	3.59	5	0.19
Infected_Anti-GIGYF2	Q04917	YWHAH	1|1	2	1	2	0|0	0	0	0	0	0	6.1	10	0.19
Infected_Anti-GIGYF2	Q06830	PRDX1	3|1	4	2	2	1|2	0.48	0.96	0.48	0.96	0.48	0.16	1.33	0.18
Infected_Anti-GIGYF2	Q07020	RPL18	4|7	11	5.5	2	2|2	0.97	1	0.97	1	0.97	2.72	2.75	0
Infected_Anti-GIGYF2	Q08188	TGM3	1|0	1	0.5	2	0|0	0	0	0	0	0	3.59	5	0.19
Infected_Anti-GIGYF2	Q08211	DHX9	1|3	4	2	2	0|0	0.5	1	0.5	1	0.5	6.1	20	0.04
Infected_Anti-GIGYF2	Q12874	SF3A3	0|1	1	0.5	2	0|0	0	0	0	0	0	3.59	5	0.19
Infected_Anti-GIGYF2	Q12931	TRAP1	1|1	2	1	2	0|0	0	0	0	0	0	6.1	10	0.19
Infected_Anti-GIGYF2	Q13085	ACACA	0|1	1	0.5	2	0|0	0	0	0	0	0	3.59	5	0.19
Infected_Anti-GIGYF2	Q13151	HNRNPA0	0|1	1	0.5	2	0|0	0	0	0	0	0	3.59	5	0.19
Infected_Anti-GIGYF2	Q13155	AIMP2	1|0	1	0.5	2	0|0	0	0	0	0	0	3.59	5	0.19
Infected_Anti-GIGYF2	Q14103	HNRNPD	2|1	3	1.5	2	0|0	0.5	1	0.5	1	0.5	6.1	15	0.08
Infected_Anti-GIGYF2	Q14244	MAP7	1|0	1	0.5	2	0|0	0	0	0	0	0	3.59	5	0.19
Infected_Anti-GIGYF2	Q14247	CTTN	1|2	3	1.5	2	0|0	0.5	1	0.5	1	0.5	6.1	15	0.08
Infected_Anti-GIGYF2	Q14315	FLNC	2|0	2	1	2	0|0	0.5	1	0.5	1	0.5	3.59	10	0.08
Infected_Anti-GIGYF2	Q14444	CAPRIN1	9|6	15	7.5	2	0|0	1	1	1	1	1	15.04	75	0
Infected_Anti-GIGYF2	Q14451	GRB7	1|0	1	0.5	2	0|0	0	0	0	0	0	3.59	5	0.19
Infected_Anti-GIGYF2	Q14498	RBM39	0|2	2	1	2	0|0	0.5	1	0.5	1	0.5	3.59	10	0.08
Infected_Anti-GIGYF2	Q14847	LASP1	2|1	3	1.5	2	0|0	0.5	1	0.5	1	0.5	6.1	15	0.08
Infected_Anti-GIGYF2	Q14974	KPNB1	2|2	4	2	2	0|0	1	1	1	1	1	8.13	20	0
Infected_Anti-GIGYF2	Q15005	SPCS2	0|1	1	0.5	2	0|0	0	0	0	0	0	3.59	5	0.19
Infected_Anti-GIGYF2	Q15007	WTAP	0|1	1	0.5	2	0|0	0	0	0	0	0	3.59	5	0.19
Infected_Anti-GIGYF2	Q15046	KARS	0|1	1	0.5	2	0|0	0	0	0	0	0	3.59	5	0.19
Infected_Anti-GIGYF2	Q15084	PDIA6	4|5	9	4.5	2	0|1	1	1	1	1	1	7.83	9	0
Infected_Anti-GIGYF2	Q15149	PLEC	7|5	12	6	2	0|3	1	1	1	1	1	5.29	4	0
Infected_Anti-GIGYF2	Q15233	NONO	2|0	2	1	2	0|0	0.5	1	0.5	1	0.5	3.59	10	0.08
Infected_Anti-GIGYF2	Q15365	PCBP1	2|4	6	3	2	0|0	1	1	1	1	1	8.13	30	0
Infected_Anti-GIGYF2	Q15366	PCBP2	3|2	5	2.5	2	0|0	1	1	1	1	1	8.13	25	0
Infected_Anti-GIGYF2	Q15393	SF3B3	1|0	1	0.5	2	0|0	0	0	0	0	0	3.59	5	0.19
Infected_Anti-GIGYF2	Q15645	TRIP13	2|2	4	2	2	0|0	1	1	1	1	1	8.13	20	0
Infected_Anti-GIGYF2	Q16186	ADRM1	1|1	2	1	2	0|0	0	0	0	0	0	6.1	10	0.19
Infected_Anti-GIGYF2	Q16643	DBN1	1|0	1	0.5	2	0|0	0	0	0	0	0	3.59	5	0.19
Infected_Anti-GIGYF2	Q5CZC0	FSIP2	2|0	2	1	2	0|0	0.5	1	0.5	1	0.5	3.59	10	0.08
Infected_Anti-GIGYF2	Q5T200	ZC3H13	6|3	9	4.5	2	0|0	1	1	1	1	1	9.98	45	0
Infected_Anti-GIGYF2	Q69YZ2	TMEM200B	1|0	1	0.5	2	0|0	0	0	0	0	0	3.59	5	0.19
Infected_Anti-GIGYF2	Q6PIU2	NCEH1	1|0	1	0.5	2	0|0	0	0	0	0	0	3.59	5	0.19
Infected_Anti-GIGYF2	Q6UWP8	SBSN	6|3	9	4.5	2	4|5	0.02	0.04	0.02	0.04	0.02	-7.58	1	0.19
Infected_Anti-GIGYF2	Q6UWV6	ENPP7	0|1	1	0.5	2	0|0	0	0	0	0	0	3.59	5	0.19
Infected_Anti-GIGYF2	Q6Y7W6	GIGYF2	142|124	266	133	2	0|0	1	1	1	1	1	184.88	1330	0
Infected_Anti-GIGYF2	Q7KZF4	SND1	0|1	1	0.5	2	0|0	0	0	0	0	0	3.59	5	0.19
Infected_Anti-GIGYF2	Q7Z2W4	ZC3HAV1	1|1	2	1	2	0|0	0	0	0	0	0	6.1	10	0.19
Infected_Anti-GIGYF2	Q86UK7	ZNF598	8|10	18	9	2	0|0	1	1	1	1	1	18.22	90	0
Infected_Anti-GIGYF2	Q86V81	ALYREF	0|1	1	0.5	2	0|0	0	0	0	0	0	3.59	5	0.19
Infected_Anti-GIGYF2	Q8IVT2	MISP	0|1	1	0.5	2	0|0	0	0	0	0	0	3.59	5	0.19
Infected_Anti-GIGYF2	Q8IYB3	SRRM1	1|1	2	1	2	0|0	0	0	0	0	0	6.1	10	0.19
Infected_Anti-GIGYF2	Q8N726	CDKN2A	2|2	4	2	2	0|0	1	1	1	1	1	8.13	20	0
Infected_Anti-GIGYF2	Q8N9Q2	SREK1IP1	1|0	1	0.5	2	1|0	0	0	0	0	0	2.15	1	0.19
Infected_Anti-GIGYF2	Q8NC51	SERBP1	1|1	2	1	2	0|0	0	0	0	0	0	6.1	10	0.19
Infected_Anti-GIGYF2	Q8WUH6	TMEM263	3|4	7	3.5	2	1|4	0.61	0.76	0.61	0.76	0.61	-0.21	1.4	0
Infected_Anti-GIGYF2	Q92945	KHSRP	1|0	1	0.5	2	0|0	0	0	0	0	0	3.59	5	0.19
Infected_Anti-GIGYF2	Q96AE4	FUBP1	2|0	2	1	2	0|0	0.5	1	0.5	1	0.5	3.59	10	0.08
Infected_Anti-GIGYF2	Q96DA6	DNAJC19	0|1	1	0.5	2	0|0	0	0	0	0	0	3.59	5	0.19
Infected_Anti-GIGYF2	Q99623	PHB2	4|1	5	2.5	2	0|3	0.49	0.99	0.49	0.99	0.49	0.45	1.67	0.18
Infected_Anti-GIGYF2	Q99832	CCT7	3|2	5	2.5	2	0|0	1	1	1	1	1	8.13	25	0
Infected_Anti-GIGYF2	Q9BRA2	TXNDC17	1|0	1	0.5	2	0|0	0	0	0	0	0	3.59	5	0.19
Infected_Anti-GIGYF2	Q9BWT6	MND1	1|1	2	1	2	0|0	0	0	0	0	0	6.1	10	0.19
Infected_Anti-GIGYF2	Q9HB71	CACYBP	1|0	1	0.5	2	0|0	0	0	0	0	0	3.59	5	0.19
Infected_Anti-GIGYF2	Q9NU22	MDN1	1|1	2	1	2	0|0	0	0	0	0	0	6.1	10	0.19
Infected_Anti-GIGYF2	Q9NUQ6	SPATS2L	1|1	2	1	2	0|0	0	0	0	0	0	6.1	10	0.19
Infected_Anti-GIGYF2	Q9NVI7	ATAD3A	7|4	11	5.5	2	0|0	1	1	1	1	1	11.72	55	0
Infected_Anti-GIGYF2	Q9NWB6	ARGLU1	4|1	5	2.5	2	0|0	0.5	1	0.5	1	0.5	6.1	25	0.02
Infected_Anti-GIGYF2	Q9NZE8	MRPL35	1|0	1	0.5	2	0|1	0	0	0	0	0	2.15	1	0.19
Infected_Anti-GIGYF2	Q9UJZ1	STOML2	1|0	1	0.5	2	0|0	0	0	0	0	0	3.59	5	0.19
Infected_Anti-GIGYF2	Q9UKM9	RALY	1|2	3	1.5	2	0|0	0.5	1	0.5	1	0.5	6.1	15	0.08
Infected_Anti-GIGYF2	Q9UN81	L1RE1	21|12	33	16.5	2	0|0	1	1	1	1	1	24.39	165	0
Infected_Anti-GIGYF2	Q9UQ35	SRRM2	1|1	2	1	2	0|0	0	0	0	0	0	6.1	10	0.19
Infected_Anti-GIGYF2	Q9Y230	RUVBL2	1|1	2	1	2	0|0	0	0	0	0	0	6.1	10	0.19
Infected_Anti-GIGYF2	Q9Y520	PRRC2C	1|2	3	1.5	2	0|0	0.5	1	0.5	1	0.5	6.1	15	0.08
Infected_Anti-GIGYF2	S	S	3|2	5	2.5	2	0|0	1	1	1	1	1	8.13	25	0

## Sheet: S Table 5. 
gene	del_1	del_2	wt_1	wt_2
UTR5	15.3943	6.73787	131.65	119.53
ORF1a	587.352	320.891	8003.88	6846.96
ORF1b	568.406	278.779	6748.07	5513.81
S	449.988	266.146	8167.42	6633.93
ORF3a	104.208	80.8544	2132.11	1845.01
E	30.7886	21.0558	534.826	468.481
M	153.943	103.595	4185.02	3529.03
ORF6	62.7615	58.1141	1316.5	1163.49
ORF7b	33.157	28.6359	828.981	758.632
ORF8	116.049	85.0656	2792.41	2598.82
N	760.242	783.277	27432.5	26627.3
UTR3	99.471	101.91	3050.57	3121.28
WASH7P	14.2101	14.318	9.25661	18.3151
RP11-34P13.15	11.8418	12.6335	12.3421	10.6035
RP11-34P13.16	24.8677	18.5291	18.5132	29.8826
WASH9P	26.0519	22.7403	15.4277	11.5674
ENSG00000290385.1	24.8677	28.6359	33.9409	25.0628
MTND1P23	34.3412	16.8447	21.5988	11.5674
MTND2P28	75.7874	74.9588	60.6822	47.2337
MTCO1P12	422.752	456.491	460.774	361.483
MTCO2P12	99.471	93.4879	79.1954	60.7291
MTATP6P1	5102.62	5507.36	5077.77	4090.06
MTCO3P12	56.8406	65.6942	55.5397	46.2698
ENSG00000291215.1	48.5513	48.8495	50.3971	39.5221
ENSG00000228794.12	111.313	103.595	112.108	121.458
NOC2L	1042.08	892.768	951.374	896.477
ENSG00000187961.15	26.0519	33.6893	22.6273	23.1349
PLEKHN1	89.9976	96.0146	82.281	76.1523
HES4	42.6304	40.4272	40.112	46.2698
ISG15	67.4982	45.4806	57.5967	51.0895
AGRN	2354.15	2676.62	2338.84	2466.76
ENSG00000291156.1	29.6045	47.1651	28.7983	30.8465
RNF223	40.2621	55.5874	40.112	37.5942
C1orf159	59.2089	67.3787	62.7393	83.864
RP11-465B22.8	7.10507	10.1068	10.2851	8.67558
ENSG00000078808.20	419.199	545.767	477.23	530.175
B3GALT6	110.129	136.442	129.593	113.747
UBE2J2	145.654	144.864	150.163	171.584
ACAP3	97.1026	117.07	97.7087	109.891
PUSL1	66.314	80.0122	69.9388	72.2965
ENSG00000127054.22	402.621	365.529	392.892	360.519
CPTP	176.443	159.182	159.419	165.8
ENSG00000107404.21	322.097	329.313	357.922	339.312
ENSG00000175756.14	146.838	140.653	121.364	133.99
ENSG00000221978.13	195.389	287.202	246.843	293.042
ENSG00000224870.9	35.5253	53.9029	45.2545	56.8733
MRPL20	152.759	195.398	159.419	187.971
VWA1	41.4462	31.1626	40.112	30.8465
ATAD3B	233.283	228.245	256.1	229.421
ATAD3A	415.647	308.257	349.694	279.547
SSU72	465.382	464.913	418.605	427.031
FNDC10	18.9469	16.0024	28.7983	23.1349
MIB2	42.6304	39.585	27.7698	29.8826
CDK11B	283.019	234.983	221.13	240.988
SLC35E2B	252.23	258.566	192.332	234.241
CDK11A	2.36836	8.42234	1.02851	9.63954
RP1-283E3.8	9.47343	24.4248	9.25661	28.9186
ENSG00000290854.1	5.92089	12.6335	5.14256	15.4233
NADK	238.02	291.413	226.273	269.907
ENSG00000078369.19	2103.1	2159.49	2165.02	2121.66
PRKCZ	82.8925	82.5389	110.051	95.4314
FAAP20	34.3412	36.216	34.9694	29.8826
ENSG00000157933.11	399.068	357.949	355.865	362.447
MORN1	13.026	24.4248	37.0264	34.7023
RP4-740C4.5	16.5785	9.26457	12.3421	6.74768
RER1	390.779	427.012	385.692	436.671
PEX10	99.471	101.068	118.279	82.9
PANK4	42.6304	53.0607	52.4541	66.5128
PRXL2B	151.575	196.24	162.505	174.476
ARHGEF16	92.3659	94.3302	96.6802	131.098
ENSG00000162591.17	56.8406	70.7476	73.0244	77.1163
TPRG1L	361.174	349.527	366.15	350.879
WRAP73	44.9988	52.2185	38.055	48.1977
TP73-AS1	50.9197	51.3762	51.4256	50.1256
LRRC47	220.257	217.296	258.157	252.556
CEP104	312.623	310.784	365.122	325.816
DFFB	29.6045	52.2185	46.2831	55.9093
C1orf174	107.76	106.964	122.393	105.071
NPHP4	49.7355	42.1117	44.226	40.4861
ENSG00000069424.16	23.6836	31.1626	31.8839	21.207
RPL22	241.572	347	265.356	299.79
RNF207	87.6292	104.437	85.3665	103.143
ICMT	978.131	1056.16	983.258	968.773
GPR153	23.6836	18.5291	17.4847	26.0267
ACOT7	130.26	133.915	122.393	151.341
PLEKHG5	9.47343	16.0024	12.3421	18.3151
NOL9	352.885	441.33	403.177	477.157
ZBTB48	50.9197	42.9539	34.9694	53.9814
ENSG00000162413.17	383.674	410.168	327.067	387.509
PHF13	121.97	121.282	119.307	115.674
ENSG00000041988.16	23.6836	21.0558	18.5132	25.0628
ENSG00000007923.17	432.225	439.646	440.203	398.113
ENSG00000171735.20	87.6292	105.279	100.794	76.1523
VAMP3	562.485	637.571	637.678	564.877
PER3	63.9456	90.119	68.9103	73.2605
PARK7	474.856	596.301	497.8	569.697
CTA-215D11.6	9.47343	19.3714	16.4562	23.1349
ERRFI1	452.356	520.5	499.857	537.886
ENSG00000142599.20	348.148	326.787	286.955	278.583
ENO1	10577.1	9943.41	10010.5	9466.03
GPR157	50.9197	53.9029	59.6537	67.4768
H6PD	152.759	181.922	165.59	156.16
SPSB1	66.314	85.0656	71.9959	80.0082
SLC25A33	98.2868	122.966	116.222	100.251
TMEM201	202.494	202.978	167.648	195.683
ENSG00000171608.18	22.4994	24.4248	41.1405	26.0267
CLSTN1	976.947	1057	932.861	1041.07
CTNNBIP1	63.9456	57.2719	55.5397	73.2605
LZIC	307.886	394.165	399.063	345.095
NMNAT1	91.1817	86.7501	70.9673	82.9
UBE4B	445.251	425.328	400.091	400.041
ENSG00000054523.20	801.689	742.008	875.264	746.1
PGD	1065.76	1129.44	1004.86	1052.64
DFFA	772.084	703.265	765.213	725.857
PEX14	67.4982	68.2209	62.7393	57.8372
CASZ1	126.707	138.126	139.878	127.242
TARDBP	1158.13	1235.56	1096.39	1142.29
SRM	452.356	373.952	389.806	388.473
EXOSC10	414.462	424.486	409.348	449.202
ENSG00000198793.14	946.158	915.508	959.602	872.378
UBIAD1	207.231	190.345	218.045	197.611
FBXO2	10.6576	9.26457	12.3421	10.6035
FBXO44	30.7886	26.1092	38.055	29.8826
ENSG00000116670.16	42.6304	48.8495	40.112	39.5221
AGTRAP	101.839	99.3836	87.4235	100.251
MTHFR	74.6032	61.483	75.0814	65.5488
CLCN6	98.2868	118.755	110.051	119.53
KIAA2013	229.731	254.355	226.273	256.412
PLOD1	632.351	663.68	560.539	621.75
MFN2	882.213	855.709	868.064	858.883
MIIP	44.9988	62.3253	44.226	53.9814
VPS13D	728.27	566.823	659.276	654.525
DHRS3	92.3659	64.852	68.9103	87.7198
ENSG00000116731.23	306.702	336.893	273.584	312.321
KAZN	17.7627	15.1602	22.6273	16.3872
TMEM51-AS1	78.1558	68.2209	70.9673	79.0442
TMEM51	229.731	232.456	192.332	212.07
EFHD2	526.959	527.238	438.146	447.275
CASP9	48.5513	50.534	39.0835	36.6302
DNAJC16	232.099	241.721	229.358	259.304
AGMAT	82.8925	88.4345	82.281	90.6116
DDI2	581.432	560.928	591.395	567.769
PLEKHM2	298.413	261.935	284.898	257.376
FBLIM1	54.4722	55.5874	49.3686	60.7291
ENSG00000233954.7	24.8677	26.9515	24.6843	19.2791
ENSG00000065526.13	1355.88	1275.14	1309.3	1297.48
ZBTB17	54.4722	51.3762	53.4826	49.1616
EPHA2	845.503	1093.22	896.863	1004.44
ENSG00000227959.2	14.2101	10.1068	8.2281	11.5674
RP11-276H7.3	15.3943	9.26457	8.2281	7.71163
ARHGEF19	22.4994	34.5316	34.9694	25.0628
RP4-733M16.8	22.4994	32.0049	24.6843	24.0988
CPLANE2	21.3152	20.2136	13.3707	24.0988
FBXO42	195.389	180.238	182.047	167.728
SZRD1	1231.55	1146.28	1106.68	1124.93
NECAP2	191.837	176.869	181.018	182.187
LINC01772	24.8677	21.0558	23.6558	19.2791
ENSG00000290842.1	23.6836	14.318	6.17107	8.67558
ENSG00000219481.11	79.3399	70.7476	80.224	91.5756
ENSG00000291072.1	18.9469	21.0558	11.3136	18.3151
ENSG00000215908.12	8.28925	8.42234	10.2851	10.6035
EIF1AXP1	24.8677	13.4757	20.5702	23.1349
CROCC	18.9469	12.6335	11.3136	13.4954
ATP13A2	307.886	277.937	286.955	245.808
SDHB	291.308	335.209	297.24	284.366
PADI2	42.6304	48.8495	46.2831	45.3058
PADI1	58.0247	62.3253	54.5112	74.2244
RCC2	872.739	1094.9	987.372	1140.36
ARHGEF10L	71.0507	78.3277	69.9388	70.3686
ACTL8	13.026	24.4248	14.3992	22.1709
KLHDC7A	124.339	138.126	140.906	119.53
ALDH4A1	91.1817	109.49	101.823	104.107
IFFO2	252.23	329.313	281.812	295.934
UBR4	4688.16	3656.98	4171.65	3822.08
ENSG00000127463.16	875.108	945.828	811.496	850.207
MRTO4	515.118	479.231	485.458	469.445
AKR7A2	97.1026	90.119	80.224	97.3593
SLC66A1	52.1038	45.4806	57.5967	52.0535
CAPZB	1180.63	1125.22	1073.77	1158.67
MICOS10	21.3152	18.5291	26.7413	27.9547
NBL1	191.837	251.828	218.045	260.267
TMCO4	49.7355	45.4806	41.1405	39.5221
OTUD3	161.048	210.558	171.762	178.331
CAMK2N1	414.462	429.539	450.488	424.14
MUL1	178.811	165.92	173.819	177.367
CDA	74.6032	77.4855	83.3095	84.8279
PINK1	134.996	135.6	124.45	131.098
PINK1-AS	145.654	157.498	176.904	139.773
DDOST	876.292	1110.91	946.231	1086.38
SH2D5	27.2361	54.7452	38.055	38.5581
HP1BP3	830.109	992.151	949.317	969.737
ENSG00000075151.24	615.773	534.818	598.594	559.093
ECE1	1016.03	1158.91	995.6	1127.83
NBPF3	24.8677	23.5825	24.6843	29.8826
ENSG00000076864.21	314.991	359.634	343.523	339.312
USP48	484.329	486.811	457.688	502.22
HSPG2	5519.46	4980.13	4991.37	4805.31
LINC00339	9.47343	13.4757	14.3992	15.4233
ENSG00000070831.18	146.838	98.5413	130.621	142.665
ZBTB40	406.173	379.847	375.407	406.788
EPHB2	702.218	653.573	694.246	646.813
ENSG00000004487.18	734.191	704.949	698.36	708.506
ENSG00000169641.14	673.797	565.981	615.05	528.247
HTR1D	43.8146	64.852	62.7393	39.5221
LINC01355	53.288	56.4296	47.3116	66.5128
HNRNPR	1191.28	1169.86	1168.39	1265.67
ZNF436	142.101	128.862	152.22	132.062
ENSG00000088280.20	17.7627	26.1092	23.6558	11.5674
E2F2	42.6304	53.9029	49.3686	54.9454
ID3	27.2361	32.0049	42.169	44.3419
RPL11	1646.01	1732.47	1626.08	1556.79
ENSG00000236810.8	11.8418	20.2136	13.3707	9.63954
ENSG00000011007.13	648.93	629.148	666.476	657.416
PITHD1	104.208	124.651	99.7657	119.53
LYPLA2	305.518	298.151	282.841	290.15
GALE	194.205	248.459	215.988	211.106
HMGCL	74.6032	91.8035	76.1099	83.864
FUCA1	120.786	172.658	151.191	131.098
PNRC2	413.278	446.384	428.89	442.455
SRSF10	718.796	915.508	792.983	899.369
IL22RA1	21.3152	18.5291	22.6273	18.3151
IFNLR1	44.9988	62.3253	59.6537	42.414
ENSG00000158055.17	23.6836	26.9515	18.5132	23.1349
STPG1	87.6292	90.119	82.281	85.7919
NIPAL3	420.383	427.855	403.177	446.311
RCAN3	281.834	292.255	295.183	312.321
NCMAP-DT	14.2101	16.0024	18.5132	10.6035
NCMAP	621.694	726.005	677.79	739.352
RP11-496D1.2	16.5785	13.4757	15.4277	13.4954
ENSG00000133226.19	1466.01	1207.76	1400.83	1254.1
CLIC4	439.33	420.275	463.859	426.068
SYF2	138.549	123.808	114.165	133.026
RP3-465N24.7	24.8677	13.4757	20.5702	25.0628
RSRP1	87.6292	111.175	64.7963	91.5756
TMEM50A	373.016	496.076	436.089	470.409
MACO1	217.889	192.029	224.216	214.962
LDLRAP1	54.4722	85.0656	59.6537	63.6209
SELENON	350.517	373.109	327.067	364.374
MTFR1L	86.445	90.9612	82.281	87.7198
AUNIP	68.6823	69.9054	64.7963	75.1884
PAQR7	188.284	178.554	150.163	178.331
STMN1	438.146	560.085	516.313	550.418
PAFAH2	145.654	122.966	119.307	122.422
PDIK1L	110.129	96.8569	89.4806	84.8279
ZNF593	40.2621	51.3762	33.9409	48.1977
CNKSR1	95.9184	96.0146	94.6231	86.7558
CEP85	195.389	209.716	181.018	218.817
SH3BGRL3	539.985	651.889	580.081	550.418
ENSG00000158062.21	52.1038	49.6918	59.6537	63.6209
CRYBG2	213.152	231.614	223.187	222.673
ENSG00000117682.18	273.545	240.879	211.874	258.34
HMGN2	529.328	707.476	605.794	748.028
RPS6KA1	311.439	261.935	294.155	286.294
ENSG00000117713.21	729.454	646.835	701.445	612.111
ENSG00000060642.12	58.0247	48.0073	49.3686	55.9093
ZDHHC18	182.363	183.607	209.817	198.574
SFN	1029.05	1071.32	1049.08	1090.23
GPN2	142.101	207.189	208.788	159.052
ENSG00000289554.1	15.3943	15.1602	9.25661	17.3512
GPATCH3	67.4982	58.9563	47.3116	41.45
NUDC	1036.16	946.67	999.714	933.107
ENSG00000175707.10	93.5501	80.0122	70.9673	72.2965
TRNP1	819.451	910.454	844.409	831.892
TENT5B	22.4994	11.7913	20.5702	13.4954
SLC9A1	314.991	245.09	266.385	228.457
NPM1P39	9.47343	14.318	19.5417	8.67558
WDTC1	132.628	120.439	116.222	148.449
TMEM222	121.97	152.444	131.65	140.737
SYTL1	23.6836	23.5825	17.4847	13.4954
ENSG00000142733.18	43.8146	46.3228	52.4541	41.45
WASF2	1354.7	1243.14	1301.07	1257.96
AHDC1	207.231	182.765	168.676	182.187
IFI6	55.6564	74.1165	49.3686	76.1523
FAM76A	66.314	79.1699	62.7393	69.4047
STX12	206.047	186.976	197.474	224.601
PPP1R8	283.019	294.782	283.869	260.267
THEMIS2	22.4994	26.9515	28.7983	32.7744
RPA2	150.391	183.607	149.134	161.944
SMPDL3B	56.8406	61.483	58.6252	55.9093
XKR8	13.026	23.5825	18.5132	18.3151
EYA3	252.23	273.726	279.755	325.816
SPCS2P4	13.026	19.3714	9.25661	24.0988
PTAFR	16.5785	19.3714	13.3707	13.4954
DNAJC8	319.728	406.799	382.607	386.545
ATP5IF1	162.232	166.762	150.163	158.088
SESN2	73.4191	49.6918	53.4826	53.0175
MED18	106.576	133.915	110.051	125.314
PHACTR4	788.663	695.685	824.867	736.461
RCC1	869.187	909.612	919.49	940.819
SNHG3	155.127	202.136	179.99	237.133
SNORA73A	110.129	107.806	122.393	115.674
SNORA73B	233.283	144.864	191.303	182.187
RP4-669K10.8	21.3152	28.6359	27.7698	32.7744
TRNAU1AP	119.602	124.651	130.621	147.485
ENSG00000197989.15	50.9197	76.6432	75.0814	76.1523
SNORA61	8.28925	19.3714	11.3136	17.3512
ENSG00000120656.14	131.444	155.813	122.393	160.98
GMEB1	156.312	129.704	160.448	142.665
YTHDF2	1424.57	1252.4	1266.1	1216.51
ENSG00000159023.23	606.299	485.126	568.767	587.048
ENSG00000116350.18	330.386	364.687	352.78	324.852
ENSG10010136122.1	15.3943	8.42234	16.4562	20.243
MECR	120.786	133.073	122.393	136.881
PTPRU	166.969	151.602	165.59	166.764
ENSG00000186056.11	4.73671	9.26457	8.2281	12.5314
SDC3	159.864	174.342	164.562	165.8
PUM1	1685.09	1376.21	1511.91	1453.64
SNRNP40	285.387	347.842	327.067	342.204
ZCCHC17	279.466	251.828	261.242	241.952
SERINC2	442.883	432.908	449.46	389.437
LINC01226	3.55253	10.949	11.3136	3.85581
RP11-73M7.1	11.8418	15.1602	15.4277	15.4233
TINAGL1	759.058	1303.78	943.146	1302.3
PEF1	352.885	384.901	387.749	386.545
ADGRB2	9.47343	9.26457	9.25661	18.3151
ENSG00000134668.13	46.183	52.2185	40.112	39.5221
RP11-84A19.4	17.7627	16.8447	13.3707	19.2791
PTP4A2	2402.7	2393.63	2402.6	2375.18
KHDRBS1	1616.4	1488.23	1565.4	1473.89
TMEM39B	67.4982	75.801	80.224	79.0442
KPNA6	1758.5	1692.05	1747.44	1720.66
TXLNA	850.24	951.724	890.692	983.233
CCDC28B	22.4994	21.0558	9.25661	18.3151
IQCC	35.5253	29.4782	44.226	48.1977
TMEM234	39.0779	52.2185	45.2545	50.1256
EIF3I	1450.62	1533.71	1474.89	1484.49
ENSG00000182866.18	10.6576	16.0024	10.2851	26.0267
HDAC1	1091.81	1339.99	1171.48	1237.72
MARCKSL1	608.668	672.102	608.879	651.633
BSDC1	262.888	339.42	305.468	281.474
ZBTB8B	16.5785	14.318	19.5417	5.78372
ZBTB8A	60.3931	52.2185	64.7963	45.3058
ZBTB8OS	123.155	124.651	118.279	111.819
RBBP4	1304.96	1582.56	1441.97	1513.41
SYNC	18.9469	11.7913	17.4847	18.3151
KIAA1522	1327.46	1335.78	1217.76	1289.77
ENSG00000134684.13	1160.49	1132.8	1113.88	1062.28
S100PBP	215.52	200.452	195.417	206.286
TMEM54	210.784	231.614	225.244	227.493
RNF19B	162.232	204.663	181.018	219.781
ENSG00000004455.18	1981.13	2031.47	2033.37	1985.74
TRIM62	80.5241	77.4855	71.9959	70.3686
ZNF362	62.7615	69.0631	54.5112	47.2337
ENSG00000134686.21	685.639	710.003	682.932	680.551
RN7SKP16	8.28925	9.26457	17.4847	15.4233
ZSCAN20	92.3659	74.9588	107.994	89.6477
GJB3	255.783	294.782	238.615	228.457
SMIM12	206.047	263.619	259.185	283.402
DLGAP3	39.0779	24.4248	26.7413	20.243
ZMYM6	94.7343	86.7501	110.051	94.4675
ZMYM1	350.517	376.478	406.262	427.031
ENSG00000116560.12	2113.76	2246.24	2123.88	2362.65
ZMYM4	897.607	797.595	930.804	797.19
RPL5P4	20.131	21.0558	25.7128	20.243
ENSG00000142687.19	473.671	475.862	463.859	451.13
NCDN	330.386	336.893	343.523	310.393
PSMB2	1348.78	1527.81	1391.58	1370.74
C1orf216	200.126	181.922	174.847	187.007
CLSPN	1084.71	868.343	960.63	814.541
AGO4	158.68	135.6	134.735	115.674
ENSG00000092847.14	1083.52	976.991	1018.23	982.269
AGO3	656.035	558.401	639.735	599.579
ADPRS	123.155	166.762	155.305	126.278
TRAPPC3	242.757	322.575	287.983	293.042
MAP7D1	794.584	671.26	710.702	646.813
THRAP3	1656.67	1825.96	1775.21	1844.04
SH3D21	62.7615	91.8035	64.7963	87.7198
STK40	274.729	250.143	214.959	224.601
LSM10	55.6564	78.3277	82.281	69.4047
MRPS15	278.282	294.782	316.782	327.744
ENSG00000233621.3	37.8937	43.7961	46.2831	35.6663
ZC3H12A	73.4191	105.279	95.6516	108.927
MEAF6	284.203	337.736	283.869	307.501
SNIP1	161.048	154.971	160.448	159.052
GNL2	943.79	861.605	886.578	810.685
C1orf109	174.074	184.449	205.702	178.331
CDCA8	374.2	379.847	356.894	381.726
EPHA10	47.3671	48.8495	45.2545	48.1977
MANEAL	175.258	170.973	167.648	177.367
YRDC	88.8134	116.228	92.5661	110.855
C1orf122	65.1298	60.6408	54.5112	63.6209
MTF1	676.166	531.449	635.621	586.084
INPP5B	111.313	133.915	132.678	136.881
SF3A3	937.869	960.146	946.231	856.955
FHL3	123.155	90.9612	80.224	96.3954
UTP11	324.465	359.634	314.725	349.915
RRAGC	155.127	196.24	183.075	181.223
MYCBP	187.1	203.821	166.619	203.394
RHBDL2	20.131	16.8447	19.5417	25.0628
AKIRIN1	641.825	710.003	691.16	626.57
NDUFS5	275.914	318.364	301.354	305.573
ENSG00000127603.32	10683.7	9404.38	10508.3	9600.01
ENSG00000291129.1	28.4203	27.7937	45.2545	31.8105
ENSG00000243970.6	14.2101	9.26457	9.25661	9.63954
PABPC4	1834.29	1438.53	1592.14	1412.19
PPIE	99.471	170.973	129.593	156.16
BMP8B	80.5241	75.801	69.9388	92.5396
TRIT1	151.575	138.969	177.933	146.521
MFSD2A	15.3943	29.4782	20.5702	20.243
CAP1	3203.2	3315.87	3260.38	3081.76
PPT1	685.639	687.263	729.215	683.443
RLF	421.567	359.634	426.833	374.014
ENSG00000259943.2	9.47343	12.6335	15.4277	13.4954
ZMPSTE24	1614.04	1795.64	1733.04	1642.58
SMAP2	145.654	163.393	137.821	155.197
ZFP69B	46.183	25.267	29.8269	26.9907
RP1-228H13.5	11.8418	10.1068	6.17107	10.6035
ZFP69	24.8677	32.0049	30.8554	26.9907
EXO5	67.4982	80.8544	80.224	84.8279
ZNF684	36.7095	24.4248	33.9409	36.6302
RIMS3	8.28925	13.4757	16.4562	10.6035
ENSG00000066136.21	369.464	375.636	323.981	359.555
CITED4	69.8665	61.483	59.6537	59.7651
ENSG00000171793.17	787.479	715.056	718.93	737.425
SLFNL1-AS1	92.3659	60.6408	61.7107	75.1884
ENSG00000010803.17	188.284	158.34	186.161	175.44
HIVEP3	132.628	122.124	143.992	105.071
FOXJ3	800.505	854.025	838.238	824.18
RIMKLA	17.7627	7.5801	15.4277	8.67558
PPCS	215.52	218.981	209.817	267.979
ENSG00000186409.19	20.131	12.6335	11.3136	9.63954
PPIH	189.469	203.821	233.472	223.637
YBX1	9476.98	9125.6	9922.06	8624.49
P3H1	140.917	148.233	133.707	136.881
ENSG00000164008.17	49.7355	48.8495	66.8533	53.0175
ENSG00000274386.6	23.6836	25.267	24.6843	26.9907
SVBP	21.3152	21.8981	14.3992	25.0628
ERMAP	49.7355	52.2185	43.1975	74.2244
ENSG00000228192.10	27.2361	23.5825	17.4847	26.9907
ZNF691	81.7083	59.7986	68.9103	88.6837
SLC2A1	1758.5	1817.54	1675.45	1725.48
ENSG00000227533.7	15.3943	13.4757	13.3707	11.5674
EBNA1BP2	672.613	739.481	692.189	726.821
TMEM125	48.5513	56.4296	52.4541	49.1616
C1orf210	41.4462	59.7986	48.3401	58.8012
CDC20	885.765	892.768	963.716	900.333
ELOVL1	986.421	1279.35	1063.48	1124.93
ENSG00000288772.2	13.026	15.1602	13.3707	19.2791
MED8	213.152	207.189	232.444	211.106
SZT2	400.252	444.699	430.947	452.094
HYI	97.1026	80.8544	83.3095	98.3233
PTPRF	3903.05	4106.73	3812.7	3813.4
KDM4A	227.362	256.039	229.358	223.637
ENSG00000236200.7	28.4203	21.0558	17.4847	15.4233
RP11-7O11.9	20.131	10.949	15.4277	21.207
ENSG00000288573.3	8.28925	11.7913	11.3136	13.4954
IPO13	320.912	289.728	292.097	295.934
DPH2	288.94	281.306	282.841	286.294
ATP6V0B	286.571	376.478	321.924	340.276
B4GALT2	364.727	353.738	335.295	351.843
SLC6A9	95.9184	93.4879	91.5376	85.7919
CCDC24	40.2621	42.1117	28.7983	31.8105
DMAP1	131.444	123.808	130.621	122.422
ERI3	310.255	298.151	307.525	272.799
RNF220	261.703	291.413	275.641	259.304
TMEM53	26.0519	16.0024	12.3421	18.3151
RNU5D-1	17.7627	8.42234	9.25661	6.74768
KIF2C	573.142	544.925	547.169	581.264
RPS8	1814.16	2345.62	1964.46	2130.34
PLK3	59.2089	78.3277	55.5397	67.4768
ENSG00000222009.9	18.9469	20.2136	19.5417	16.3872
EIF2B3	246.309	240.879	243.757	243.88
HECTD3	207.231	217.296	198.503	201.466
UROD	95.9184	155.813	116.222	115.674
HPDL	81.7083	85.0656	73.0244	84.8279
MUTYH	11.8418	10.949	12.3421	16.3872
TOE1	82.8925	84.2234	70.9673	78.0802
TESK2	5.92089	8.42234	9.25661	11.5674
CCDC163	13.026	19.3714	25.7128	19.2791
MMACHC	169.338	175.185	162.505	126.278
PRDX1	3659.11	4927.07	3998.86	4741.69
AKR1A1	220.257	217.296	230.387	230.385
NASP	1156.94	1214.5	1106.68	1204.94
CCDC17	20.131	12.6335	27.7698	28.9186
GPBP1L1	736.559	793.384	751.842	745.136
RPS15AP10	22.4994	6.73787	15.4277	13.4954
RP11-767N6.2	21.3152	10.1068	22.6273	17.3512
TMEM69	200.126	215.612	192.332	201.466
RP11-767N6.7	13.026	9.26457	11.3136	9.63954
IPP	117.234	125.493	129.593	114.71
ENSG00000086015.23	541.169	491.022	476.201	463.662
PIK3R3	88.8134	84.2234	96.6802	87.7198
TSPAN1	214.336	312.469	270.499	282.438
ENSG00000085998.15	395.516	412.694	357.922	376.906
RAD54L	124.339	153.286	131.65	145.557
ENSG00000132128.18	324.465	327.629	339.409	322.924
UQCRH	485.513	615.673	538.94	538.85
NSUN4	324.465	291.413	290.04	238.097
FAAH	40.2621	44.6384	43.1975	36.6302
MKNK1	178.811	201.294	208.788	207.25
ENSG00000142961.16	43.8146	44.6384	39.0835	41.45
ENSG00000123472.13	273.545	250.143	258.157	232.313
EFCAB14	1796.4	1847.02	1738.19	1718.73
PDZK1IP1	40.2621	69.9054	47.3116	58.8012
STIL	760.242	713.372	790.926	722.965
ENSG00000162368.15	1416.28	1580.03	1496.49	1568.35
FOXD2-AS1	16.5785	16.8447	12.3421	18.3151
SPATA6	23.6836	17.6869	17.4847	22.1709
ENSG00000185104.21	648.93	466.597	542.026	533.066
CDKN2C	93.5501	88.4345	100.794	103.143
RNF11	818.267	882.661	896.863	806.829
TTC39A	303.15	260.25	267.413	227.493
ENSG00000085832.18	715.244	700.738	669.562	653.561
OSBPL9	692.744	734.428	713.788	712.362
ENSG00000078618.23	2214.41	1805.75	2086.85	1844.04
RAB3B	63.9456	36.216	54.5112	37.5942
TXNDC12	43.8146	35.3738	44.226	46.2698
KTI12	17.7627	7.5801	18.5132	20.243
BTF3L4	600.378	667.891	606.822	629.462
ZFYVE9	369.464	306.573	353.808	310.393
CC2D1B	266.44	314.995	275.641	316.177
ORC1	252.23	278.779	269.47	229.421
PRPF38A	476.04	404.272	459.745	462.698
TUT4	429.857	366.372	424.776	372.086
COA7	710.507	706.634	700.417	684.407
ZYG11B	435.778	373.109	420.662	379.798
ECHDC2	43.8146	26.9515	30.8554	34.7023
SCP2	633.535	651.046	614.022	681.515
CPT2	159.864	181.08	160.448	199.538
CZIB	55.6564	58.9563	52.4541	62.657
MAGOH	159.864	214.77	142.963	160.98
LRP8	929.58	1014.89	928.747	1016.97
NDC1	985.236	1073.85	1023.37	986.125
YIPF1	99.471	121.282	87.4235	127.242
HSPB11	98.2868	124.651	135.764	130.134
LRRC42	188.284	171.816	176.904	185.079
TMEM59	562.485	692.316	612.993	673.804
TCEANC2	155.127	153.286	177.933	165.8
CYB5RL	129.075	157.498	133.707	125.314
MRPL37	804.057	836.338	784.755	716.218
SSBP3	78.1558	81.6966	80.224	77.1163
ACOT11	84.0767	81.6966	65.8248	76.1523
TTC4	16.5785	7.5801	12.3421	13.4954
PARS2	79.3399	69.9054	75.0814	63.6209
TTC22	101.839	115.386	93.5946	118.566
DHCR24	5003.15	4703.03	4815.49	4526.73
ENSG00000242396.2	20.131	14.318	16.4562	21.207
PCSK9	166.969	213.927	152.22	216.89
ENSG00000162402.15	1522.85	1256.61	1449.17	1298.45
PLPP3	66.314	76.6432	70.9673	66.5128
ENSG00000162409.12	233.283	204.663	214.959	203.394
OMA1	92.3659	112.017	110.051	123.386
TACSTD2	1632.98	1877.34	1696.02	1856.57
ENSG00000162601.12	753.137	640.94	682.932	647.777
RP11-63G10.4	10.6576	8.42234	13.3707	14.4593
JUN	522.223	484.284	458.716	445.347
FGGY	52.1038	35.3738	43.1975	34.7023
ENSG00000134709.13	966.29	864.132	907.148	877.198
CYP2J2	119.602	122.124	95.6516	108.927
ENSG00000162599.18	564.853	344.474	421.69	408.716
TM2D1	136.181	129.704	123.421	140.737
ENSG00000132849.22	1194.84	928.141	1096.39	1059.39
USP1	1169.97	954.251	1041.88	965.882
DOCK7	499.723	427.855	487.515	470.409
RP11-230B22.1	11.8418	2.5267	6.17107	11.5674
ATG4C	125.523	100.226	131.65	134.954
ALG6	183.548	209.716	221.13	173.512
ITGB3BP	119.602	118.755	141.935	138.809
EFCAB7	56.8406	43.7961	51.4256	64.5849
DLEU2L	17.7627	10.1068	12.3421	9.63954
PGM1	451.172	413.537	431.975	433.779
ENSG00000185483.13	838.398	656.1	764.185	641.029
ROR1-AS1	8.28925	6.73787	13.3707	11.5674
CACHD1	41.4462	36.216	38.055	18.3151
ENSG00000162437.15	163.417	144.864	207.759	171.584
ENSG00000162434.14	2062.84	1839.44	2021.03	1821.87
AK4	381.305	378.163	424.776	417.392
DNAJC6	72.2349	80.0122	63.7678	62.657
LEPROT	556.564	739.481	729.215	714.29
LEPR	37.8937	40.4272	48.3401	43.3779
DNAI4	27.2361	21.8981	20.5702	23.1349
MIER1	531.696	437.961	519.399	454.986
SLC35D1	196.574	181.922	169.705	167.728
SERBP1	4312.78	3565.17	3910.4	3589.76
GADD45A	94.7343	156.655	112.108	166.764
GNG12	2491.51	2237.81	2349.12	2106.24
ENSG00000162595.8	14.2101	10.1068	7.19959	6.74768
WLS	446.435	561.77	479.287	534.03
DEPDC1	382.49	339.42	393.92	354.735
RP4-694A7.2	268.808	355.423	351.751	347.023
DEPDC1-AS1	11.8418	6.73787	12.3421	6.74768
LRRC40	273.545	266.146	281.812	243.88
ENSG00000116754.14	939.053	915.508	908.176	871.414
ANKRD13C	447.619	447.226	430.947	419.32
ENSG00000197568.15	30.7886	25.267	20.5702	21.207
CTH	73.4191	78.3277	70.9673	54.9454
ZRANB2	738.927	722.636	768.299	717.182
MIR186	4.73671	8.42234	6.17107	12.5314
NEGR1	247.493	186.976	221.13	198.574
FPGT	121.97	157.498	135.764	144.593
CRYZ	1120.23	1342.52	1207.47	1154.82
TYW3	401.436	402.588	399.063	408.716
ENSG00000137968.17	65.1298	49.6918	63.7678	52.0535
ACADM	143.286	142.337	127.536	135.917
RABGGTB	298.413	357.107	316.782	312.321
SNORD45C	14.2101	13.4757	8.2281	19.2791
SNORD45A	5.92089	15.1602	15.4277	8.67558
MSH4	14.2101	6.73787	12.3421	12.5314
ST6GALNAC3	30.7886	21.8981	41.1405	21.207
TPI1P1	22.4994	23.5825	23.6558	26.9907
ST6GALNAC5	22.4994	19.3714	14.3992	19.2791
PIGK	498.539	555.874	554.368	495.472
RP4-706A16.3	3.55253	12.6335	14.3992	5.78372
ENSG00000289212.1	18.9469	10.1068	12.3421	10.6035
ZZZ3	718.796	665.364	706.588	664.164
USP33	566.037	517.974	562.596	543.67
ENSG00000180488.16	622.878	615.673	641.792	626.57
NSRP1P1	11.8418	3.36893	6.17107	9.63954
NEXN-AS1	18.9469	8.42234	8.2281	12.5314
NEXN	161.048	126.335	127.536	135.917
ENSG00000162613.18	1249.31	1304.62	1200.27	1354.35
DNAJB4	156.312	185.291	171.762	155.197
GIPC2	7.10507	13.4757	9.25661	15.4233
PTGFR	14.2101	13.4757	4.11405	8.67558
IFI44L	56.8406	36.216	43.1975	23.1349
IFI44	133.812	109.49	125.479	85.7919
ENSG00000234184.8	16.5785	9.26457	15.4277	16.3872
ENSG00000117114.21	1874.55	1660.04	1799.9	1720.66
TTLL7	92.3659	85.9078	97.7087	93.5035
ENSG00000142875.20	854.977	854.867	876.292	869.486
RPF1	260.519	253.512	259.185	269.907
ENSG00000174021.12	116.049	118.755	92.5661	112.783
RP11-118B23.9	14.2101	6.73787	13.3707	13.4954
CTBS	191.837	197.925	175.876	225.565
SSX2IP	449.988	517.131	429.918	459.806
LPAR3	151.575	144.022	166.619	142.665
MCOLN2	130.26	120.439	151.191	152.305
MCOLN3	118.418	118.755	124.45	141.701
RP11-33E12.2	13.026	15.1602	12.3421	15.4233
ENSG00000097096.10	148.022	119.597	131.65	110.855
C1orf52	121.97	132.231	113.136	134.954
BCL10	399.068	455.648	430.947	401.005
DDAH1	1707.59	1951.46	1762.87	1814.16
RP4-621F18.2	37.8937	25.267	24.6843	29.8826
CCN1	1182.99	1391.37	1281.53	1341.82
ZNHIT6	703.402	721.794	705.559	745.136
ENSG00000122417.16	264.072	277.937	262.271	251.592
ENSG00000097033.15	737.743	791.699	754.928	794.298
ENSG00000183291.18	1017.21	1393.05	1194.1	1426.65
ENSG00000153936.18	1280.1	1243.98	1272.27	1257
LMO4	616.957	497.76	596.537	508.968
PKN2	1410.36	1282.72	1436.83	1320.62
ELOCP19	17.7627	8.42234	12.3421	21.207
GTF2B	195.389	233.299	228.33	205.322
KYAT3	251.046	283.833	304.44	269.907
RBMXL1	611.036	533.134	576.995	534.994
GBP3	756.69	801.806	774.47	778.875
GBP1	129.075	134.757	115.193	112.783
PTGES3P1	16.5785	19.3714	16.4562	17.3512
GBP2	221.441	167.604	167.648	167.728
GBP4	24.8677	22.7403	16.4562	17.3512
RP4-644F6.4	21.3152	16.8447	11.3136	16.3872
LRRC8B	1029.05	935.721	950.345	898.405
ENSG00000231999.8	10.6576	9.26457	9.25661	9.63954
LRRC8C	269.993	260.25	279.755	262.195
LRRC8D	221.441	259.408	258.157	225.565
ZNF326	414.462	411.01	428.89	405.824
ENSG00000122482.22	1107.21	887.714	1033.65	934.071
CDC7	217.889	218.981	232.444	219.781
TGFBR3	286.571	213.085	282.841	193.755
EPHX4	39.0779	51.3762	45.2545	51.0895
BTBD8	63.9456	53.9029	61.7107	69.4047
GLMN	223.81	173.5	208.788	186.043
RPAP2	541.169	461.544	547.169	447.275
ENSG00000067208.16	406.173	419.432	450.488	434.743
RPL5	2787.56	3351.25	3053.65	3046.09
DIPK1A	74.6032	79.1699	67.8818	58.8012
MTF2	470.119	435.435	476.201	386.545
TMED5	1571.4	1545.5	1541.74	1497.02
ENSG00000122483.18	554.195	347	420.662	422.212
CCDC18-AS1	82.8925	64.0097	85.3665	80.0082
DR1	873.924	781.593	801.211	790.442
FNBP1L	1274.18	1221.24	1284.61	1194.34
BCAR3	251.046	220.665	254.043	213.998
ENSG00000224093.7	7.10507	9.26457	8.2281	10.6035
DNTTIP2	1475.49	1295.36	1372.04	1152.89
GCLM	638.272	646.835	576.995	590.904
ARHGAP29	3168.86	2693.46	2952.86	2720.28
ABCD3	1094.18	1014.89	1074.8	942.747
F3	3540.69	4643.23	3932	4592.28
ENSG00000288736.2	16.5785	13.4757	22.6273	25.0628
ENSG00000224081.10	37.8937	49.6918	29.8269	51.0895
SLC44A3	216.705	170.973	188.218	202.43
CNN3	903.528	1017.42	886.578	1039.14
ENSG00000235501.8	20.131	21.0558	14.3992	12.5314
ALG14	35.5253	42.1117	49.3686	44.3419
TLCD4	884.581	886.872	902.005	904.189
TLCD4-RWDD3	7.10507	15.1602	7.19959	12.5314
RWDD3	37.8937	51.3762	41.1405	54.9454
EEF1A1P11	17.7627	10.949	14.3992	8.67558
RPL7P9	71.0507	85.0656	101.823	62.657
PTBP2	189.469	163.393	168.676	205.322
DPYD	246.309	249.301	254.043	259.304
ENSG00000225206.12	68.6823	51.3762	50.3971	57.8372
SNX7	152.759	186.976	172.79	177.367
ENSG00000099260.12	228.546	218.981	217.016	224.601
FRRS1	826.556	870.027	859.836	897.441
AGL	611.036	489.338	516.313	502.22
SLC35A3	265.256	249.301	234.501	254.484
MFSD14A	69.8665	78.3277	75.0814	56.8733
SASS6	162.232	153.286	157.362	157.124
ENSG00000122435.11	124.339	113.702	113.136	115.674
DBT	342.228	355.423	366.15	307.501
ENSG00000224616.5	101.839	61.483	67.8818	61.693
RTCA	197.758	215.612	206.731	230.385
CDC14A	67.4982	82.5389	58.6252	56.8733
EXTL2	99.471	108.648	117.25	104.107
SLC30A7	734.191	694	733.329	722.965
ENSG00000117543.22	99.471	131.388	118.279	114.71
ENSG00000233184.9	61.5773	63.1675	73.0244	79.0442
RNPC3	130.26	107.806	98.7372	83.864
AMY2B	14.2101	10.949	16.4562	26.9907
PRMT6	162.232	170.973	161.476	166.764
VAV3	259.335	263.619	253.014	292.078
SLC25A24	719.98	750.43	839.266	779.839
FAM102B	548.275	573.561	551.283	529.211
HENMT1	106.576	102.752	103.88	100.251
PRPF38B	846.688	632.517	707.616	648.741
STXBP3	235.651	262.777	240.672	282.438
GPSM2	234.467	218.138	200.56	207.25
ENSG00000121940.17	465.382	477.546	508.085	499.328
ENSG00000085433.17	78.1558	85.9078	73.0244	101.215
RP11-20O24.4	15.3943	15.1602	11.3136	14.4593
ENSG00000197780.11	159.864	245.932	199.531	242.916
TMEM167B-DT	26.0519	14.318	26.7413	28.9186
TMEM167B	145.654	172.658	130.621	166.764
SARS1	557.748	565.139	563.625	563.913
CELSR2	34.3412	46.3228	31.8839	28.9186
PSRC1	58.0247	47.1651	47.3116	52.0535
SORT1	1109.58	1110.91	1100.51	1078.66
PSMA5	779.189	788.331	788.869	792.37
ATXN7L2	13.026	20.2136	14.3992	17.3512
CYB561D1	105.392	142.337	117.25	107.963
AMIGO1	27.2361	32.0049	42.169	36.6302
GNAI3	985.236	937.406	965.773	935.999
AMPD2	143.286	166.762	147.077	163.872
ENSG00000168765.19	48.5513	45.4806	44.226	53.0175
GSTM1	20.131	20.2136	20.5702	20.243
ENSG00000134202.12	439.33	443.857	399.063	446.311
EPS8L3	133.812	181.08	176.904	171.584
CSF1	39.0779	44.6384	46.2831	40.4861
AHCYL1	908.265	859.078	893.777	854.063
STRIP1	155.127	168.447	143.992	146.521
RP4-773N10.4	71.0507	72.4321	64.7963	68.4407
KCNC4	159.864	171.816	146.049	152.305
RBM15	414.462	321.733	325.01	317.141
RP5-1074L1.4	27.2361	39.585	35.9979	38.5581
LAMTOR5	97.1026	130.546	138.849	155.197
RP11-96K19.4	15.3943	12.6335	14.3992	9.63954
LRIF1	344.596	378.163	443.289	372.086
DRAM2	168.153	187.818	190.275	184.115
ENSG00000134255.16	161.048	150.76	167.648	191.827
DENND2D	107.76	118.755	110.051	106.999
OVGP1	9.47343	12.6335	10.2851	14.4593
RP11-552M11.8	8.28925	13.4757	10.2851	8.67558
WDR77	178.811	208.032	183.075	204.358
ATP5PB	594.458	688.105	591.395	721.037
ENSG00000116473.15	259.335	305.731	336.324	288.222
DDX20	158.68	155.813	159.419	150.377
CTTNBP2NL	532.88	416.063	498.828	427.031
WNT2B	61.5773	44.6384	61.7107	52.0535
ST7L	133.812	108.648	153.248	112.783
CAPZA1	1317.99	1532.86	1328.84	1571.24
ENSG00000155363.19	243.941	233.299	241.7	233.277
RHOC	510.381	546.61	507.057	537.886
SLC16A1	1058.66	1033.42	1058.34	1032.39
SLC16A1-AS1	137.365	94.3302	126.507	137.845
LRIG2	236.836	218.981	222.159	239.061
MAGI3	445.251	357.949	452.545	378.834
PHTF1	86.445	80.0122	76.1099	87.7198
ENSG00000081019.14	189.469	131.388	140.906	125.314
BCL2L15	84.0767	91.8035	83.3095	79.0442
AP4B1	121.97	112.859	105.937	114.71
ENSG00000118655.8	107.76	100.226	91.5376	101.215
HIPK1	613.404	608.093	617.107	588.976
TRIM33	1059.84	816.124	908.176	808.757
BCAS2	228.546	240.879	230.387	256.412
DENND2C	41.4462	40.4272	47.3116	39.5221
NRAS	1132.07	1136.17	1143.71	1124.93
ENSG00000009307.17	5472.09	5094.67	5275.24	4731.08
SIKE1	342.228	336.893	319.867	326.78
TSPAN2	15.3943	22.7403	26.7413	24.0988
VANGL1	737.743	669.576	657.219	669.948
SLC22A15	23.6836	21.8981	17.4847	18.3151
ATP1A1	6755.74	6758.08	6966.11	6685.98
ENSG00000203865.13	10.6576	15.1602	10.2851	16.3872
RP5-1086K13.1	14.2101	13.4757	23.6558	18.3151
CD58	129.075	154.129	148.106	156.16
NAP1L4P1	18.9469	20.2136	22.6273	26.0267
IGSF3	634.72	615.673	572.881	602.471
PTGFRN	339.859	419.432	356.894	360.519
TTF2	461.83	434.592	439.175	426.068
TRIM45	13.026	14.318	19.5417	24.0988
ENSG00000134258.18	35.5253	45.4806	42.169	35.6663
MAN1A2	1059.84	720.11	886.578	744.172
GDAP2	368.279	293.939	372.321	335.456
WDR3	798.136	747.061	794.012	791.406
WARS2	97.1026	71.5898	75.0814	74.2244
ENSG00000231365.7	136.181	112.017	126.507	134.954
ZNF697	151.575	144.022	121.364	128.206
PHGDH	300.781	341.947	283.869	335.456
ENSG00000134250.21	2200.2	2153.59	2282.27	2117.81
SEC22B	423.936	517.974	449.46	448.238
ENSG00000270231.5	194.205	162.551	186.161	161.944
ENSG00000275131.4	33.157	20.2136	32.9124	22.1709
ENSG00000290999.1	10.6576	10.1068	13.3707	14.4593
ENSG00000273136.8	107.76	100.226	109.022	115.674
LINC00623	8.28925	10.949	9.25661	17.3512
FAM72B	34.3412	47.1651	44.226	49.1616
SRGAP2C	87.6292	65.6942	89.4806	78.0802
ENSG00000291141.1	11.8418	5.0534	14.3992	11.5674
FAM72C	5.92089	6.73787	19.5417	18.3151
ENSG00000289318.2	36.7095	16.8447	27.7698	21.207
SRGAP2D	30.7886	25.267	23.6558	31.8105
ENSG00000266338.7	177.627	190.345	196.446	179.295
ENSG00000196369.12	47.3671	38.7427	45.2545	49.1616
FAM72D	22.4994	37.0583	28.7983	45.3058
ENSG00000290867.1	21.3152	25.267	27.7698	33.7384
ENSG00000162825.18	143.286	128.862	127.536	133.99
GPR89A	58.0247	62.3253	76.1099	53.9814
PDZK1	14.2101	17.6869	15.4277	13.4954
RNF115	221.441	205.505	184.104	217.854
ENSG00000186141.10	189.469	186.134	211.874	152.305
NUDT17	9.47343	13.4757	6.17107	12.5314
PIAS3	166.969	221.507	165.59	209.178
ITGA10	14.2101	10.1068	11.3136	14.4593
PEX11B	93.5501	102.752	112.108	121.458
ENSG00000265241.8	326.833	401.745	357.922	409.68
LIX1L-AS1	22.4994	6.73787	18.5132	10.6035
LIX1L	88.8134	82.5389	68.9103	66.5128
POLR3GL	37.8937	47.1651	49.3686	45.3058
TXNIP	659.587	682.209	713.788	668.984
ENSG00000233396.9	26.0519	20.2136	18.5132	14.4593
NBPF10	68.6823	56.4296	63.7678	68.4407
ENSG00000264343.7	66.314	61.483	61.7107	61.693
CH17-408M7.2	3.55253	8.42234	11.3136	3.85581
ENSG00000268043.9	129.075	82.5389	103.88	101.215
PRKAB2	243.941	269.515	258.157	234.241
PDIA3P1	30.7886	24.4248	37.0264	45.3058
ENSG00000131778.20	13.026	10.1068	10.2851	23.1349
BCL9	214.336	212.243	206.731	190.863
ACP6	498.539	507.025	546.14	545.598
GPR89B	54.4722	40.4272	31.8839	55.9093
ENSG00000263956.8	89.9976	65.6942	93.5946	70.3686
LINC01138	27.2361	21.0558	26.7413	23.1349
ENSG00000270629.7	137.365	99.3836	109.022	142.665
ENSG00000286019.2	87.6292	73.2743	69.9388	69.4047
ENSG00000178104.21	293.676	282.99	306.497	285.33
ENSG00000269713.9	184.732	191.187	192.332	183.151
CH17-189H20.1	42.6304	32.0049	27.7698	43.3779
ENSG00000286219.2	94.7343	61.483	92.5661	70.3686
NBPF19	26.0519	13.4757	21.5988	20.243
ENSG00000203814.7	75.7874	74.1165	128.564	108.927
RP11-196G18.3	10.6576	4.21117	10.2851	15.4233
H3C13	13.026	10.1068	13.3707	16.3872
ENSG00000290791.1	53.288	49.6918	56.5682	56.8733
ENSG00000290792.1	93.5501	114.544	112.108	101.215
ENSG00000184678.11	217.889	156.655	209.817	210.142
H2AC20	33.157	17.6869	41.1405	35.6663
H2AC21	15.3943	16.8447	25.7128	16.3872
BOLA1	15.3943	22.7403	23.6558	18.3151
SF3B4	891.686	944.986	924.633	920.576
MTMR11	73.4191	107.806	96.6802	99.2872
OTUD7B	513.933	489.338	497.8	490.652
ENSG00000285184.5	29.6045	31.1626	21.5988	24.0988
ENSG00000136631.16	211.968	211.401	221.13	219.781
ANP32E	823.004	933.195	847.494	821.289
APH1A	872.739	1074.69	1031.6	1011.19
MRPS21	111.313	150.76	119.307	145.557
PRPF3	401.436	428.697	385.692	373.05
RPRD2	788.663	624.095	699.388	643.921
ENSG00000143374.18	200.126	196.24	181.018	212.07
ECM1	14.2101	16.0024	17.4847	10.6035
ADAMTSL4-AS2	15.3943	16.8447	9.25661	13.4954
ADAMTSL4-AS1	27.2361	17.6869	22.6273	16.3872
MCL1	3186.62	3100.26	3258.33	3115.5
RN7SL473P	13.026	3.36893	12.3421	6.74768
RN7SL600P	14.2101	9.26457	15.4277	11.5674
ENSA	936.685	1126.07	1000.74	1166.38
ENSG00000288880.2	11.8418	21.0558	13.3707	14.4593
GOLPH3L	536.433	478.389	520.427	480.049
CTSS	194.205	234.141	202.617	239.061
CTSK	33.157	22.7403	34.9694	38.5581
ARNT	373.016	361.318	349.694	340.276
ENSG00000143379.13	307.886	291.413	302.383	341.24
CERS2	1706.4	1730.79	1726.87	1667.64
ANXA9	123.155	146.549	143.992	129.17
ENSG00000143409.17	119.602	127.177	119.307	109.891
PRUNE1	107.76	122.124	109.022	122.422
C1orf56	43.8146	29.4782	38.055	35.6663
CDC42SE1	898.791	880.976	836.181	940.819
MLLT11	48.5513	71.5898	60.6822	76.1523
GABPB2	119.602	140.653	150.163	147.485
LYSMD1	36.7095	48.0073	47.3116	32.7744
SCNM1	126.707	98.5413	124.45	110.855
ENSG00000163159.15	175.258	197.925	201.588	186.043
PIP5K1A	627.615	667.049	705.559	738.389
PSMD4	980.5	1017.42	969.887	958.17
ZNF687	297.229	257.723	298.269	266.051
PI4KB	483.145	443.857	426.833	456.914
RFX5	415.647	399.219	366.15	375.942
PSMB4	699.849	850.656	671.619	754.776
ENSG00000143442.23	549.459	588.721	606.822	591.868
CGN	1209.05	1306.3	1195.13	1224.22
ENSG00000143367.17	277.098	320.049	272.556	302.681
SNX27	498.539	627.464	514.256	610.183
MRPL9	243.941	280.464	236.558	282.438
ENSG00000182134.17	95.9184	113.702	116.222	108.927
THEM4	52.1038	52.2185	59.6537	49.1616
S100A10	1439.96	2051.68	1680.59	1936.58
AL591893.1	11.8418	11.7913	19.5417	7.71163
S100A11	1625.88	2519.12	1927.43	2274.93
IVL	13.026	10.1068	11.3136	11.5674
SPRR3	17.7627	20.2136	18.5132	40.4861
S100A6	1784.56	2773.47	2115.65	2386.75
S100A4	22.4994	43.7961	29.8269	41.45
S100A2	41.4462	61.483	42.169	60.7291
RP11-49N14.10	14.2101	26.1092	16.4562	28.9186
S100A16	1583.25	1726.58	1638.42	1771.75
S100A14	1055.1	1063.74	966.802	938.891
S100A13	30.7886	38.7427	26.7413	41.45
CHTOP	376.569	441.33	386.721	373.05
SNAPIN	56.8406	93.4879	82.281	86.7558
ILF2	1422.2	1697.1	1468.72	1531.72
INTS3	280.65	305.731	293.126	320.033
SLC27A3	21.3152	14.318	14.3992	21.207
ENSG00000143614.11	579.063	596.301	591.395	569.697
DENND4B	209.6	289.728	272.556	329.672
CRTC2	127.891	182.765	142.963	179.295
CREB3L4	35.5253	41.2694	61.7107	34.7023
JTB	36.7095	31.1626	25.7128	30.8465
RAB13	68.6823	88.4345	69.9388	69.4047
RPS27	910.633	1239.77	1124.16	1102.76
ENSG00000143549.22	3541.88	3960.18	3734.53	3805.69
C1orf43	1063.39	1078.06	1087.14	1071.92
UBAP2L	1393.78	1537.08	1383.35	1526.9
ENSG00000143575.16	444.067	434.592	385.692	386.545
ENSG00000143515.20	81.7083	122.966	91.5376	108.927
IL6R	137.365	123.808	123.421	115.674
UBE2Q1	382.49	426.17	377.464	382.69
ADAR	3339.38	3001.72	3222.33	2981.51
PMVK	134.996	144.864	157.362	164.836
PBXIP1	139.733	138.969	147.077	149.413
PYGO2	298.413	299.835	273.584	271.835
SHC1	296.045	311.626	308.554	320.997
CKS1B	351.701	470.809	392.892	427.995
FLAD1	217.889	256.039	236.558	206.286
ENSG00000160685.14	288.94	288.044	246.843	260.267
ADAM15	522.223	523.027	462.831	497.4
EFNA4	20.131	20.2136	16.4562	25.0628
EFNA1	55.6564	80.0122	66.8533	61.693
SLC50A1	113.681	183.607	158.391	152.305
DPM3	15.3943	11.7913	18.5132	17.3512
ENSG00000163462.19	9.47343	21.0558	24.6843	28.9186
ENSG00000185499.17	101.839	102.752	112.108	98.3233
THBS3	47.3671	54.7452	45.2545	46.2698
MTX1	114.865	118.755	124.45	111.819
GBA	370.648	375.636	322.953	331.6
ENSG00000160767.22	84.0767	71.5898	84.338	80.0082
SCAMP3	320.912	335.209	330.152	347.023
CLK2	136.181	149.075	118.279	139.773
HCN3	16.5785	26.1092	21.5988	32.7744
FDPS	598.01	608.935	578.024	543.67
RUSC1-AS1	8.28925	9.26457	13.3707	12.5314
ENSG00000160753.17	179.995	227.403	223.187	211.106
ASH1L	2465.46	1845.33	2184.56	1968.39
ENSG00000235919.5	21.3152	16.8447	17.4847	20.243
ENSG00000125459.18	139.733	166.762	149.134	133.99
RP11-29H23.5	24.8677	12.6335	13.3707	12.5314
ENSG00000287839.2	40.2621	50.534	46.2831	48.1977
YY1AP1	408.542	467.44	461.802	436.671
DAP3	926.027	869.185	852.637	917.684
MSTO2P	26.0519	29.4782	18.5132	40.4861
ENSG00000116580.20	596.826	587.037	629.45	573.552
SYT11	21.3152	26.9515	17.4847	34.7023
ENSG00000143622.12	200.126	213.927	202.617	187.971
KHDC4	378.937	492.707	420.662	504.148
ENSG00000116584.22	485.513	447.226	497.8	466.554
ARHGEF2-AS2	4.73671	14.318	6.17107	15.4233
SSR2	734.191	864.132	822.81	842.496
UBQLN4	612.22	536.503	569.796	511.859
LAMTOR2	76.9716	105.279	100.794	117.602
RAB25	338.675	365.529	366.15	313.285
MEX3A	20.131	14.318	13.3707	11.5674
LMNA	4641.98	4249.07	4348.55	4225.97
SLC25A44	326.833	312.469	266.385	287.258
PMF1	27.2361	36.216	40.112	39.5221
PAQR6	5.92089	16.0024	10.2851	16.3872
SMG5	1155.76	1045.21	1081.99	991.908
TMEM79	61.5773	53.9029	55.5397	59.7651
GLMP	113.681	154.971	160.448	184.115
CCT3	3937.39	4089.04	4006.06	3884.73
ENSG00000125462.20	69.8665	78.3277	77.1384	69.4047
ENSG00000116604.19	206.047	256.039	228.33	253.52
IQGAP3	526.959	586.195	527.627	641.993
NAXE	473.671	555.874	478.258	498.364
GPATCH4	554.195	491.864	545.112	449.202
BCAN-AS1	151.575	183.607	181.018	179.295
RP11-284F21.10	375.385	402.588	354.837	427.995
RP11-284F21.7	82.8925	90.119	67.8818	74.2244
NES	91.1817	86.7501	88.4521	93.5035
CRABP2	107.76	142.337	121.364	141.701
ISG20L2	640.64	612.304	601.68	548.49
RRNAD1	69.8665	75.801	77.1384	74.2244
MRPL24	188.284	207.189	193.36	207.25
HDGF	3224.52	3195.43	3215.13	3147.31
PRCC	374.2	389.112	317.81	363.411
SH2D2A	8.28925	10.949	13.3707	24.0988
PEAR1	16.5785	38.7427	26.7413	32.7744
ARHGEF11	274.729	367.214	346.609	368.23
KRT8P45	15.3943	14.318	6.17107	9.63954
ETV3	384.858	409.325	466.945	405.824
RP11-367J7.3	8.28925	6.73787	23.6558	12.5314
KIRREL1	658.403	768.959	687.046	748.028
KIRREL1-IT1	9.47343	9.26457	10.2851	12.5314
ENSG00000163565.20	107.76	112.017	93.5946	104.107
DUSP23	11.8418	10.1068	8.2281	15.4233
TAGLN2	2862.16	3763.1	3303.58	3489.51
ENSG00000085552.18	13.026	21.8981	11.3136	10.6035
PIGM	378.937	351.211	381.578	330.636
IGSF8	65.1298	75.801	64.7963	83.864
PEA15	1039.71	1265.03	1152.96	1119.15
DCAF8	355.253	373.109	339.409	405.824
PEX19	326.833	320.049	302.383	341.24
ENSG00000122218.17	2800.58	2856.86	2900.4	2761.73
ENSG00000162736.18	429.857	487.653	450.488	517.643
NHLH1	15.3943	16.0024	14.3992	8.67558
ENSG00000162738.7	33.157	43.7961	43.1975	29.8826
SLAMF7	71.0507	81.6966	49.3686	65.5488
RP11-312J18.5	16.5785	13.4757	19.5417	19.2791
F11R	872.739	900.348	929.775	905.152
TSTD1	15.3943	31.1626	28.7983	31.8105
USF1	203.679	240.037	231.415	246.772
ARHGAP30	18.9469	9.26457	16.4562	14.4593
NECTIN4	126.707	158.34	145.02	174.476
PFDN2	121.97	144.022	126.507	168.692
NIT1	132.628	149.075	132.678	123.386
DEDD	161.048	170.131	159.419	174.476
UFC1	286.571	303.204	280.784	289.186
ENSG00000143258.17	92.3659	105.279	90.5091	103.143
PPOX	39.0779	30.3204	25.7128	22.1709
B4GALT3	194.205	205.505	188.218	219.781
NDUFS2	312.623	357.107	355.865	387.509
TOMM40L	110.129	116.228	120.336	114.71
SDHC	534.064	710.845	601.68	669.948
ENSG00000289106.2	84.0767	82.5389	84.338	71.3326
RP11-122G18.14	63.9456	60.6408	60.6822	69.4047
HSPA6	29.6045	19.3714	29.8269	30.8465
ENSG00000162746.15	13.026	6.73787	8.2281	11.5674
ENSG00000226889.4	15.3943	9.26457	13.3707	11.5674
DUSP12	93.5501	111.175	90.5091	101.215
ATF6	821.82	720.952	763.156	713.326
NOS1AP	29.6045	22.7403	20.5702	26.9907
C1orf226	48.5513	38.7427	34.9694	42.414
UHMK1	4077.13	3607.29	3976.23	3578.2
ENSG00000117143.14	367.095	336.893	356.894	415.464
HSD17B7	63.9456	80.8544	74.0529	74.2244
NUF2	131.444	129.704	122.393	121.458
ENSG00000185630.20	81.7083	71.5898	55.5397	50.1256
MGST3	191.837	284.675	253.014	286.294
ENSG00000143149.13	529.328	459.859	476.201	485.833
TMCO1	600.378	752.115	701.445	697.902
TMCO1-AS1	21.3152	16.0024	17.4847	29.8826
UCK2	680.903	731.901	741.557	736.461
POGK	936.685	929.826	943.146	884.909
TADA1	69.8665	103.595	76.1099	90.6116
POU2F1	847.872	663.68	771.384	677.659
CREG1	341.043	364.687	286.955	339.312
MPZL1	978.131	1147.12	1066.57	1039.14
MPC2	227.362	314.153	254.043	247.736
ENSG00000143164.16	588.537	542.398	582.138	525.355
GCSHP5	4.73671	10.949	7.19959	12.5314
GPR161	30.7886	26.1092	29.8269	22.1709
TIPRL	348.148	370.583	358.951	389.437
SFT2D2	2531.77	2477.01	2487.97	2336.62
TBX19	7.10507	28.6359	16.4562	20.243
ENSG00000228697.6	22.4994	14.318	21.5988	19.2791
ENSG00000143153.14	3566.75	3907.12	3590.54	3852.92
NME7	177.627	150.76	149.134	157.124
BLZF1	548.275	497.76	533.798	527.283
ENSG00000117477.13	23.6836	13.4757	22.6273	20.243
SLC19A2	227.362	217.296	209.817	248.7
RP1-206D15.6	29.6045	29.4782	32.9124	23.1349
F5	412.094	388.27	393.92	368.23
SELL	49.7355	68.2209	58.6252	62.657
METTL18	69.8665	67.3787	62.7393	62.657
C1orf112	371.832	284.675	342.495	351.843
SCYL3	129.075	117.07	134.735	123.386
KIFAP3	226.178	227.403	227.301	206.286
ENSG00000120370.14	84.0767	74.9588	94.6231	86.7558
FMO4	33.157	29.4782	27.7698	25.0628
ENSG00000117523.18	7668.74	6221.58	6805.67	6162.56
VAMP4	69.8665	76.6432	76.1099	76.1523
EEF1AKNMT	351.701	439.646	381.578	401.005
ENSG00000197959.15	47.3671	20.2136	24.6843	37.5942
PIGC	148.022	150.76	140.906	141.701
SUCO	1379.57	1203.55	1318.55	1285.91
PRDX6	1648.38	1751.85	1629.16	1804.52
KLHL20	239.204	204.663	182.047	189.899
CENPL	183.548	174.342	162.505	185.079
DARS2	638.272	577.772	618.136	564.877
ENSG00000234741.10	401.436	443.857	426.833	522.463
ENSG00000185278.16	297.229	209.716	264.328	247.736
RC3H1	1083.52	907.085	1135.48	1043
RC3H1-IT1	21.3152	6.73787	10.2851	13.4954
RABGAP1L	1220.89	1102.48	1186.9	1084.45
RP1-102G20.2	11.8418	5.0534	11.3136	10.6035
RABGAP1L-IT1	20.131	15.1602	22.6273	15.4233
ENSG00000289425.1	14.2101	1.68447	11.3136	8.67558
CACYBP	1168.78	1385.47	1265.07	1346.64
MRPS14	81.7083	90.119	84.338	84.8279
KIAA0040	307.886	249.301	257.128	265.087
COP1	251.046	300.677	306.497	311.357
CRYZL2P	52.1038	55.5874	48.3401	58.8012
RASAL2-AS1	4.73671	12.6335	10.2851	15.4233
ENSG00000075391.18	773.268	621.568	786.812	721.037
C1orf220	15.3943	19.3714	10.2851	16.3872
RALGPS2-AS1	3.55253	10.1068	10.2851	8.67558
ENSG00000116191.19	1102.47	1041	1202.33	1125.9
FAM20B	962.737	1056.16	1030.57	1032.39
TOR3A	158.68	154.971	156.334	144.593
ENSG00000143322.22	2527.04	1807.43	2326.49	2024.3
SOAT1	2144.55	2284.14	2112.56	2199.74
TOR1AIP2	1268.25	1479.8	1479	1569.32
TOR1AIP1	480.776	576.088	492.657	517.643
ENSG00000135837.17	1308.52	914.666	1184.85	1098.91
QSOX1	2711.77	3105.31	2776.98	3123.21
ACBD6	278.282	236.668	285.926	256.412
XPR1	935.501	841.391	1015.14	947.566
RP11-46A10.5	7.10507	4.21117	10.2851	9.63954
STX6	539.985	455.648	512.199	562.949
MR1	59.2089	99.3836	74.0529	88.6837
IER5	92.3659	93.4879	94.6231	98.3233
GLUL	459.461	447.226	401.12	425.104
RNASEL	103.024	87.5923	83.3095	95.4314
RGS16	37.8937	23.5825	34.9694	26.9907
NPL	30.7886	33.6893	37.0264	51.0895
DHX9	3670.95	3720.15	3489.74	3556.99
LAMC1	5859.31	5425.67	5569.39	5408.74
LAMC2	13903.4	14758.5	14120.4	14664.6
RP11-548N1.2	44.9988	42.1117	49.3686	61.693
ENSG00000116698.22	1616.4	1323.99	1577.74	1406.41
ARPC5	908.265	1084.8	951.374	1010.22
RGL1	36.7095	25.267	22.6273	13.4954
COLGALT2	26.0519	21.8981	17.4847	23.1349
TSEN15	240.388	295.624	293.126	281.474
C1orf21	52.1038	51.3762	57.5967	49.1616
ENSG00000116406.20	840.767	834.653	866.007	847.315
NIBAN1	20.131	16.8447	15.4277	22.1709
RNF2	146.838	167.604	179.99	183.151
TRMT1L	226.178	266.988	294.155	286.294
SWT1	23.6836	18.5291	21.5988	32.7744
RP4-635A23.6	76.9716	29.4782	56.5682	43.3779
IVNS1ABP	1000.63	1073.85	1062.45	1051.67
TPR	2710.58	2247.92	2517.8	2191.07
ODR4	425.12	409.325	443.289	413.536
PDC-AS1	26.0519	10.949	15.4277	15.4233
PTGS2	425.12	409.325	394.949	380.762
PLA2G4A	148.022	155.813	157.362	160.98
RP11-139E24.1	16.5785	3.36893	15.4277	5.78372
RGS2	306.702	347	291.069	337.384
ZNF101P2	7.10507	9.26457	10.2851	12.5314
UCHL5	584.984	616.515	634.592	625.606
RO60	884.581	776.539	761.099	823.216
GLRX2	58.0247	82.5389	85.3665	77.1163
CDC73	679.718	723.479	758.014	748.028
KCNT2	15.3943	12.6335	16.4562	13.4954
ASPM	1783.37	1164.81	1526.31	1335.08
ZBTB41	736.559	627.464	765.213	706.578
DENND1B	350.517	284.675	340.438	319.069
LHX9	18.9469	10.1068	10.2851	2.89186
NEK7	2512.83	2545.23	2603.16	2400.24
ENSG00000229989.6	60.3931	32.0049	52.4541	55.9093
NR5A2	71.0507	52.2185	65.8248	65.5488
ZNF281	1191.28	814.44	932.861	833.82
KIF14	496.171	421.117	512.199	454.986
DDX59	98.2868	100.226	73.0244	102.179
ENSG00000118200.15	1327.46	1089.85	1245.53	1107.58
INAVA	952.079	918.035	925.661	918.648
MROH3P	33.157	33.6893	26.7413	48.1977
KIF21B	30.7886	21.8981	22.6273	34.7023
TMEM9	254.598	262.777	210.845	264.123
LAD1	1217.34	1196.81	1147.82	1146.14
RP11-27G14.4	40.2621	30.3204	39.0835	35.6663
PHLDA3	110.129	105.279	116.222	111.819
CSRP1	620.509	614.83	637.678	618.858
RPS10P7	21.3152	21.8981	21.5988	26.0267
ENSG00000134369.16	809.978	643.466	752.871	705.614
IPO9	1521.67	1454.54	1594.19	1499.91
SHISA4	18.9469	24.4248	8.2281	15.4233
TIMM17A	525.775	616.515	596.537	589.94
RNPEP	455.909	511.236	410.376	472.337
ELF3-AS1	40.2621	31.1626	31.8839	32.7744
ELF3	719.98	681.367	677.79	680.551
RP11-510N19.5	55.6564	30.3204	26.7413	25.0628
ARL8A	148.022	152.444	141.935	151.341
ENSG00000077152.12	114.865	162.551	110.051	144.593
ENSG00000077157.23	220.257	194.556	210.845	213.034
KDM5B	1005.37	774.855	882.464	874.306
RABIF	87.6292	90.119	87.4235	95.4314
KLHL12	380.121	342.789	377.464	380.762
ADIPOR1	665.508	619.042	651.048	616.93
CYB5R1	176.443	187.818	146.049	176.404
TMEM183A	478.408	421.117	457.688	421.248
BTG2	17.7627	18.5291	15.4277	21.207
ENSG00000058668.16	116.049	98.5413	117.25	99.2872
SNRPE	159.864	239.194	212.902	261.231
SOX13	143.286	133.073	154.277	146.521
ETNK2	27.2361	20.2136	30.8554	21.207
GOLT1A	9.47343	10.949	9.25661	9.63954
PLEKHA6	635.904	647.678	693.217	610.183
LINC00628	14.2101	9.26457	12.3421	12.5314
ENSG00000158615.10	1145.1	1200.18	1211.59	1165.42
PIK3C2B	146.838	190.345	187.189	186.043
ENSG00000198625.14	369.464	523.869	448.431	481.977
TMEM81	20.131	16.8447	15.4277	17.3512
RBBP5	481.961	473.335	463.859	447.275
DSTYK	343.412	276.253	353.808	320.033
NUAK2	73.4191	60.6408	71.9959	58.8012
SNRPGP10	29.6045	32.8471	25.7128	19.2791
LEMD1	8.28925	7.5801	10.2851	10.6035
BLACAT1	138.549	164.236	161.476	182.187
CDK18	60.3931	66.5364	48.3401	77.1163
MFSD4A	14.2101	25.267	23.6558	20.243
ELK4	1193.65	1084.8	1189.99	1240.61
SLC45A3	247.493	241.721	229.358	239.061
NUCKS1	5190.25	4415.83	4912.17	4177.78
RAB29	241.572	241.721	285.926	286.294
SLC41A1	309.071	367.214	349.694	391.365
CTSE	511.565	592.932	520.427	560.057
CH17-84K15.2	406.173	250.143	319.867	314.249
RHEX	24.8677	23.5825	29.8269	18.3151
FAM72A	40.2621	50.534	48.3401	53.9814
SRGAP2	258.151	254.355	245.814	302.681
IKBKE	164.601	162.551	135.764	190.863
RASSF5	29.6045	24.4248	29.8269	28.9186
EIF2D	164.601	175.185	148.106	186.043
DYRK3	176.443	141.495	198.503	174.476
MAPKAPK2	404.989	459.017	395.977	381.726
PIGR	22.4994	26.1092	28.7983	15.4233
C1orf116	2008.37	1920.29	1991.2	1940.44
YOD1	557.748	485.126	525.57	498.364
PFKFB2	802.873	741.165	825.895	781.766
C4BPB	29.6045	44.6384	35.9979	42.414
ENSG00000196352.18	717.612	776.539	674.704	688.263
ENSG00000117322.19	80.5241	97.6991	77.1384	62.657
ENSG00000117335.21	2004.81	2215.07	2061.14	2186.25
ENSG00000203709.13	126.707	90.9612	107.994	123.386
PLXNA2	195.389	206.347	194.389	210.142
LAMB3	5496.96	5704.45	5557.05	5768.3
G0S2	26.0519	29.4782	34.9694	18.3151
ENSG00000117595.13	322.097	365.529	351.751	336.42
UTP25	528.144	533.134	564.653	541.742
ENSG00000143469.21	345.78	315.838	364.093	381.726
SERTAD4	95.9184	94.3302	80.224	80.0082
HHAT	30.7886	16.0024	16.4562	13.4954
RCOR3	222.626	197.925	209.817	196.647
TRAF5	99.471	123.808	137.821	134.954
ENSG00000153363.15	53.288	44.6384	39.0835	47.2337
SLC30A1	569.59	491.864	560.539	475.229
NEK2	198.942	205.505	221.13	204.358
LPGAT1	1061.02	995.52	1069.65	1010.22
INTS7	556.564	471.651	529.684	470.409
DTL	595.642	539.872	548.197	503.184
PPP2R5A	407.357	373.952	419.633	382.69
PACC1	81.7083	85.0656	81.2525	81.9361
NENF	53.288	97.6991	76.1099	70.3686
ATF3	50.9197	48.8495	43.1975	47.2337
NSL1	227.362	263.619	257.128	267.015
TATDN3	43.8146	38.7427	32.9124	52.0535
ENSG00000198468.11	33.157	32.8471	27.7698	19.2791
FLVCR1	442.883	381.532	410.376	390.401
ANGEL2	229.731	273.726	280.784	287.258
RPS6KC1	320.912	288.886	311.639	264.123
SMYD2	249.862	247.617	229.358	228.457
RP11-176D17.3	14.2101	5.89563	12.3421	4.81977
PTPN14	2511.64	1770.37	2211.3	1941.4
ENSG00000117724.14	3363.07	2096.32	2822.24	2489.89
KCTD3	607.483	558.401	609.908	607.291
GPATCH2	240.388	220.665	225.244	229.421
SPATA17	17.7627	7.5801	8.2281	13.4954
RRP15	416.831	469.966	409.348	389.437
TGFB2	150.391	166.762	155.305	173.512
LYPLAL1	108.944	95.1724	98.7372	100.251
EPRS1	2743.74	2419.74	2605.22	2231.55
BPNT1	388.41	436.277	355.865	412.572
IARS2	1519.3	1497.49	1516.03	1494.13
ENSG00000118873.17	892.87	778.224	889.663	737.425
MORF4L1P1	157.496	181.08	161.476	187.971
AURKAP1	15.3943	14.318	19.5417	13.4954
C1orf115	39.0779	48.0073	47.3116	51.0895
MTARC2	62.7615	73.2743	77.1384	71.3326
ENSG00000186205.14	73.4191	86.7501	95.6516	86.7558
DUSP10	425.12	466.597	481.344	524.391
LINC02474	872.739	896.136	888.635	984.197
TAF1A	88.8134	88.4345	79.1954	64.5849
MIA3	574.326	529.765	608.879	544.634
AIDA	629.983	624.095	661.333	607.291
BROX	508.013	523.027	450.488	444.383
DISP1	29.6045	22.7403	29.8269	25.0628
TLR5	33.157	31.1626	44.226	37.5942
CAPN8	586.168	624.095	588.309	628.498
CAPN2	4585.14	4480.68	4407.18	4325.26
ENSG00000143514.18	499.723	483.442	469.002	451.13
ENSG00000291068.1	43.8146	46.3228	48.3401	56.8733
ENSG00000290989.1	42.6304	39.585	47.3116	44.3419
RP11-504P24.9	34.3412	19.3714	32.9124	21.207
FBXO28	1165.23	1189.23	1280.5	1210.73
DEGS1	470.119	675.471	543.055	605.363
NVL	290.124	259.408	261.242	260.267
CNIH4	267.624	368.056	390.835	332.564
ENSG00000162923.18	1168.78	1091.53	1124.16	1153.85
DNAH14	258.151	196.24	209.817	224.601
LBR	1045.63	1077.22	1119.02	1162.53
ENSG00000154380.19	1644.82	1523.6	1650.76	1574.14
SRP9	731.822	978.675	876.292	934.071
EPHX1	264.072	341.947	326.038	325.816
RP11-285F7.2	31.9728	51.3762	50.3971	31.8105
TMEM63A	872.739	905.401	934.918	967.809
ENSG00000143811.20	48.5513	68.2209	55.5397	77.1163
SDE2	364.727	381.532	382.607	398.113
H3-3A	717.612	843.076	700.417	847.315
ACBD3	738.927	724.321	755.957	699.83
LIN9	184.732	172.658	174.847	186.043
PARP1	1608.11	1585.93	1411.12	1534.61
ENSG00000143772.11	113.681	92.6457	98.7372	100.251
RP5-1087E8.6	22.4994	30.3204	23.6558	25.0628
PSEN2	8.28925	12.6335	9.25661	12.5314
ENSG00000143776.20	1007.74	801.806	962.688	828.036
ZNF678	126.707	82.5389	101.823	89.6477
SNAP47	182.363	203.821	185.132	187.007
JMJD4	219.073	213.927	200.56	226.529
WNT9A	7.10507	12.6335	18.5132	6.74768
ENSG00000143761.17	2118.5	2194.86	2033.37	2076.36
C1orf35	97.1026	91.8035	77.1384	92.5396
MRPL55	69.8665	86.7501	95.6516	67.4768
GUK1	306.702	382.374	296.212	401.005
IBA57	152.759	107.806	165.59	146.521
OBSCN	124.339	103.595	116.222	111.819
TRIM11	312.623	277.095	273.584	256.412
ENSG00000231563.3	24.8677	11.7913	13.3707	22.1709
ENSG00000181218.6	24.8677	21.8981	17.4847	10.6035
ENSG00000196890.5	31.9728	46.3228	44.226	48.1977
ENSG00000168159.15	309.071	298.151	292.097	272.799
FTH1P2	13.026	14.318	10.2851	12.5314
RHOU	121.97	108.648	109.022	107.963
ENSG00000177788.7	182.363	250.986	199.531	228.457
RAB4A	196.574	229.93	213.931	244.844
CCSAP	197.758	170.973	198.503	176.404
NUP133	619.325	586.195	675.733	580.3
ABCB10	215.52	232.456	222.159	202.43
ENSG00000135801.11	365.911	403.43	385.692	415.464
URB2	484.329	441.33	452.545	430.887
GALNT2	1252.86	1413.27	1368.95	1413.16
PGBD5	229.731	219.823	196.446	255.448
COG2	357.622	324.26	345.58	309.429
AGT	27.2361	27.7937	32.9124	39.5221
C1orf198	538.801	619.042	536.883	574.516
TTC13	172.89	229.93	205.702	232.313
ARV1	101.839	115.386	106.965	99.2872
FAM89A	26.0519	41.2694	42.169	39.5221
C1orf131	101.839	115.386	102.851	114.71
GNPAT	380.121	416.906	354.837	366.302
EXOC8	346.964	368.056	375.407	389.437
SPRTN	148.022	146.549	170.733	150.377
EGLN1	61.5773	46.3228	48.3401	53.0175
TSNAX	301.965	277.937	272.556	262.195
DISC1	31.9728	29.4782	30.8554	31.8105
MAP10	10.6576	15.1602	22.6273	19.2791
NTPCR	117.234	130.546	118.279	111.819
PCNX2	427.488	372.267	398.034	404.861
RPS7P3	5.92089	10.949	12.3421	2.89186
MAP3K21	435.778	373.109	409.348	372.086
KCNK1	275.914	302.362	272.556	304.609
SLC35F3	98.2868	84.2234	100.794	78.0802
COA6	67.4982	90.9612	68.9103	72.2965
TARBP1	139.733	181.922	157.362	144.593
IRF2BP2	576.695	575.245	575.967	573.552
TOMM20	1460.09	1737.53	1620.94	1601.13
RBM34	233.283	244.248	248.9	226.529
ARID4B	1361.81	819.493	989.429	796.226
GGPS1	95.9184	84.2234	87.4235	104.107
B3GALNT2	261.703	292.255	330.152	348.951
ENSG00000143669.16	458.277	331.84	387.749	331.6
NID1	171.706	214.77	204.674	195.683
ENSG00000086619.15	35.5253	26.9515	26.7413	23.1349
LGALS8	428.673	432.908	423.747	399.077
HEATR1	1919.55	1641.51	1855.44	1655.11
MTR	592.089	561.77	540.997	552.345
ENSG00000198626.18	20.131	16.0024	24.6843	19.2791
LINC01139	14.2101	14.318	12.3421	5.78372
FH	485.513	536.503	510.142	515.715
OPN3	108.944	160.867	107.994	141.701
CHML	1354.7	1111.75	1363.81	1170.24
EXO1	298.413	291.413	349.694	309.429
ENSG00000291217.1	5.92089	11.7913	17.4847	11.5674
CEP170	1216.15	1012.36	1128.28	1021.79
SDCCAG8	287.755	248.459	240.672	263.159
AKT3	1001.81	939.933	1006.91	926.359
ENSG00000179456.12	242.757	234.983	248.9	284.366
ADSS2	625.246	706.634	687.046	665.128
DESI2	661.956	647.678	699.388	669.948
COX20	117.234	133.073	129.593	109.891
ENSG00000153187.21	5588.14	5690.13	5611.56	5583.22
ENSG00000273175.2	27.2361	28.6359	21.5988	26.9907
ENSG00000203666.13	31.9728	23.5825	26.7413	25.0628
SMYD3	93.5501	99.3836	102.851	96.3954
SMYD3-IT1	16.5785	7.5801	14.3992	12.5314
TFB2M	162.232	182.765	172.79	180.259
CNST	356.438	350.369	362.036	347.023
SCCPDH	335.122	361.318	352.78	337.384
RP11-439E19.10	21.3152	19.3714	32.9124	25.0628
LINC01341	14.2101	9.26457	9.25661	8.67558
AHCTF1	1745.48	1523.6	1582.88	1513.41
ZNF695	47.3671	36.216	51.4256	41.45
ZNF670	33.157	48.8495	29.8269	26.0267
ZNF669	37.8937	29.4782	30.8554	30.8465
ZNF124	65.1298	61.483	64.7963	70.3686
RP11-488L18.10	7.10507	17.6869	11.3136	16.3872
ENSG00000227671.5	94.7343	111.175	93.5946	121.458
ENSG00000290683.1	37.8937	33.6893	29.8269	58.8012
ZNF496	241.572	264.461	248.9	225.565
ENSG00000289234.2	17.7627	28.6359	23.6558	38.5581
SH3BP5L	126.707	140.653	154.277	119.53
ZNF672	132.628	106.964	124.45	108.927
ZNF692	60.3931	79.1699	63.7678	82.9
PGBD2	43.8146	26.1092	38.055	23.1349
ENSG00000015171.21	548.275	561.77	542.026	572.588
DIP2C	89.9976	85.9078	102.851	95.4314
DIP2C-AS1	61.5773	53.0607	57.5967	50.1256
ENSG00000107929.16	1287.2	1368.63	1402.89	1336.04
GTPBP4	1527.59	1501.7	1603.45	1517.26
ENSG00000232656.10	43.8146	27.7937	37.0264	41.45
ENSG00000067064.13	543.538	707.476	689.103	674.768
ENSG00000047056.18	187.1	177.711	193.36	186.043
ENSG00000067057.19	2320.99	2210.02	2190.73	2178.54
PITRM1	1740.74	1466.33	1531.45	1485.45
KLF6	2858.61	2262.24	2562.02	2179.5
ENSG00000231298.8	43.8146	30.3204	34.9694	26.0267
LINC00705	41.4462	25.267	34.9694	48.1977
ENSG00000287023.2	82.8925	76.6432	132.678	105.071
AKR1C1	775.637	779.066	780.641	739.352
ENSG00000151632.18	483.145	502.813	458.716	457.878
AKR1C3	1268.25	1361.89	1287.7	1303.27
NET1	1226.81	1152.18	1213.64	1218.44
LASTR	4.73671	11.7913	10.2851	9.63954
ASB13	110.129	85.0656	86.395	88.6837
ENSG00000108021.22	2074.68	1767.85	1965.49	1903.81
GDI2	3620.03	3490.22	3616.25	3303.47
ANKRD16	42.6304	35.3738	25.7128	39.5221
FBH1	448.804	530.607	511.171	471.373
IL15RA	72.2349	89.2768	89.4806	84.8279
RBM17	498.539	521.343	537.912	517.643
PFKFB3	2432.3	2763.37	2415.98	2674.97
ENSG00000215244.4	14.2101	16.8447	17.4847	12.5314
ENSG00000237943.8	17.7627	17.6869	20.5702	21.207
LINP1	319.728	418.59	352.78	448.238
ENSG00000289892.1	29.6045	29.4782	24.6843	32.7744
ENSG00000238266.3	226.178	222.35	212.902	237.133
SFMBT2	22.4994	24.4248	13.3707	16.3872
ITIH2	7.10507	15.1602	5.14256	10.6035
KIN	198.942	165.078	186.161	164.836
ATP5F1C	949.711	1187.55	1058.34	1129.75
ENSG00000165632.9	476.04	342.789	431.975	352.807
GATA3	52.1038	56.4296	68.9103	67.4768
SFTA1P	20.131	14.318	21.5988	14.4593
ENSG00000148429.15	390.779	339.42	371.293	367.266
ECHDC3	71.0507	120.439	105.937	118.566
PROSER2	67.4982	58.9563	40.112	49.1616
UPF2	1328.65	916.35	1158.1	910.936
DHTKD1	342.228	301.52	261.242	263.159
SEC61A2	36.7095	54.7452	48.3401	53.9814
NUDT5	503.276	522.185	543.055	499.328
CDC123	890.502	852.34	816.639	843.459
OPTN	448.804	396.692	455.631	391.365
MCM10	526.959	471.651	506.028	427.995
PHYH	76.9716	90.119	81.2525	98.3233
SEPHS1	345.78	293.097	307.525	335.456
ENSG00000165630.15	166.969	165.92	136.792	148.449
FRMD4A	23.6836	27.7937	34.9694	23.1349
FAM107B	922.475	898.663	884.521	909.008
CDNF	11.8418	10.1068	11.3136	9.63954
HSPA14	185.916	210.558	187.189	208.214
RP11-398C13.8	449.988	368.898	438.146	394.257
SUV39H2	333.938	346.158	375.407	373.05
ENSG00000152457.19	241.572	208.874	200.56	179.295
ACBD7	42.6304	63.1675	41.1405	62.657
RPP38	125.523	128.862	114.165	132.062
NMT2	133.812	129.704	110.051	137.845
MINDY3	168.153	187.818	173.819	187.007
PTER	502.092	539.872	502.943	556.201
RP11-335J9.1	26.0519	17.6869	28.7983	26.9907
RSU1	525.775	650.204	576.995	588.012
RP11-197M22.2	10.6576	9.26457	16.4562	14.4593
TRDMT1	99.471	92.6457	85.3665	81.9361
ENSG00000229124.8	13.026	21.8981	11.3136	17.3512
VIM	4956.97	4936.33	4821.67	4731.08
HACD1	53.288	58.1141	54.5112	47.2337
STAM	283.019	291.413	306.497	306.537
TMEM236	28.4203	28.6359	25.7128	31.8105
RP11-499P20.2	16.5785	23.5825	29.8269	26.0267
RP11-383B4.4	11.8418	6.73787	6.17107	14.4593
NSUN6	117.234	92.6457	96.6802	106.999
ARL5B	557.748	555.874	555.397	536.922
NEBL	26.0519	18.5291	35.9979	21.207
MLLT10	313.807	267.83	318.839	314.249
ENSG00000289528.1	11.8418	4.21117	12.3421	12.5314
DNAJC1	281.834	240.037	251.986	229.421
COMMD3	21.3152	24.4248	18.5132	22.1709
BMI1	249.862	240.037	224.216	221.709
PIP4K2A	422.752	471.651	500.885	454.022
MSRB2	27.2361	29.4782	19.5417	40.4861
OTUD1	31.9728	34.5316	34.9694	34.7023
ENSG00000120549.19	627.615	609.777	642.82	607.291
ENSG00000107863.20	1342.86	1179.13	1220.84	1182.77
PRTFDC1	251.046	314.153	279.755	270.871
THNSL1	123.155	149.075	129.593	122.422
APBB1IP	194.205	175.185	178.961	169.656
PDSS1	139.733	146.549	137.821	132.062
HSPA8P3	16.5785	0.842234	11.3136	9.63954
ABI1	666.692	629.991	611.965	653.561
ANKRD26	570.774	333.524	483.401	345.095
ENSG00000136758.20	2167.05	1948.09	2176.33	1974.18
MASTL	279.466	298.151	282.841	295.934
ACBD5	364.727	379.005	352.78	372.086
LRRC37A6P	23.6836	16.8447	26.7413	22.1709
RAB18	601.563	629.148	622.25	621.75
MPP7	60.3931	62.3253	55.5397	45.3058
WAC-AS1	189.469	190.345	211.874	187.007
ENSG00000095787.25	1434.04	1355.15	1530.43	1321.58
BAMBI	182.363	247.617	208.788	196.647
LINC01517	23.6836	30.3204	41.1405	29.8826
ENSG00000291093.1	207.231	190.345	205.702	199.538
ENSG00000197321.16	1623.51	1578.35	1557.17	1617.51
JCAD	91.1817	95.1724	98.7372	85.7919
RP11-305E6.4	21.3152	16.0024	29.8269	20.243
MTPAP	361.174	396.692	358.951	409.68
MAP3K8	40.2621	31.1626	34.9694	46.2698
ZNF438	55.6564	50.534	47.3116	48.1977
ENSG00000237036.7	37.8937	48.0073	37.0264	42.414
ZEB1	78.1558	69.9054	63.7678	62.657
ARHGAP12	895.239	789.173	887.606	855.027
KIF5B	4420.54	3556.75	4051.31	3618.68
PPIAP31	11.8418	15.1602	14.3992	10.6035
EPC1	210.784	187.818	214.959	228.457
ENSG00000216937.14	47.3671	21.0558	29.8269	32.7744
ITGB1	12900.4	13659.3	12923.3	13156
ENSG00000229656.9	33.157	25.267	31.8839	29.8826
NRP1	1158.13	1243.14	1153.99	1088.3
ENSG00000148498.17	1154.57	945.828	1101.54	948.53
ENSG00000108094.17	525.775	512.92	555.397	559.093
ENSG00000095794.21	101.839	120.439	88.4521	100.251
CCNY	481.961	459.017	494.714	454.022
CCNY-AS1	17.7627	6.73787	18.5132	15.4233
FZD8	14.2101	18.5291	13.3707	4.81977
NAMPTP1	33.157	30.3204	34.9694	36.6302
ZNF248	111.313	85.9078	86.395	84.8279
ZNF25	21.3152	24.4248	16.4562	22.1709
ZNF33A	267.624	244.248	266.385	243.88
ENSG00000075407.19	207.231	192.871	196.446	179.295
PLD5P1	8.28925	5.89563	10.2851	15.4233
ENSG00000290535.1	34.3412	42.1117	42.169	50.1256
ENSG00000234420.9	85.2608	74.9588	79.1954	106.999
ZNF33B	207.231	207.189	229.358	216.89
BMS1	1239.83	1085.64	1247.59	1097.94
CSGALNACT2	188.284	185.291	178.961	175.44
RASGEF1A	10.6576	12.6335	11.3136	10.6035
HNRNPF	1486.14	1684.47	1521.17	1628.12
RP11-517P14.2	9.47343	10.949	16.4562	5.78372
ENSG00000243660.12	5.92089	8.42234	10.2851	6.74768
ZNF239	58.0247	74.1165	61.7107	58.8012
ZNF485	39.0779	47.1651	40.112	49.1616
ZNF32	29.6045	20.2136	18.5132	21.207
DEPP1	31.9728	21.8981	30.8554	30.8465
ZNF22	153.943	166.762	150.163	128.206
ENSG00000012779.12	107.76	87.5923	83.3095	84.8279
MARCHF8	164.601	134.757	157.362	153.269
ZFAND4	44.9988	37.9005	50.3971	42.414
ENSG00000172661.20	294.86	285.517	337.352	322.924
ENSG00000188234.15	53.288	57.2719	43.1975	47.2337
ENSG00000290921.1	22.4994	15.1602	23.6558	22.1709
ENSG00000239883.10	31.9728	20.2136	22.6273	33.7384
TIMM23	415.647	432.066	416.547	412.572
NCOA4	1852.05	1665.1	1728.93	1573.17
ENSG00000289092.1	10.6576	10.949	15.4277	15.4233
LINC00842	158.68	120.439	122.393	126.278
HNRNPA1P33	30.7886	32.8471	32.9124	34.7023
ENSG00000204175.6	228.546	292.255	262.271	275.691
RP11-38L15.3	50.9197	57.2719	49.3686	53.9814
ENSG00000291069.1	242.757	211.401	228.33	267.979
ENSG00000204177.13	9.47343	6.73787	11.3136	11.5674
ENSG00000243289.2	43.8146	31.1626	54.5112	49.1616
ENSG00000150175.14	3.55253	5.89563	11.3136	14.4593
PTPN20	52.1038	81.6966	77.1384	79.0442
ZNF488	75.7874	98.5413	70.9673	77.1163
AGAP9	62.7615	62.3253	66.8533	63.6209
ENSG00000290453.1	3.55253	8.42234	13.3707	4.81977
ABC7-42404400C24.1	13.026	3.36893	8.2281	16.3872
CH17-360D5.2	255.783	268.672	220.102	243.88
CH17-360D5.3	179.995	149.918	164.562	171.584
ENSG00000107643.17	286.571	305.731	297.24	317.141
ARHGAP22	62.7615	34.5316	58.6252	52.0535
ERCC6	314.991	269.515	321.924	320.997
PARG	389.595	361.318	394.949	348.951
TIMM23B	47.3671	51.3762	52.4541	43.3779
ENSG00000178440.9	16.5785	15.1602	14.3992	20.243
WASHC2A	358.806	363.845	333.238	340.276
ASAH2	27.2361	18.5291	20.5702	24.0988
SGMS1	447.619	420.275	374.378	393.293
SGMS1-AS1	66.314	53.0607	56.5682	47.2337
ASAH2B	50.9197	54.7452	61.7107	58.8012
PRKG1	16.5785	19.3714	12.3421	14.4593
CSTF2T	416.831	424.486	416.547	381.726
PRKG1-AS1	27.2361	32.8471	43.1975	26.0267
DKK1	1101.29	1419.16	1220.84	1282.06
ZWINT	664.324	796.753	697.331	786.586
RP11-118J22.2	24.8677	21.8981	14.3992	9.63954
IPMK	421.567	324.26	443.289	331.6
CISD1	248.677	278.779	320.896	292.078
UBE2D1	213.152	260.25	241.7	253.52
TFAM	1020.76	1038.47	1079.94	1062.28
BICC1	1007.74	911.297	947.26	892.621
FAM133CP	11.8418	9.26457	14.3992	8.67558
SLC16A9	37.8937	47.1651	45.2545	42.414
CCDC6	2946.24	2760	2761.56	2585.32
ANK3	421.567	329.313	358.951	330.636
ENSG00000170312.17	1039.71	1072.16	963.716	1052.64
RHOBTB1	133.812	121.282	127.536	123.386
ARID5B	131.444	124.651	135.764	118.566
RTKN2	764.979	592.09	728.187	668.02
ZNF365	127.891	122.966	147.077	122.422
ADO	566.037	628.306	620.193	577.408
NRBF2	261.703	291.413	246.843	261.231
ENSG00000171988.20	1494.43	1254.09	1391.58	1397.73
REEP3	1209.05	1226.29	1340.15	1275.31
ENSG00000228065.13	202.494	136.442	175.876	173.512
SIRT1	314.991	311.626	314.725	307.501
HERC4	917.738	865.816	940.06	912.864
RPS3AP38	23.6836	13.4757	22.6273	20.243
PBLD	31.9728	31.1626	25.7128	37.5942
HNRNPH3	1239.83	1425.9	1246.56	1458.46
RUFY2	198.942	258.566	286.955	232.313
DNA2	333.938	309.1	336.324	320.997
SLC25A16	178.811	182.765	219.073	187.007
TET1	28.4203	21.8981	19.5417	24.0988
COX20P1	13.026	25.267	31.8839	20.243
CCAR1	2280.73	1751	1973.72	1708.13
ENSG00000221184	9.47343	13.4757	18.5132	12.5314
STOX1	17.7627	7.5801	10.2851	15.4233
DDX50	423.936	442.173	440.203	409.68
ENSG00000165732.14	6793.63	5510.73	6267.75	5322.95
KIFBP	436.962	490.18	489.572	477.157
VPS26A	1030.24	1098.27	1091.25	1072.88
SUPV3L1	292.492	335.209	310.611	373.05
HKDC1	931.948	944.144	963.716	975.521
ENSG00000156515.25	1119.05	1073.85	1159.13	1051.67
TSPAN15	607.483	615.673	575.967	578.372
RP11-404C6.6	42.6304	30.3204	48.3401	39.5221
FAM241B	41.4462	58.1141	51.4256	64.5849
MACROH2A2	42.6304	33.6893	35.9979	24.0988
AIFM2	239.204	271.199	300.326	285.33
TYSND1	111.313	117.07	118.279	114.71
SAR1A	1320.36	1359.36	1219.82	1381.35
PPA1	1367.73	1571.61	1491.34	1499.91
LRRC20	274.729	326.787	293.126	301.717
EIF4EBP2	1715.87	1702.15	1655.9	1618.48
ENSG00000107719.10	23.6836	37.0583	40.112	27.9547
ENSG00000166224.18	648.93	811.071	727.158	752.848
PCBD1	440.514	538.187	508.085	563.913
ENSG00000198246.10	28.4203	36.216	33.9409	42.414
VSIR	170.522	186.134	138.849	174.476
ENSG00000197746.15	2894.13	3747.1	3094.79	3575.3
CHST3	634.72	576.93	593.452	651.633
ENSG00000107742.14	251.046	294.782	284.898	291.114
ASCC1	320.912	372.267	330.152	353.771
ANAPC16	536.433	549.978	534.826	555.237
DDIT4	395.516	421.117	377.464	417.392
DNAJB12	406.173	369.741	383.635	348.951
ENSG00000107745.20	564.853	567.665	574.938	612.111
RP11-205A8.4	11.8418	5.0534	11.3136	5.78372
ENSG00000156026.15	836.03	873.396	822.81	775.019
OIT3	11.8418	5.0534	9.25661	14.4593
P4HA1	416.831	461.544	490.6	465.59
RP11-344N10.5	26.0519	22.7403	49.3686	48.1977
RP11-152N13.16	69.8665	42.1117	34.9694	53.9814
SNORA11F	16.5785	12.6335	11.3136	8.67558
ECD	459.461	378.163	419.633	421.248
FAM149B1	196.574	184.449	207.759	195.683
DNAJC9	489.066	430.381	446.374	442.455
RP11-152N13.10	17.7627	19.3714	12.3421	16.3872
MRPS16	682.087	855.709	755.957	848.279
ENSG00000156042.19	11.8418	10.949	12.3421	12.5314
ANXA7	1246.94	1517.7	1354.55	1409.3
MSS51	23.6836	22.7403	12.3421	24.0988
PPP3CB	342.228	353.738	356.894	317.141
ENSG00000221817.12	79.3399	64.852	64.7963	76.1523
ENSG00000166348.20	262.888	293.097	337.352	323.888
RP11-464F9.20	11.8418	8.42234	8.2281	6.74768
BMS1P4	16.5785	5.0534	5.14256	9.63954
RP11-574K11.29	22.4994	17.6869	15.4277	15.4233
ENSG00000290737.1	9.47343	8.42234	14.3992	12.5314
ENSG00000291043.1	13.026	14.318	13.3707	16.3872
DUSP8P5	7.10507	10.949	14.3992	13.4954
ENSG00000279088.2	20.131	10.949	8.2281	13.4954
SEC24C	1210.23	1249.03	1247.59	1220.37
FUT11	150.391	147.391	149.134	135.917
CHCHD1	76.9716	113.702	86.395	111.819
ZSWIM8	230.915	244.248	243.757	256.412
ENSG00000148660.22	380.121	416.906	403.177	454.022
C10orf55	33.157	40.4272	46.2831	48.1977
PLAU	4838.55	6539.94	5188.84	6144.24
VCL	6855.21	6332.75	6698.7	6126.89
RP11-417O11.5	17.7627	15.1602	19.5417	17.3512
AP3M1	840.767	808.544	778.584	726.821
ADK	583.8	627.464	593.452	624.642
KAT6B	574.326	426.17	555.397	483.905
SAMD8	425.12	385.743	415.519	417.392
ENSG00000165637.14	1207.86	1431.8	1293.87	1481.6
COMTD1	56.8406	52.2185	52.4541	51.0895
ZNF503	166.969	139.811	142.963	110.855
ZNF503-AS2	10.6576	14.318	9.25661	13.4954
DLG5	586.168	638.413	626.364	638.137
ENSG00000148606.15	756.69	740.323	767.27	658.38
RPS24	2329.28	2936.87	2638.13	2692.32
ENSG00000108175.19	434.593	465.755	422.719	434.743
PPIF	789.847	841.391	789.897	792.37
ZCCHC24	22.4994	23.5825	32.9124	24.0988
NUTM2B-AS1	373.016	301.52	356.894	372.086
RP11-119F19.5	30.7886	52.2185	55.5397	53.9814
RP11-119F19.4	11.8418	4.21117	14.3992	9.63954
TMEM254	60.3931	86.7501	57.5967	76.1523
ANXA11	2903.61	2814.74	2787.27	2698.11
LINC00857	203.679	211.401	184.104	185.079
PRXL2A	428.673	486.811	439.175	483.905
ENSG00000108219.16	847.872	992.993	943.146	1037.21
RP4-684F13.1	11.8418	11.7913	12.3421	8.67558
NRG3	158.68	132.231	143.992	129.17
ENSG00000165678.22	984.052	1176.6	1063.48	1097.94
CCSER2	377.753	352.054	408.319	293.042
WAPL	1040.89	937.406	1061.42	1008.3
RP11-77P6.2	5.92089	7.5801	10.2851	13.4954
BMPR1A	247.493	220.665	235.529	245.808
ADIRF-AS1	11.8418	7.5801	9.25661	10.6035
GLUD1	946.158	944.986	906.119	902.261
SHLD2	304.334	211.401	230.387	240.024
RP11-96C23.9	22.4994	5.89563	10.2851	16.3872
ENSG00000223482.10	201.31	206.347	235.529	254.484
LINC00863	11.8418	11.7913	10.2851	10.6035
MINPP1	97.1026	122.124	113.136	123.386
PAPSS2	98.2868	100.226	73.0244	97.3593
ATAD1	493.802	477.546	508.085	503.184
ENSG00000171862.13	646.561	574.403	710.702	631.39
RNLS	31.9728	26.1092	27.7698	29.8826
ANKRD22	275.914	290.571	306.497	312.321
STAMBPL1	41.4462	48.0073	53.4826	55.9093
ENSG00000026103.25	34.3412	43.7961	39.0835	40.4861
LIPA	792.215	956.777	859.836	983.233
IFIT2	149.206	114.544	115.193	122.422
IFIT3	92.3659	80.8544	79.1954	58.8012
IFIT1	87.6292	97.6991	80.224	77.1163
IFIT5	196.574	197.925	210.845	167.728
ENSG00000152782.18	54.4722	67.3787	60.6822	68.4407
ENSG00000235100.6	17.7627	7.5801	10.2851	14.4593
KIF20B	1276.54	816.966	1043.94	832.856
RPP30	143.286	185.291	124.45	172.548
ANKRD1	236.836	255.197	206.731	230.385
PCGF5	352.885	325.102	366.15	374.014
HECTD2	17.7627	25.267	18.5132	32.7744
PPP1R3C	40.2621	37.0583	26.7413	30.8465
TNKS2	728.27	636.729	686.018	655.488
SRP9P1	4.73671	16.0024	8.2281	11.5674
ENSG00000095564.15	648.93	561.77	634.592	596.687
CPEB3	105.392	61.483	80.224	66.5128
MARCHF5	214.336	222.35	214.959	221.709
IDE	936.685	711.687	850.58	770.199
KIF11	795.768	782.435	821.781	791.406
HHEX	427.488	432.908	402.148	410.644
EXOC6	371.832	343.631	410.376	366.302
MYOF	8747.53	7786.45	7974.06	7685.6
CEP55	760.242	779.066	641.792	742.244
FRA10AC1	63.9456	76.6432	82.281	92.5396
SLC35G1	48.5513	52.2185	57.5967	44.3419
ENSG00000138193.17	24.8677	22.7403	23.6558	38.5581
NOC3L	377.753	368.056	383.635	388.473
TBC1D12	121.97	85.0656	109.022	105.071
ENSG00000119969.16	479.592	437.961	509.114	533.066
RP11-119K6.6	20.131	21.8981	16.4562	23.1349
CYP2C18	58.0247	61.483	64.7963	55.9093
PDLIM1	163.417	159.182	177.933	166.764
SORBS1	48.5513	45.4806	50.3971	50.1256
ALDH18A1	645.377	661.996	612.993	596.687
TCTN3	206.047	223.192	222.159	238.097
ENSG00000226688.9	208.415	181.08	175.876	160.98
CCNJ	72.2349	72.4321	82.281	82.9
ENSG00000177853.15	484.329	354.58	487.515	452.094
ENSG00000095585.18	5.92089	8.42234	5.14256	9.63954
TM9SF3	2817.16	2947.82	2970.34	2931.38
PIK3AP1	1133.26	1151.33	1128.28	1095.05
RPL13AP5	48.5513	50.534	61.7107	70.3686
LCOR	1818.9	1453.7	1646.65	1523.05
ARHGAP19	65.1298	74.9588	51.4256	63.6209
FRAT2	26.0519	16.0024	21.5988	30.8465
RRP12	459.461	375.636	450.488	414.5
PGAM1	903.528	923.93	913.319	925.396
EXOSC1	107.76	87.5923	66.8533	95.4314
ZDHHC16	181.179	154.129	150.163	158.088
MMS19	310.255	319.206	331.181	280.511
UBTD1	50.9197	33.6893	35.9979	31.8105
HOGA1	24.8677	37.0583	21.5988	20.243
MORN4	31.9728	31.1626	35.9979	45.3058
ENSG00000155252.14	97.1026	111.175	115.193	113.747
AVPI1	98.2868	76.6432	73.0244	81.9361
MARVELD1	148.022	126.335	114.165	133.99
ZFYVE27	105.392	106.121	90.5091	115.674
GOLGA7B	30.7886	25.267	18.5132	29.8826
R3HCC1L	124.339	112.859	145.02	105.071
PYROXD2	15.3943	10.949	21.5988	20.243
ENSG00000107521.21	13.026	11.7913	13.3707	22.1709
ENSG00000119946.12	194.205	152.444	177.933	189.899
GOT1	239.204	248.459	250.957	237.133
ENSG00000224934.6	7.10507	13.4757	6.17107	12.5314
ENSG00000155287.12	56.8406	80.0122	65.8248	82.9
ENTPD7	290.124	218.138	255.071	226.529
COX15	222.626	272.041	282.841	277.619
CUTC	52.1038	58.9563	52.4541	65.5488
ABCC2	142.101	141.495	126.507	167.728
DNMBP	686.823	657.784	699.388	705.614
ERLIN1	433.409	517.974	448.431	496.436
CHUK	294.86	289.728	311.639	297.862
CWF19L1	207.231	194.556	210.845	203.394
SNORA12	9.47343	9.26457	17.4847	14.4593
BLOC1S2	139.733	155.813	171.762	163.872
SCD	3860.42	3945.02	3820.92	3751.71
ENSG00000235823.5	20.131	24.4248	21.5988	26.9907
SEC31B	10.6576	19.3714	13.3707	26.0267
NDUFB8	10.6576	9.26457	9.25661	14.4593
HIF1AN	735.375	741.165	762.128	794.298
SLF2	409.726	395.008	423.747	378.834
ENSG00000095539.16	92.3659	87.5923	68.9103	86.7558
ENSG00000055950.17	91.1817	113.702	75.0814	106.999
TWNK	272.361	267.83	268.442	266.051
LZTS2	71.0507	82.5389	53.4826	68.4407
PDZD7	13.026	10.1068	8.2281	7.71163
ENSG00000107819.15	298.413	351.211	312.668	308.465
BTRC	152.759	142.337	127.536	138.809
POLL	97.1026	87.5923	101.823	90.6116
DPCD	37.8937	54.7452	23.6558	42.414
FBXW4	60.3931	47.1651	50.3971	49.1616
ENSG00000107833.11	106.576	139.811	142.963	163.872
OGA	881.029	888.556	849.551	860.811
KCNIP2	11.8418	11.7913	11.3136	24.0988
ARMH3	182.363	197.925	169.705	180.259
HPS6	108.944	87.5923	80.224	77.1163
LDB1	214.336	212.243	183.075	213.998
PPRC1	537.617	519.658	533.798	488.725
NOLC1	1587.98	1616.25	1620.94	1577.03
ENSG00000107862.7	929.58	770.644	745.671	780.802
ENSG00000077150.21	425.12	466.597	412.433	502.22
FBXL15	10.6576	8.42234	17.4847	22.1709
CUEDC2	118.418	111.175	107.994	99.2872
C10orf95-AS1	30.7886	25.267	26.7413	32.7744
MFSD13A	42.6304	49.6918	46.2831	56.8733
ACTR1A	576.695	539.029	537.912	481.013
SUFU	84.0767	101.068	80.224	71.3326
TRIM8	195.389	186.976	210.845	185.079
ARL3	98.2868	89.2768	81.2525	73.2605
SFXN2	114.865	120.439	97.7087	113.747
WBP1L	291.308	263.619	280.784	294.97
BORCS7	14.2101	21.8981	15.4277	19.2791
CNNM2	63.9456	37.9005	46.2831	57.8372
NT5C2	354.069	440.488	412.433	433.779
INA	177.627	162.551	178.961	157.124
PCGF6	33.157	26.9515	41.1405	41.45
ENSG00000148835.12	52.1038	43.7961	61.7107	36.6302
ATP5MK	36.7095	57.2719	45.2545	43.3779
PDCD11	1023.13	872.554	980.172	881.054
ENSG00000107957.17	65.1298	47.1651	55.5397	53.0175
ENSG00000107960.12	44.9988	34.5316	53.4826	43.3779
SLK	1457.72	1199.34	1371.01	1222.29
COL17A1	11.8418	10.1068	15.4277	11.5674
SFR1	118.418	137.284	150.163	142.665
CFAP43	14.2101	8.42234	9.25661	13.4954
GSTO1	304.334	275.41	295.183	270.871
GSTO2	150.391	153.286	150.163	162.908
ITPRIP	49.7355	34.5316	32.9124	26.9907
XPNPEP1	393.147	470.809	398.034	409.68
ADD3	695.113	645.151	709.673	641.029
MXI1	87.6292	86.7501	89.4806	77.1163
SMNDC1	229.731	234.141	203.645	222.673
DUSP5-DT	11.8418	11.7913	9.25661	15.4233
DUSP5	525.775	581.983	517.342	607.291
ENSG00000108055.11	959.184	787.488	840.295	810.685
PDCD4	66.314	55.5874	53.4826	67.4768
BBIP1	48.5513	72.4321	62.7393	73.2605
ENSG00000108061.13	466.566	455.648	472.087	435.707
GPAM	358.806	281.306	307.525	284.366
ACSL5	1320.36	1389.69	1301.07	1254.1
ZDHHC6	249.862	309.1	268.442	282.438
ENSG00000151532.15	207.231	227.403	229.358	246.772
RP11-57H14.4	20.131	22.7403	27.7698	35.6663
ENSG00000148737.18	261.703	266.146	269.47	242.916
CASP7	210.784	234.983	226.273	232.313
DCLRE1A	197.758	179.396	176.904	174.476
NHLRC2	349.333	270.357	328.095	312.321
CCDC186	474.856	347	395.977	401.969
ENSG00000099204.21	2877.55	2525.02	2703.96	2400.24
FAM160B1	162.232	157.498	151.191	198.574
TRUB1	576.695	591.248	560.539	586.084
ATRNL1	34.3412	32.0049	45.2545	41.45
SHTN1	492.618	461.544	474.144	447.275
RP11-129M16.4	14.2101	11.7913	19.5417	9.63954
PDZD8	1751.4	1565.71	1742.3	1588.6
RAB11FIP2	209.6	184.449	202.617	216.89
CASC2	17.7627	17.6869	16.4562	7.71163
FAM204A	175.258	170.973	176.904	201.466
CACUL1	1199.57	1066.27	1170.45	1005.4
NANOS1	11.8418	10.1068	10.2851	18.3151
EIF3A	3411.62	2904.02	3126.68	2978.62
DENND10	139.733	133.073	128.564	134.954
SFXN4	88.8134	89.2768	95.6516	102.179
PRDX3	659.587	844.76	728.187	771.163
GRK5	9.47343	12.6335	12.3421	9.63954
RGS10	30.7886	21.0558	30.8554	23.1349
TIAL1	365.911	489.338	475.173	456.914
BAG3	547.09	482.6	492.657	448.238
INPP5F	118.418	101.068	98.7372	111.819
MCMBP	553.011	599.67	550.254	532.102
ENSG00000107651.15	545.906	464.913	486.486	477.157
WDR11	275.914	290.571	312.668	310.393
FGFR2	251.046	233.299	223.187	247.736
ENSG00000107669.19	254.598	256.039	289.012	249.664
NSMCE4A	61.5773	96.8569	79.1954	75.1884
TACC2	162.232	150.76	164.562	145.557
ENSG00000107679.15	431.041	417.748	413.462	377.87
ENSG00000255624.5	34.3412	26.9515	33.9409	24.0988
C10orf88	95.9184	83.3811	88.4521	74.2244
PSTK	3.55253	11.7913	9.25661	9.63954
IKZF5	124.339	144.864	151.191	136.881
ACADSB	116.049	85.0656	95.6516	89.6477
BUB3	690.376	813.598	732.301	753.812
CHST15	387.226	373.109	327.067	344.131
OAT	369.464	438.804	369.236	375.942
LHPP	21.3152	11.7913	25.7128	15.4233
FAM53B	123.155	75.801	88.4521	84.8279
EEF1AKMT2	30.7886	20.2136	31.8839	36.6302
ABRAXAS2	235.651	213.927	227.301	221.709
ZRANB1	201.31	198.767	167.648	208.214
CTBP2	504.46	509.551	485.458	499.328
EDRF1	189.469	210.558	209.817	196.647
UROS	163.417	215.612	248.9	182.187
BCCIP	387.226	396.692	353.808	364.374
DHX32	369.464	373.952	389.806	361.483
DOCK1	381.305	410.168	412.433	380.762
PTPRE	89.9976	123.808	116.222	91.5756
MKI67	4200.28	3236.7	4102.74	3299.61
MGMT	11.8418	14.318	16.4562	11.5674
GLRX3	504.46	549.136	492.657	546.562
PPP2R2D	124.339	118.755	101.823	126.278
ENSG00000176171.12	142.101	124.651	128.564	127.242
STK32C	106.576	88.4345	94.6231	90.6116
LRRC27	34.3412	12.6335	9.25661	14.4593
PWWP2B	56.8406	58.1141	60.6822	61.693
INPP5A	196.574	206.347	161.476	172.548
ADAM8	163.417	196.24	135.764	196.647
TUBGCP2	435.778	348.685	362.036	351.843
ZNF511	14.2101	24.4248	12.3421	21.207
FUOM	26.0519	31.1626	27.7698	38.5581
ECHS1	300.781	396.692	338.381	383.654
MTG1	11.8418	21.8981	26.7413	27.9547
CYP2E1	10.6576	10.949	9.25661	9.63954
LINC01001	14.2101	16.8447	17.4847	12.5314
ENSG00000177951.18	261.703	302.362	312.668	322.924
RIC8A	554.195	605.566	583.166	624.642
SIRT3	35.5253	58.1141	46.2831	45.3058
ENSG00000185627.19	1066.94	1077.22	918.461	1065.17
PGGHG	14.2101	16.8447	18.5132	17.3512
IFITM3	50.9197	75.801	62.7393	73.2605
PKP3	653.666	630.833	635.621	568.733
SIGIRR	98.2868	94.3302	100.794	125.314
ANO9	40.2621	80.0122	51.4256	72.2965
PTDSS2	76.9716	90.119	92.5661	94.4675
RNH1	400.252	426.17	424.776	372.086
HRAS	120.786	105.279	91.5376	90.6116
RASSF7	170.522	158.34	159.419	169.656
PHRF1	473.671	489.338	462.831	528.247
IRF7	79.3399	59.7986	71.9959	52.0535
ENSG00000177030.19	112.497	125.493	134.735	135.917
TMEM80	31.9728	43.7961	32.9124	51.0895
ENSG00000177106.17	761.427	885.187	787.84	844.423
TALDO1	1276.54	1455.38	1257.87	1405.44
GATD1	367.095	423.643	420.662	396.185
ENSG00000255284.4	40.2621	34.5316	40.112	26.9907
CMB9-55F22.1	28.4203	41.2694	28.7983	40.4861
AP006621.6	26.0519	10.949	10.2851	8.67558
SLC25A22	197.758	233.299	241.7	197.611
PIDD1	28.4203	33.6893	21.5988	37.5942
RPLP2	935.501	1204.39	1086.11	1061.31
PNPLA2	333.938	311.626	313.696	288.222
CRACR2B	37.8937	36.216	21.5988	53.0175
[truncated: 12,120 more rows]

## Sheet: S Table 6. 
chrom	start	end	strand	adj_pval	gene	region	igg_1	igg_2	antigigyf2_1	antigigyf2_2	logfc_1	logfc_2	logfc	virus	sig
NC_000013.11	48233300	48233400	+	3.27006e-05	ITM2B	5UTR	0	0	49	45	5.64386	5.52356	5.58371	FALSE	TRUE
NC_000012.12	12891550	12891600	+	2.18414e-13	GPRC5A	5UTR	0	2	80	80	6.33985	4.75489	5.54737	FALSE	TRUE
NC_000009.12	125241200	125241250	-	4.86849e-08	HSPA5	5UTR	0	1	54	56	5.78136	4.83289	5.30712	FALSE	TRUE
NC_000003.12	149474800	149474950	+	6.0672e-09	TM4SF4	5UTR	6	9	350	302	5.64797	4.92125	5.28461	FALSE	TRUE
NC_000022.11	28800400	28800450	-	1.50875e-07	XBP1	CDS	0	0	49	29	5.64386	4.90689	5.27537	FALSE	TRUE
NC_000012.12	110281800	110281850	+	8.03293e-14	ATP2A2	CDS	0	1	77	37	6.2854	4.24793	5.26666	FALSE	TRUE
NC_000019.10	45517700	45517750	+	1.01423e-06	VASP	CDS	0	0	48	28	5.61471	4.85798	5.23635	FALSE	TRUE
NC_000016.10	88646750	88646800	-	1.57088e-13	CYBA	CDS	2	1	100	73	5.07325	5.20945	5.14135	FALSE	TRUE
NC_000003.12	149377550	149377600	-	1.02914e-09	TM4SF1	5UTR	1	2	89	81	5.49185	4.77259	5.13222	FALSE	TRUE
NC_000011.10	65856000	65856050	-	5.10352e-06	CFL1	CDS	2	0	81	43	4.77259	5.45943	5.11601	FALSE	TRUE
NC_000019.10	38264600	38264900	+	0.000108186	SPINT2	5UTR	7	20	444	442	5.79766	4.39885	5.09825	FALSE	TRUE
NC_000004.12	73998450	73998650	-	4.88915e-10	CXCL5	CDS	8	16	494	339	5.78136	4.32193	5.05164	FALSE	TRUE
NC_000005.10	178204850	178204900	+	7.01055e-14	HNRNPAB	CDS	1	1	68	62	5.10852	4.97728	5.0429	FALSE	TRUE
NC_000001.11	152033700	152033750	-	4.76013e-10	S100A11	CDS	2	3	147	81	5.62449	4.35755	4.99102	FALSE	TRUE
NC_000003.12	190322200	190322250	-	8.25522e-09	CLDN1	5UTR	1	7	151	104	6.24793	3.71425	4.98109	FALSE	TRUE
NC_000004.12	73997050	73997100	-	7.51341e-11	CXCL5	3UTR	0	2	70	39	6.14975	3.73697	4.94336	FALSE	TRUE
NC_000012.12	56688100	56688200	-	2.40684e-06	PTGES3	5UTR	2	2	98	84	5.04439	4.82443	4.93441	FALSE	TRUE
NC_000001.11	169106700	169106850	+	1.0787e-06	ATP1B1	5UTR	8	2	182	125	4.34577	5.39232	4.86905	FALSE	TRUE
NC_000002.12	231464350	231464400	-	9.01574e-09	NCL	5UTR	0	1	49	30	5.64386	3.9542	4.79903	FALSE	TRUE
NC_000011.10	65858100	65858150	-	8.54029e-10	CFL1	5UTR	1	1	63	43	5	4.45943	4.72972	FALSE	TRUE
NC_000001.11	155319800	155319850	+	2.29029e-07	FDPS	CDS	0	0	26	25	4.75489	4.70044	4.72766	FALSE	TRUE
NC_000017.11	51155650	51155750	+	2.18541e-07	NME1	CDS	1	1	61	44	4.9542	4.49185	4.72302	FALSE	TRUE
NC_000016.10	88646100	88646150	-	2.02999e-10	CYBA	CDS	4	2	124	80	4.64386	4.75489	4.69937	FALSE	TRUE
NC_000014.9	102086300	102086350	-	1.87125e-12	HSP90AA1	CDS	5	1	115	68	4.27302	5.10852	4.69077	FALSE	TRUE
NC_000006.12	26045550	26045600	+	7.01055e-14	H3C3	CDS	1	4	97	66	5.61471	3.74416	4.67944	FALSE	TRUE
NC_000016.10	88648050	88648100	-	1.47197e-06	CYBA	CDS	0	5	61	60	5.9542	3.34577	4.64999	FALSE	TRUE
NC_000010.11	100347300	100347350	+	6.78627e-09	SCD	5UTR	2	2	105	52	5.14296	4.14296	4.64296	FALSE	TRUE
NC_000017.11	42833500	42833550	+	7.12136e-06	PSME3	5UTR	0	1	38	29	5.2854	3.90689	4.59615	FALSE	TRUE
NC_000019.10	46788150	46788200	-	5.56595e-05	SLC1A5	5UTR	0	2	49	33	5.64386	3.5025	4.57318	FALSE	TRUE
NC_000019.10	38264950	38265000	+	1.496e-08	SPINT2	CDS	4	6	159	119	5	4.09954	4.54977	FALSE	TRUE
NC_000003.12	150546150	150546250	-	7.99828e-07	SERP1	5UTR	3	7	157	110	5.30378	3.79442	4.5491	FALSE	TRUE
NC_000020.11	41061400	41061450	+	8.54459e-07	TOP1	CDS	0	0	26	18	4.75489	4.24793	4.50141	FALSE	TRUE
NC_000011.10	78079700	78079750	-	4.34792e-06	NDUFC2	CDS	0	0	21	22	4.45943	4.52356	4.4915	FALSE	TRUE
NC_000003.12	150546050	150546100	-	2.33989e-07	SERP1	CDS	8	12	275	213	4.9386	4.04103	4.48981	FALSE	TRUE
NC_000006.12	26031800	26031900	-	3.22814e-05	H3C2	CDS	3	1	74	52	4.22882	4.72792	4.47837	FALSE	TRUE
NC_000004.12	73998000	73998100	-	4.42388e-06	CXCL5	CDS	11	15	355	262	4.89077	4.03892	4.46484	FALSE	TRUE
NC_000004.12	73997500	73997650	-	1.44075e-05	CXCL5	3UTR	9	13	306	218	4.94017	3.96743	4.4538	FALSE	TRUE
NC_000003.12	149475850	149475900	+	7.29782e-12	TM4SF4	CDS	7	8	198	167	4.63662	4.22239	4.42951	FALSE	TRUE
NC_000002.12	20224950	20225000	-	7.29782e-12	SDC1	5UTR	0	7	66	54	6.06609	2.78136	4.42372	FALSE	TRUE
NC_000014.9	35292450	35292500	+	2.72363e-08	PSMA6	5UTR	1	1	51	34	4.70044	4.12928	4.41486	FALSE	TRUE
NC_000003.12	150545700	150545800	-	0.0020535	SERP1	CDS	8	11	236	204	4.71882	4.09452	4.40667	FALSE	FALSE
NC_000003.12	149487600	149487650	+	1.2997e-05	TM4SF4	CDS	3	4	100	83	4.65821	4.07039	4.3643	FALSE	TRUE
NC_000005.10	151786600	151786650	+	5.29673e-09	G3BP1	CDS	2	0	29	41	3.32193	5.39232	4.35712	FALSE	TRUE
NC_000012.12	56160000	56160050	+	7.36275e-12	MYL6	CDS	2	9	127	95	5.41504	3.26303	4.33904	FALSE	TRUE
NC_000010.11	100347400	100347500	+	1.16739e-10	SCD	5UTR	10	36	428	381	5.2854	3.36798	4.32669	FALSE	TRUE
NC_000009.12	125240700	125240800	-	3.23564e-06	HSPA5	CDS	4	10	161	135	5.01792	3.62803	4.32298	FALSE	TRUE
NC_000005.10	141320450	141320500	-	2.29029e-07	TAF7	5UTR	2	0	40	28	3.77259	4.85798	4.31529	FALSE	TRUE
NC_000019.10	58544950	58545000	+	4.93238e-09	TRIM28	CDS	0	4	44	43	5.49185	3.1375	4.31468	FALSE	TRUE
NC_000001.11	149887050	149887100	+	1.47197e-06	H2AC20	CDS	0	2	44	25	5.49185	3.11548	4.30367	FALSE	TRUE
NC_000007.14	73831100	73831150	+	3.60731e-07	CLDN4	5UTR	1	1	41	35	4.39232	4.16993	4.28112	FALSE	TRUE
NC_000004.12	73998200	73998300	-	6.50494e-07	CXCL5	CDS	4	12	206	116	5.37156	3.16993	4.27074	FALSE	TRUE
NC_000004.12	121696850	121696900	-	8.58432e-08	ANXA5	5UTR	0	3	51	27	5.70044	2.80735	4.2539	FALSE	TRUE
NC_000005.10	135388950	135389000	-	1.18589e-05	MACROH2A1	CDS	0	4	51	33	5.70044	2.76553	4.23299	FALSE	TRUE
NC_000007.14	10938850	10938900	-	5.39543e-08	NDUFA4	CDS	1	0	26	25	3.75489	4.70044	4.22766	FALSE	TRUE
NC_000012.12	52073750	52073800	+	2.01774e-05	ATG101	CDS	0	0	19	16	4.32193	4.08746	4.2047	FALSE	TRUE
NC_000023.11	41085950	41086000	+	1.50893e-10	USP9X	5UTR	3	2	59	66	3.90689	4.48113	4.19401	FALSE	TRUE
NC_000016.10	88643300	88643350	-	1.13925e-07	CYBA	3UTR	1	1	49	25	4.64386	3.70044	4.17215	FALSE	TRUE
NC_000007.14	17298750	17298800	+	2.29029e-07	AHR	5UTR	5	1	70	51	3.56478	4.70044	4.13261	FALSE	TRUE
NC_000019.10	12791600	12791700	+	3.91995e-05	JUNB	5UTR	5	12	154	153	4.69116	3.56635	4.12875	FALSE	TRUE
NC_000014.9	102085750	102085800	-	7.12136e-06	HSP90AA1	CDS	1	3	50	47	4.67243	3.58496	4.12869	FALSE	TRUE
NC_000005.10	149551100	149551250	-	1.42309e-05	CSNK1A1	5UTR	5	15	170	169	4.83289	3.40939	4.12114	FALSE	TRUE
NC_000017.11	40408500	40408550	-	1.50875e-07	TOP2A	CDS	1	3	55	42	4.80735	3.42626	4.11681	FALSE	TRUE
NC_000012.12	56158350	56158400	+	3.30124e-07	MYL6	5UTR	1	1	45	25	4.52356	3.70044	4.112	FALSE	TRUE
NC_000012.12	46372500	46372550	-	6.83128e-05	SLC38A2	5UTR	3	4	87	66	4.45943	3.74416	4.1018	FALSE	TRUE
NC_000009.12	125241000	125241100	-	2.04696e-08	HSPA5	CDS	3	7	95	96	4.58496	3.59991	4.09244	FALSE	TRUE
NC_000006.12	36596900	36596950	+	1.72705e-08	SRSF3	CDS	6	4	109	90	3.974	4.18587	4.07994	FALSE	TRUE
NC_000023.11	12976250	12976350	+	1.80409e-07	TMSB4X	CDS	12	19	302	243	4.54273	3.60881	4.07577	FALSE	TRUE
NC_000022.11	37805650	37805700	+	3.7501e-06	H1-0	CDS	2	7	88	75	4.89077	3.24793	4.06935	FALSE	TRUE
NC_000001.11	8878550	8878650	-	2.05824e-06	ENO1	5UTR	17	21	403	275	4.48829	3.64909	4.06869	FALSE	TRUE
NC_000020.11	62143200	62143250	-	1.70335e-06	PSMA7	CDS	4	2	69	56	3.80735	4.24793	4.02764	FALSE	TRUE
NC_000001.11	67430300	67430350	-	0.00018534	SERBP1	5UTR	0	1	20	24	4.39232	3.64386	4.01809	FALSE	TRUE
NC_000005.10	115625650	115625700	-	4.00009e-08	TMED7	CDS	1	1	35	28	4.16993	3.85798	4.01395	FALSE	TRUE
NC_000017.11	80146800	80146850	-	1.5537e-05	EIF4A3	CDS	1	2	40	37	4.35755	3.66297	4.01026	FALSE	TRUE
NC_000011.10	33717400	33717450	-	6.83128e-05	CD59	CDS	1	1	37	26	4.24793	3.75489	4.00141	FALSE	TRUE
NC_000023.11	78114100	78114150	+	5.49549e-08	PGK1	CDS	1	4	57	43	4.85798	3.1375	3.99774	FALSE	TRUE
NC_000016.10	69726400	69726550	-	8.74505e-07	NQO1	5UTR	3	12	127	100	5	2.95777	3.97889	FALSE	TRUE
NC_000017.11	4948250	4948450	-	9.50736e-06	PFN1	CDS	8	15	225	156	4.65025	3.29462	3.97244	FALSE	TRUE
NC_000001.11	153534700	153534800	-	1.06327e-12	S100A6	CDS	6	48	287	286	5.36257	2.5502	3.95638	FALSE	TRUE
NC_000003.12	142669450	142669500	+	2.32615e-05	PLS1	CDS	1	2	38	36	4.2854	3.62449	3.95495	FALSE	TRUE
NC_000016.10	88643400	88643450	-	1.87028e-05	CYBA	CDS	1	7	58	64	4.88264	3.02237	3.95251	FALSE	TRUE
NC_000011.10	63614000	63614050	-	2.30797e-11	PLAAT3	5UTR	2	9	90	78	4.92283	2.98185	3.95234	FALSE	TRUE
NC_000007.14	16801700	16801750	-	2.21881e-05	AGR2	CDS	2	1	41	33	3.80735	4.08746	3.94741	FALSE	TRUE
NC_000018.10	77132650	77132700	-	2.58955e-06	MBP	5UTR	0	4	35	32	5.16993	2.72247	3.9462	FALSE	TRUE
NC_000006.12	26156350	26156450	+	0.000354432	H1-4	CDS	4	15	147	127	4.88753	3	3.94376	FALSE	TRUE
NC_000001.11	8871900	8871950	-	1.56611e-07	ENO1	5UTR	1	6	68	47	5.10852	2.77761	3.94307	FALSE	TRUE
NC_000011.10	63614200	63614250	-	7.01055e-14	PLAAT3	5UTR	3	5	79	69	4.32193	3.54432	3.93312	FALSE	TRUE
NC_000006.12	27867200	27867250	-	7.12136e-06	H1-5	CDS	0	2	24	27	4.64386	3.22239	3.93312	FALSE	TRUE
NC_000017.11	45148900	45148950	+	2.00747e-07	HEXIM1	5UTR	4	2	61	55	3.63227	4.22239	3.92733	FALSE	TRUE
NC_000006.12	26156750	26156850	+	3.2222e-05	H1-4	CDS	3	6	80	79	4.33985	3.51457	3.92721	FALSE	TRUE
NC_000006.12	26124350	26124450	+	0.000233741	H2AC6	CDS	4	3	76	59	3.94486	3.90689	3.92587	FALSE	TRUE
NC_000006.12	26183750	26183800	+	3.27006e-05	H2BC6	5UTR	0	1	20	21	4.39232	3.45943	3.92587	FALSE	TRUE
NC_000023.11	38804700	38804750	+	5.5474e-07	MID1IP1	5UTR	1	4	50	44	4.67243	3.16993	3.92118	FALSE	TRUE
NC_000001.11	151983250	151983300	-	8.015e-08	S100A10	CDS	1	8	78	51	5.30378	2.53051	3.91715	FALSE	TRUE
NC_000005.10	151790350	151790400	+	2.65798e-08	G3BP1	CDS	1	2	37	35	4.24793	3.58496	3.91645	FALSE	TRUE
NC_000016.10	88647100	88647150	-	4.39406e-06	CYBA	CDS	2	2	52	37	4.14296	3.66297	3.90296	FALSE	TRUE
NC_000008.11	124998800	124998850	+	6.82551e-07	SQLE	5UTR	1	7	70	49	5.14975	2.64386	3.8968	FALSE	TRUE
NC_000004.12	138242150	138242200	-	4.34792e-06	SLC7A11	5UTR	0	2	29	21	4.90689	2.87447	3.89068	FALSE	TRUE
NC_000019.10	45507650	45507750	+	6.35668e-06	VASP	5UTR	2	8	88	65	4.89077	2.87447	3.88262	FALSE	TRUE
NC_000006.12	26250400	26250450	-	7.12136e-06	H3C7	CDS	0	3	29	28	4.90689	2.85798	3.88244	FALSE	TRUE
NC_000007.14	94656400	94656450	+	4.39406e-06	PEG10	5UTR	2	0	25	24	3.11548	4.64386	3.87967	FALSE	TRUE
NC_000001.11	22086500	22086550	+	1.496e-08	CDC42	CDS	0	3	36	22	5.20945	2.52356	3.86651	FALSE	TRUE
NC_000004.12	74365200	74365250	+	3.79675e-05	EREG	5UTR	2	5	74	50	4.64386	3.08746	3.86566	FALSE	TRUE
NC_000017.11	41690100	41690150	+	0.000294497	EIF1	CDS	1	5	58	42	4.88264	2.8413	3.86197	FALSE	TRUE
NC_000001.11	153535200	153535250	-	4.53838e-06	S100A6	CDS	8	28	265	201	4.88536	2.80023	3.84279	FALSE	TRUE
NC_000014.9	102086000	102086050	-	4.05874e-12	HSP90AA1	CDS	0	8	58	30	5.88264	1.78427	3.83346	FALSE	TRUE
NC_000001.11	159919750	159919800	-	3.27006e-05	TAGLN2	CDS	1	1	29	26	3.90689	3.75489	3.83089	FALSE	TRUE
NC_000010.11	73998100	73998150	+	0.000111283	VCL	5UTR	2	1	41	27	3.80735	3.80735	3.80735	FALSE	TRUE
NC_000002.12	47369500	47369550	+	2.01774e-05	EPCAM	CDS	0	4	31	29	5	2.58496	3.79248	FALSE	TRUE
NC_000002.12	20447150	20447200	+	7.79742e-05	RHOB	5UTR	2	4	51	54	4.11548	3.45943	3.78745	FALSE	TRUE
NC_000023.11	23783200	23783250	+	0.000188055	SAT1	5UTR	3	11	92	97	4.53916	3.02975	3.78445	FALSE	TRUE
NC_000004.12	73869700	73869750	+	2.65798e-08	CXCL1	CDS	2	3	62	35	4.39232	3.16993	3.78112	FALSE	TRUE
NC_000020.11	31757400	31757450	+	3.80625e-06	TPX2	5UTR	1	3	46	31	4.55459	3	3.77729	FALSE	TRUE
NC_000015.10	65869550	65869600	+	1.27278e-05	RAB11A	5UTR	1	6	51	49	4.70044	2.8365	3.76847	FALSE	TRUE
NC_000010.11	43396500	43396550	-	4.93238e-09	HNRNPF	5UTR	0	4	41	21	5.39232	2.1375	3.76491	FALSE	TRUE
NC_000002.12	61888400	61888550	-	0.000100652	CCT4	CDS	4	21	152	130	4.93546	2.57399	3.75473	FALSE	TRUE
NC_000007.14	116499800	116499850	+	0.000141039	CAV2	CDS	1	4	66	26	5.06609	2.43296	3.74952	FALSE	TRUE
NC_000009.12	83707500	83707550	-	1.36777e-06	UBQLN1	CDS	1	4	41	42	4.39232	3.10434	3.74833	FALSE	TRUE
NC_000006.12	26055900	26055950	-	2.32615e-05	H1-2	CDS	4	2	57	45	3.53605	3.9386	3.73733	FALSE	TRUE
NC_000019.10	38287850	38287900	+	0.000399847	SPINT2	CDS	8	24	229	173	4.67557	2.79909	3.73733	FALSE	TRUE
NC_000012.12	56643450	56643500	-	9.69095e-06	ATP5F1B	CDS	2	1	40	25	3.77259	3.70044	3.73651	FALSE	TRUE
NC_000007.14	36389850	36389900	+	1.34443e-10	ANLN	5UTR	2	2	41	37	3.80735	3.66297	3.73516	FALSE	TRUE
NC_000001.11	8874800	8874900	-	0.00133203	ENO1	5UTR	9	18	216	153	4.43962	3.01886	3.72924	FALSE	FALSE
NC_000012.12	56644800	56644850	-	6.44436e-05	ATP5F1B	CDS	1	1	27	24	3.80735	3.64386	3.72561	FALSE	TRUE
NC_000019.10	45507550	45507600	+	0.000141039	VASP	5UTR	1	4	46	36	4.55459	2.88753	3.72106	FALSE	TRUE
NC_000012.12	46371250	46371300	-	1.57088e-13	SLC38A2	CDS	1	7	65	41	5.04439	2.39232	3.71836	FALSE	TRUE
NC_000003.12	149377350	149377400	-	0.000186966	TM4SF1	CDS	2	8	85	53	4.8413	2.58496	3.71313	FALSE	TRUE
NC_000014.9	101979900	101979950	+	1.19155e-07	DYNC1H1	CDS	5	0	34	28	2.54432	4.85798	3.70115	FALSE	TRUE
NC_000019.10	38292200	38292250	+	2.59971e-06	SPINT2	3UTR	3	3	59	44	3.90689	3.49185	3.69937	FALSE	TRUE
NC_000023.11	77899450	77899500	+	5.5474e-07	COX7B	5UTR	3	1	44	29	3.49185	3.90689	3.69937	FALSE	TRUE
NC_000020.11	50191700	50191750	+	2.72274e-07	CEBPB	CDS	2	3	46	42	3.96963	3.42626	3.69795	FALSE	TRUE
NC_000012.12	54252150	54252200	-	3.80625e-06	CBX5	CDS	1	2	39	24	4.32193	3.05889	3.69041	FALSE	TRUE
NC_000017.11	40396350	40396400	-	3.80625e-06	TOP2A	CDS	1	3	38	33	4.2854	3.08746	3.68643	FALSE	TRUE
NC_000017.11	40412900	40412950	-	9.46237e-07	TOP2A	CDS	1	3	47	26	4.58496	2.75489	3.66993	FALSE	TRUE
NC_000015.10	70097450	70097500	-	0.00300865	TLE3	5UTR	2	0	27	16	3.22239	4.08746	3.65493	FALSE	FALSE
NC_000022.11	37805500	37805600	+	2.00672e-05	H1-0	CDS	12	18	238	162	4.20043	3.1008	3.65061	FALSE	TRUE
NC_000001.11	156115050	156115100	+	4.39406e-06	LMNA	CDS	3	1	44	27	3.49185	3.80735	3.6496	FALSE	TRUE
NC_000002.12	69788050	69788100	+	1.496e-08	ANXA4	CDS	3	14	120	77	4.91886	2.37851	3.64869	FALSE	TRUE
NC_000001.11	151986100	151986150	-	0.00027787	S100A10	CDS	10	31	262	207	4.57949	2.70044	3.63996	FALSE	TRUE
NC_000001.11	153535300	153535350	-	9.93159e-09	S100A6	CDS	7	22	182	149	4.5157	2.70526	3.61048	FALSE	TRUE
NC_000012.12	130873050	130873100	+	0.000102226	RAN	CDS	2	5	56	46	4.24793	2.96963	3.60878	FALSE	TRUE
NC_000002.12	200419350	200419400	+	0.00030064	SPATS2L	CDS	1	1	30	18	3.9542	3.24793	3.60106	FALSE	TRUE
NC_000016.10	69711150	69711200	-	7.12136e-06	NQO1	CDS	0	3	27	20	4.80735	2.39232	3.59984	FALSE	TRUE
NC_000020.11	31605700	31605750	+	2.38427e-09	ID1	CDS	3	4	64	44	4.02237	3.16993	3.59615	FALSE	TRUE
NC_000007.14	5530500	5530600	-	0.000119083	ACTB	5UTR	13	17	214	170	3.94084	3.24793	3.59438	FALSE	TRUE
NC_000017.11	40289450	40289500	+	8.1954e-08	CDC6	CDS	3	1	26	42	2.75489	4.42626	3.59058	FALSE	TRUE
NC_000011.10	57796550	57796600	+	4.00092e-11	CTNND1	CDS	0	3	24	22	4.64386	2.52356	3.58371	FALSE	TRUE
NC_000005.10	176388900	176388950	+	2.65798e-08	HIGD2A	CDS	0	0	10	12	3.45943	3.70044	3.57994	FALSE	TRUE
NC_000001.11	159918850	159918900	-	1.36777e-06	TAGLN2	CDS	2	6	80	36	4.75489	2.4021	3.57849	FALSE	TRUE
NC_000022.11	37805350	37805450	+	0.000392848	H1-0	5UTR	6	6	97	70	3.80735	3.34239	3.57487	FALSE	TRUE
NC_000012.12	52901950	52902000	-	1.10517e-08	KRT8	CDS	7	10	126	97	3.98868	3.15528	3.57198	FALSE	TRUE
NC_000005.10	151795500	151795550	+	3.27006e-05	G3BP1	CDS	1	4	44	30	4.49185	2.63227	3.56206	FALSE	TRUE
NC_000002.12	190881350	190881400	+	0.000205205	GLS	CDS	1	3	29	36	3.90689	3.20945	3.55817	FALSE	TRUE
NC_000005.10	43298800	43298850	-	2.01774e-05	HMGCS1	CDS	0	7	28	37	4.85798	2.24793	3.55295	FALSE	TRUE
NC_000022.11	36233150	36233200	-	0.000422799	APOL2	5UTR	1	5	46	34	4.55459	2.54432	3.54945	FALSE	TRUE
NC_000014.9	102082150	102082250	-	0.000266954	HSP90AA1	CDS	5	4	78	51	3.71882	3.37851	3.54866	FALSE	TRUE
NC_000016.10	30068850	30068950	+	0.000139271	ALDOA	CDS	4	11	102	78	4.36457	2.71882	3.5417	FALSE	TRUE
NC_000011.10	65855650	65855750	-	3.72697e-06	CFL1	CDS	11	17	211	137	4.14296	2.9386	3.54078	FALSE	TRUE
NC_000017.11	39729200	39729250	-	1.27278e-05	MIEN1	3UTR	1	7	56	37	4.83289	2.24793	3.54041	FALSE	TRUE
NC_000008.11	124999250	124999300	+	1.15512e-05	SQLE	5UTR	2	6	57	48	4.27302	2.80735	3.54019	FALSE	TRUE
NC_000001.11	156114750	156114900	+	0.00166682	LMNA	5UTR	7	12	162	85	4.34873	2.72583	3.53728	FALSE	FALSE
NC_000017.11	7574550	7574600	+	1.47197e-06	EIF4A1	CDS	0	4	28	22	4.85798	2.20163	3.52981	FALSE	TRUE
NC_000016.10	30067250	30067400	+	4.1146e-06	ALDOA	CDS	29	40	476	341	3.99095	3.0603	3.52563	FALSE	TRUE
NC_000001.11	150579250	150579300	-	2.01774e-05	MCL1	CDS	2	3	36	42	3.62449	3.42626	3.52538	FALSE	TRUE
NC_000001.11	159920350	159920400	-	8.87663e-09	TAGLN2	CDS	9	17	171	136	4.10434	2.92811	3.51622	FALSE	TRUE
NC_000006.12	26056200	26056250	-	7.12136e-06	H1-2	CDS	0	4	23	26	4.58496	2.43296	3.50896	FALSE	TRUE
NC_000005.10	132867500	132867550	+	2.21881e-05	UQCRQ	CDS	3	1	44	22	3.49185	3.52356	3.50771	FALSE	TRUE
NC_000008.11	29350150	29350200	-	3.27006e-05	DUSP4	CDS	1	7	46	43	4.55459	2.45943	3.50701	FALSE	TRUE
NC_000004.12	73837200	73837250	+	6.44436e-05	CXCL6	CDS	2	1	30	24	3.36923	3.64386	3.50654	FALSE	TRUE
NC_000017.11	38870150	38870200	+	1.27278e-05	LASP1	5UTR	2	3	48	30	4.02975	2.9542	3.49197	FALSE	TRUE
NC_000002.12	47161750	47161800	-	0.00030064	CALM2	CDS	1	1	22	21	3.52356	3.45943	3.4915	FALSE	TRUE
NC_000010.11	93363950	93364000	-	2.01774e-05	MYOF	CDS	0	5	27	26	4.80735	2.16993	3.48864	FALSE	TRUE
NC_000013.11	31161800	31161850	-	0.00165476	HSPH1	5UTR	1	5	34	42	4.12928	2.8413	3.48529	FALSE	FALSE
NC_000010.11	72274700	72274800	+	4.67478e-05	DDIT4	CDS	7	5	75	78	3.24793	3.71882	3.48337	FALSE	TRUE
NC_000002.12	69807900	69807950	+	0.000300212	ANXA4	CDS	2	4	47	38	4	2.96347	3.48174	FALSE	TRUE
NC_000010.11	43387550	43387600	-	1.7755e-06	HNRNPF	CDS	2	8	52	62	4.14296	2.80735	3.47516	FALSE	TRUE
NC_000014.9	49894100	49894150	+	8.70532e-07	ARF6	CDS	3	11	75	77	4.24793	2.70044	3.47418	FALSE	TRUE
NC_000001.11	156114950	156115000	+	1.47197e-06	LMNA	CDS	1	4	43	27	4.45943	2.48543	3.47243	FALSE	TRUE
NC_000011.10	67401100	67401150	-	4.39406e-06	PPP1CA	CDS	2	2	45	23	3.9386	3	3.4693	FALSE	TRUE
NC_000011.10	65855250	65855350	-	0.00143364	CFL1	3UTR	7	6	87	77	3.45943	3.47805	3.46874	FALSE	FALSE
NC_000011.10	33722400	33722450	-	3.37677e-05	CD59	CDS	5	11	98	88	4.04439	2.89077	3.46758	FALSE	TRUE
NC_000020.11	36605850	36606000	+	0.00268026	RAB5IF	5UTR	1	4	42	27	4.42626	2.48543	3.45585	FALSE	FALSE
NC_000003.12	186570850	186570900	+	4.56985e-05	DNAJB11	5UTR	4	2	45	38	3.20163	3.70044	3.45104	FALSE	TRUE
NC_000004.12	74384750	74384800	+	6.03038e-05	EREG	CDS	2	3	45	30	3.9386	2.9542	3.4464	FALSE	TRUE
NC_000001.11	183186250	183186300	+	0.000178274	LAMC2	5UTR	2	2	43	23	3.87447	3	3.43723	FALSE	TRUE
NC_000007.14	139046100	139046150	-	1.2997e-05	ZC3HAV1	3UTR	2	1	28	23	3.27302	3.58496	3.42899	FALSE	TRUE
NC_000022.11	36257350	36257400	+	7.68418e-07	APOL1	CDS	3	9	91	49	4.52356	2.32193	3.42275	FALSE	TRUE
NC_000005.10	171391300	171391350	+	6.44436e-05	NPM1	CDS	1	4	29	37	3.90689	2.926	3.41645	FALSE	TRUE
NC_000002.12	84906500	84906550	+	4.26652e-07	TMSB10	3UTR	10	13	147	116	3.75002	3.06301	3.40652	FALSE	TRUE
NC_000017.11	45149250	45149300	+	2.50353e-05	HEXIM1	CDS	2	4	52	30	4.14296	2.63227	3.38761	FALSE	TRUE
NC_000005.10	138467250	138467300	+	2.32615e-05	EGR1	CDS	2	8	47	60	4	2.76081	3.38041	FALSE	TRUE
NC_000014.9	102083550	102083600	-	3.5194e-07	HSP90AA1	CDS	7	14	113	113	3.83289	2.926	3.37944	FALSE	TRUE
NC_000017.11	39981000	39981150	+	0.00087517	PSMD3	CDS	8	29	160	180	4.16099	2.59296	3.37697	FALSE	TRUE
NC_000002.12	20447700	20447750	+	0.000119921	RHOB	CDS	2	3	37	33	3.66297	3.08746	3.37521	FALSE	TRUE
NC_000001.11	153608050	153608100	-	3.43746e-05	S100A16	CDS	2	4	51	30	4.11548	2.63227	3.37387	FALSE	TRUE
NC_000011.10	69641150	69641300	+	0.0001296	CCND1	5UTR	9	16	148	121	3.89724	2.84327	3.37026	FALSE	TRUE
NC_000005.10	133980750	133980800	-	0.00047661	VDAC1	CDS	4	8	75	62	3.926	2.80735	3.36668	FALSE	TRUE
NC_000004.12	165333400	165333450	+	7.79742e-05	MSMO1	CDS	4	2	54	28	3.45943	3.27302	3.36623	FALSE	TRUE
NC_000016.10	30067450	30067650	+	0.000232834	ALDOA	CDS	47	74	717	526	3.90288	2.81284	3.35786	FALSE	TRUE
NC_000009.12	21970900	21970950	-	5.04928e-05	CDKN2A	CDS	3	3	55	29	3.80735	2.90689	3.35712	FALSE	TRUE
NC_000005.10	10264750	10264800	+	6.63943e-06	CCT5	CDS	3	3	43	37	3.45943	3.24793	3.35368	FALSE	TRUE
NC_000007.14	17299200	17299250	+	1.50875e-07	AHR	5UTR	1	7	51	31	4.70044	2	3.35022	FALSE	TRUE
NC_000017.11	75779050	75779150	-	5.16468e-06	H3-3B	CDS	7	8	84	87	3.40939	3.28951	3.34945	FALSE	TRUE
NC_000005.10	138783250	138783300	+	3.80625e-06	CTNNA1	CDS	1	8	49	36	4.64386	2.03953	3.34169	FALSE	TRUE
NC_000006.12	158789300	158789350	-	4.78124e-09	EZR	CDS	6	8	105	60	3.92057	2.76081	3.34069	FALSE	TRUE
NC_000011.10	57761950	57762000	+	4.10503e-07	CTNND1	5UTR	4	1	38	25	2.96347	3.70044	3.33196	FALSE	TRUE
NC_000014.9	102083100	102083150	-	1.03028e-05	HSP90AA1	CDS	6	3	62	44	3.16993	3.49185	3.33089	FALSE	TRUE
NC_000015.10	72199300	72199400	-	1.19594e-07	PKM	3UTR	20	24	292	179	3.80244	2.848	3.32522	FALSE	TRUE
NC_000012.12	46239700	46239750	-	3.27006e-05	SLC38A1	CDS	1	2	29	19	3.90689	2.73697	3.32193	FALSE	TRUE
NC_000006.12	26189000	26189050	-	0.000124699	H4C4	CDS	1	2	23	24	3.58496	3.05889	3.32193	FALSE	TRUE
NC_000001.11	149926700	149926750	-	7.47739e-06	SF3B4	CDS	3	1	31	24	3	3.64386	3.32193	FALSE	TRUE
NC_000014.9	102084650	102084750	-	1.33598e-06	HSP90AA1	CDS	8	22	170	119	4.24793	2.38333	3.31563	FALSE	TRUE
NC_000017.11	40818400	40818450	-	1.79008e-11	KRT10	CDS	3	9	72	53	4.18982	2.43296	3.31139	FALSE	TRUE
NC_000017.11	39461600	39461650	+	1.50875e-07	CDK12	5UTR	1	5	37	30	4.24793	2.36923	3.30858	FALSE	TRUE
NC_000007.14	5529500	5529600	-	0.00290273	ACTB	CDS	30	38	368	316	3.57328	3.02294	3.29811	FALSE	FALSE
NC_000017.11	50056250	50056350	+	0.000595719	ITGA3	5UTR	6	6	75	61	3.44057	3.14684	3.29371	FALSE	TRUE
NC_000006.12	26056300	26056450	-	0.0017563	H1-2	CDS	5	9	85	66	3.8413	2.74416	3.29273	FALSE	FALSE
NC_000011.10	57796450	57796500	+	5.29673e-09	CTNND1	CDS	4	2	39	35	3	3.58496	3.29248	FALSE	TRUE
NC_000012.12	124011550	124011600	+	2.9565e-05	ZNF664	5UTR	2	1	25	21	3.11548	3.45943	3.28745	FALSE	TRUE
NC_000017.11	39742250	39742400	+	0.000911431	GRB7	CDS	15	9	144	104	3.17991	3.39232	3.28611	FALSE	TRUE
NC_000023.11	119236350	119236400	+	1.27278e-05	PGRMC1	CDS	1	6	34	37	4.12928	2.44057	3.28493	FALSE	TRUE
NC_000012.12	76031450	76031500	-	4.10503e-07	PHLDA1	CDS	4	4	38	57	2.96347	3.53605	3.24976	FALSE	TRUE
NC_000014.9	102084450	102084500	-	0.000186966	HSP90AA1	CDS	4	2	53	24	3.43296	3.05889	3.24593	FALSE	TRUE
NC_000017.11	50056150	50056200	+	0.000317986	ITGA3	5UTR	2	3	30	33	3.36923	3.08746	3.22835	FALSE	TRUE
NC_000022.11	28795650	28795700	-	3.9168e-06	XBP1	CDS	6	6	67	62	3.28011	3.16993	3.22502	FALSE	TRUE
NC_000003.12	128806500	128806550	+	1.31789e-07	RAB7A	CDS	5	6	74	47	3.64386	2.77761	3.21073	FALSE	TRUE
NC_000017.11	81869800	81869850	-	2.01774e-05	ARHGDIA	CDS	1	7	38	34	4.2854	2.12928	3.20734	FALSE	TRUE
NC_000017.11	42999950	43000000	+	2.01774e-05	RPL27	CDS	2	7	58	33	4.29768	2.08746	3.19257	FALSE	TRUE
NC_000017.11	41525200	41525250	-	0.000232006	KRT19	CDS	10	15	139	103	3.66985	2.70044	3.18515	FALSE	TRUE
NC_000004.12	73996600	73996650	-	1.82289e-05	CXCL5	3UTR	7	11	94	82	3.56986	2.79008	3.17997	FALSE	TRUE
NC_000006.12	26055750	26055800	-	7.79742e-05	H1-2	3UTR	2	8	57	37	4.27302	2.078	3.17551	FALSE	TRUE
NC_000017.11	41771700	41771750	-	9.60755e-05	JUP	CDS	6	12	93	78	3.74723	2.60334	3.17529	FALSE	TRUE
NC_000017.11	41689850	41689900	+	1.7755e-06	EIF1	CDS	11	6	92	72	2.9542	3.38247	3.16833	FALSE	TRUE
NC_000015.10	43753800	43753850	+	0.000399847	PDIA3	CDS	3	3	42	29	3.42626	2.90689	3.16658	FALSE	TRUE
NC_000005.10	149551300	149551350	-	0.00100205	CSNK1A1	5UTR	3	3	43	28	3.45943	2.85798	3.15871	FALSE	FALSE
NC_000014.9	102081700	102081750	-	3.68473e-06	HSP90AA1	CDS	32	60	416	382	3.65951	2.65046	3.15499	FALSE	TRUE
NC_000008.11	127736450	127736500	+	1.84982e-05	MYC	5UTR	4	4	51	37	3.37851	2.926	3.15226	FALSE	TRUE
NC_000010.11	100352400	100352450	+	4.39406e-06	SCD	CDS	3	1	29	20	2.90689	3.39232	3.1496	FALSE	TRUE
NC_000020.11	36612100	36612150	+	4.10503e-07	RAB5IF	3UTR	2	2	31	21	3.41504	2.87447	3.14475	FALSE	TRUE
NC_000012.12	52904700	52905000	-	0.000896992	KRT8	CDS	100	108	1086	790	3.42792	2.85935	3.14364	FALSE	TRUE
NC_000010.11	73998200	73998250	+	0.000267143	VCL	CDS	4	10	75	55	3.926	2.34792	3.13696	FALSE	TRUE
NC_000017.11	7577600	7577700	+	0.000142137	EIF4A1	CDS	11	1	57	31	2.27302	4	3.13651	FALSE	TRUE
NC_000001.11	152032600	152032650	-	2.72363e-08	S100A11	3UTR	1	7	43	27	4.45943	1.80735	3.13339	FALSE	TRUE
NC_000015.10	72208750	72208850	-	5.61744e-05	PKM	CDS	9	26	163	125	4.03562	2.22239	3.12901	FALSE	TRUE
NC_000017.11	39980850	39980950	+	0.000932665	PSMD3	5UTR	8	17	107	113	3.58496	2.66297	3.12396	FALSE	TRUE
NC_000017.11	50056400	50056450	+	0.00110981	ITGA3	5UTR	5	11	76	70	3.68182	2.56478	3.1233	FALSE	FALSE
NC_000015.10	72206750	72206850	-	7.62951e-05	PKM	CDS	6	20	111	98	4	2.23704	3.11852	FALSE	TRUE
NC_000002.12	231708550	231708600	+	1.70335e-06	PTMA	5UTR	7	1	42	27	2.42626	3.80735	3.11681	FALSE	TRUE
NC_000002.12	197494650	197494700	-	0.00110981	HSPD1	CDS	3	4	42	34	3.42626	2.80735	3.11681	FALSE	FALSE
NC_000017.11	41527850	41528150	-	0.00116877	KRT19	CDS	72	119	883	742	3.59808	2.63033	3.1142	FALSE	FALSE
NC_000003.12	197951200	197951250	+	4.56985e-05	RPL35A	CDS	4	7	64	45	3.70044	2.52356	3.112	FALSE	TRUE
NC_000011.10	123061200	123061250	-	0.000141743	HSPA8	CDS	9	4	82	44	3.05311	3.16993	3.11152	FALSE	TRUE
NC_000007.14	5529150	5529400	-	0.00028405	ACTB	CDS	189	283	2255	1785	3.5697	2.65277	3.11123	FALSE	TRUE
NC_000006.12	26123700	26123750	-	8.54459e-07	H2BC4	CDS	2	3	31	27	3.41504	2.80735	3.1112	FALSE	TRUE
NC_000020.11	31605400	31605500	+	0.002611	ID1	CDS	4	9	63	57	3.67807	2.53605	3.10706	FALSE	FALSE
NC_000016.10	30068650	30068700	+	1.15449e-08	ALDOA	CDS	3	10	70	45	4.14975	2.06413	3.10694	FALSE	TRUE
NC_000015.10	72199450	72199550	-	0.000291111	PKM	3UTR	17	22	204	148	3.50956	2.69561	3.10258	FALSE	TRUE
NC_000017.11	51161200	51161250	+	7.01055e-14	NME1	CDS	1	10	49	31	4.64386	1.54057	3.09221	FALSE	TRUE
NC_000004.12	73996350	73996400	-	0.000178274	CXCL5	3UTR	4	8	64	49	3.70044	2.47393	3.08719	FALSE	TRUE
NC_000003.12	184331450	184331500	+	7.12136e-06	EIF4G1	CDS	1	3	23	23	3.58496	2.58496	3.08496	FALSE	TRUE
NC_000001.11	153615250	153615300	-	2.68131e-06	S100A14	CDS	9	9	100	70	3.33628	2.82782	3.08205	FALSE	TRUE
NC_000001.11	58783100	58783150	-	2.11001e-05	JUN	5UTR	10	5	85	54	2.96683	3.1964	3.08162	FALSE	TRUE
NC_000015.10	72217400	72217450	-	2.63458e-06	PKM	CDS	7	13	106	74	3.74147	2.42146	3.08147	FALSE	TRUE
NC_000003.12	150409400	150409450	+	1.38619e-05	TSC22D2	CDS	4	8	64	48	3.70044	2.44478	3.07261	FALSE	TRUE
NC_000015.10	72199200	72199250	-	0.000233269	PKM	3UTR	4	9	68	50	3.7866	2.3505	3.06855	FALSE	TRUE
NC_000015.10	60347500	60347650	-	0.00108368	ANXA2	3UTR	16	26	210	151	3.63364	2.49304	3.06334	FALSE	FALSE
NC_000017.11	39984300	39984350	+	3.39727e-05	PSMD3	CDS	16	18	171	130	3.3388	2.7855	3.06215	FALSE	TRUE
NC_000001.11	159919250	159919350	-	3.903e-05	TAGLN2	CDS	3	19	89	61	4.49185	1.63227	3.06206	FALSE	TRUE
NC_000001.11	183208000	183208050	+	3.43746e-05	LAMC2	CDS	3	8	56	43	3.83289	2.28951	3.0612	FALSE	TRUE
NC_000009.12	73166100	73166150	+	0.00165476	ANXA1	CDS	1	2	22	17	3.52356	2.58496	3.05426	FALSE	FALSE
NC_000017.11	7575100	7575150	+	3.27006e-05	EIF4A1	CDS	0	3	12	20	3.70044	2.39232	3.04638	FALSE	TRUE
NC_000009.12	32459400	32459450	-	0.00142296	DDX58	CDS	2	3	30	25	3.36923	2.70044	3.03484	FALSE	FALSE
NC_000020.11	35280650	35280700	-	0.00217909	EIF6	CDS	4	6	51	44	3.37851	2.6845	3.0315	FALSE	FALSE
NC_000020.11	57652550	57652600	-	0.000111283	PMEPA1	CDS	2	5	39	29	3.73697	2.32193	3.02945	FALSE	TRUE
NC_000014.9	35310800	35310850	+	0.000583588	PSMA6	CDS	3	7	44	46	3.49185	2.55459	3.02322	FALSE	TRUE
NC_000012.12	56664350	56664400	-	8.42409e-05	PTGES3	3UTR	4	3	41	30	3.07039	2.9542	3.01229	FALSE	TRUE
NC_000019.10	12791850	12791900	+	0.00217909	JUNB	CDS	4	3	49	25	3.32193	2.70044	3.01118	FALSE	FALSE
NC_000006.12	26234850	26234900	-	0.00110981	H1-3	CDS	4	7	62	40	3.65535	2.35755	3.00645	FALSE	FALSE
NC_000001.11	94927050	94927100	-	7.79742e-05	CNN3	5UTR	4	3	45	27	3.20163	2.80735	3.00449	FALSE	TRUE
NC_000007.14	132975200	132975250	-	0.000111283	CHCHD3	CDS	5	1	34	21	2.54432	3.45943	3.00188	FALSE	TRUE
NC_000015.10	72218950	72219000	-	0.000487384	PKM	CDS	15	19	180	111	3.49985	2.48543	2.99264	FALSE	TRUE
NC_000005.10	137753650	137753700	-	2.84064e-06	HNRNPA0	CDS	6	6	53	56	2.94753	3.02554	2.98653	FALSE	TRUE
NC_000012.12	52949250	52949400	+	4.25061e-05	KRT18	CDS	33	71	421	359	3.63364	2.32193	2.97778	FALSE	TRUE
NC_000015.10	69455450	69455500	+	2.9565e-05	RPLP1	CDS	16	24	218	119	3.68732	2.26303	2.97518	FALSE	TRUE
NC_000017.11	72121600	72121650	+	4.56985e-05	SOX9	CDS	3	9	49	48	3.64386	2.29278	2.96832	FALSE	TRUE
NC_000015.10	63044050	63044100	+	0.000141039	TPM1	CDS	1	4	28	20	3.85798	2.07039	2.96419	FALSE	TRUE
NC_000012.12	103930450	103930500	+	1.496e-08	HSP90B1	5UTR	2	3	32	21	3.45943	2.45943	2.95943	FALSE	TRUE
NC_000017.11	39730200	39730250	-	7.12136e-06	MIEN1	CDS	19	30	237	156	3.57289	2.34042	2.95666	FALSE	TRUE
NC_000017.11	39729300	39729450	-	0.000622957	MIEN1	3UTR	7	20	127	78	4	1.91146	2.95573	FALSE	TRUE
NC_000011.10	69643150	69643200	+	0.000141039	CCND1	CDS	4	3	40	28	3.03562	2.85798	2.9468	FALSE	TRUE
NC_000011.10	35176650	35176700	+	0.000124699	CD44	CDS	6	10	70	63	3.34239	2.54057	2.94148	FALSE	TRUE
NC_000007.14	139109600	139109650	-	0.00441637	ZC3HAV1	5UTR	7	7	65	56	3.04439	2.83289	2.93864	FALSE	FALSE
NC_000003.12	149375700	149375750	-	0.0085311	TM4SF1	CDS	4	11	68	50	3.7866	2.08746	2.93703	FALSE	FALSE
NC_000019.10	35658650	35658700	+	0.00175645	COX6B1	3UTR	3	6	41	38	3.39232	2.47805	2.93518	FALSE	FALSE
NC_000013.11	31161550	31161600	-	0.00698344	HSPH1	CDS	2	6	35	33	3.58496	2.28011	2.93254	FALSE	FALSE
NC_000017.11	82079200	82079250	-	0.000599106	FASN	CDS	1	7	31	28	4	1.85798	2.92899	FALSE	TRUE
NC_000012.12	52900600	52900650	-	1.53892e-08	KRT8	CDS	13	49	242	165	4.11746	1.73118	2.92432	FALSE	TRUE
NC_000006.12	26124550	26124600	+	2.58955e-06	H2AC6	CDS	3	9	71	31	4.16993	1.67807	2.924	FALSE	TRUE
NC_000001.11	204409800	204409850	-	0.00165476	PPP1R15B	CDS	1	3	22	19	3.52356	2.32193	2.92275	FALSE	FALSE
NC_000007.14	5527600	5527650	-	0.00178747	ACTB	3UTR	3	4	43	25	3.45943	2.37851	2.91897	FALSE	FALSE
NC_000011.10	57796750	57796900	+	0.00117195	CTNND1	CDS	4	8	68	36	3.7866	2.03953	2.91306	FALSE	FALSE
NC_000006.12	27867450	27867500	-	3.43746e-05	H1-5	CDS	4	6	51	37	3.37851	2.44057	2.90954	FALSE	TRUE
NC_000010.11	32900800	32900850	-	0.00187069	ITGB1	3UTR	2	3	24	26	3.05889	2.75489	2.90689	FALSE	FALSE
NC_000006.12	27810100	27810150	+	0.000869715	H3C10	CDS	3	2	27	23	2.80735	3	2.90368	FALSE	TRUE
NC_000017.11	82092900	82092950	-	0.00047661	FASN	CDS	6	7	63	48	3.19265	2.61471	2.90368	FALSE	TRUE
NC_000019.10	38292050	38292100	+	0.000401306	SPINT2	3UTR	3	4	42	25	3.42626	2.37851	2.90239	FALSE	TRUE
NC_000001.11	39409350	39409400	+	0.000757591	KIAA0754	5UTR	2	4	30	26	3.36923	2.43296	2.9011	FALSE	TRUE
NC_000023.11	154370950	154371100	-	0.000687335	FLNA	CDS	15	11	105	99	2.72792	3.05889	2.89341	FALSE	TRUE
NC_000020.11	31722250	31722300	-	0.00142296	BCL2L1	5UTR	2	3	29	21	3.32193	2.45943	2.89068	FALSE	FALSE
NC_000012.12	49129500	49129550	-	3.27006e-05	TUBA1B	CDS	5	8	57	50	3.27302	2.5025	2.88776	FALSE	TRUE
NC_000004.12	73740600	73740700	+	4.85546e-06	CXCL8	5UTR	5	9	79	40	3.73697	2.03562	2.88629	FALSE	TRUE
NC_000012.12	52233400	52233450	+	3.80625e-06	KRT7	CDS	5	44	124	117	4.38082	1.39079	2.88581	FALSE	TRUE
NC_000006.12	158784650	158784700	-	0.000454373	EZR	CDS	7	14	95	67	3.58496	2.18057	2.88277	FALSE	TRUE
NC_000011.10	9384700	9384750	+	0.000232006	IPO7	5UTR	3	10	46	49	3.55459	2.18442	2.86951	FALSE	TRUE
NC_000001.11	58783600	58783650	-	8.58432e-08	JUN	5UTR	5	7	60	41	3.34577	2.39232	2.86905	FALSE	TRUE
NC_000007.14	26192250	26192300	-	0.000102226	HNRNPA2B1	3UTR	2	4	37	20	3.66297	2.07039	2.86668	FALSE	TRUE
NC_000006.12	44248700	44248750	+	0.00178747	HSP90AB1	CDS	17	29	189	146	3.39993	2.29278	2.84636	FALSE	FALSE
NC_000005.10	151746300	151746350	-	0.00118575	ATOX1	CDS	1	5	21	27	3.45943	2.22239	2.84091	FALSE	FALSE
NC_000015.10	72199650	72199700	-	0.000640745	PKM	CDS	4	14	73	51	3.88753	1.79355	2.84054	FALSE	TRUE
NC_000017.11	39729500	39729550	-	2.13237e-06	MIEN1	3UTR	3	12	54	47	3.78136	1.88452	2.83294	FALSE	TRUE
NC_000007.14	106284850	106284900	-	0.000518447	NAMPT	CDS	2	5	34	25	3.54432	2.11548	2.8299	FALSE	TRUE
NC_000006.12	26156550	26156600	+	0.00174108	H1-4	CDS	4	5	51	28	3.37851	2.27302	2.82577	FALSE	FALSE
NC_000015.10	72208650	72208700	-	0.00222775	PKM	CDS	8	5	65	40	2.87447	2.77259	2.82353	FALSE	FALSE
NC_000011.10	62881100	62881150	+	0.000205205	SLC3A2	CDS	2	6	34	29	3.54432	2.09954	2.82193	FALSE	TRUE
NC_000003.12	149375450	149375550	-	0.00112866	TM4SF1	CDS	8	16	120	62	3.74894	1.88982	2.81938	FALSE	FALSE
NC_000011.10	35139300	35139350	+	1.58607e-05	CD44	CDS	16	27	166	139	3.29624	2.32193	2.80908	FALSE	TRUE
NC_000011.10	46759350	46759400	-	0.000282142	CKAP5	CDS	4	3	34	27	2.80735	2.80735	2.80735	FALSE	TRUE
NC_000019.10	45687650	45687700	-	0.00015378	SNRPD2	CDS	6	9	61	54	3.14684	2.45943	2.80314	FALSE	TRUE
NC_000007.14	5527500	5527550	-	0.000543014	ACTB	3UTR	5	6	50	39	3.08746	2.51457	2.80102	FALSE	TRUE
NC_000010.11	75219050	75219100	+	0.00142296	VDAC2	CDS	2	4	27	25	3.22239	2.37851	2.80045	FALSE	FALSE
NC_000011.10	123062050	123062100	-	0.000663313	HSPA8	5UTR	10	3	62	32	2.51785	3.04439	2.78112	FALSE	TRUE
NC_000001.11	179118650	179118700	-	1.18589e-05	ABL2	CDS	1	8	24	33	3.64386	1.91754	2.7807	FALSE	TRUE
NC_000007.14	139109300	139109350	-	0.000528309	ZC3HAV1	CDS	7	8	74	44	3.22882	2.32193	2.77537	FALSE	TRUE
NC_000007.14	5528500	5528650	-	0.000391681	ACTB	CDS	61	85	546	448	3.1412	2.38431	2.76275	FALSE	TRUE
NC_000001.11	58783850	58783900	-	0.000422799	JUN	5UTR	4	9	51	43	3.37851	2.1375	2.75801	FALSE	TRUE
NC_000010.11	80205400	80205450	-	9.69095e-06	ANXA11	5UTR	3	15	60	47	3.93074	1.58496	2.75785	FALSE	TRUE
NC_000019.10	48874700	48874750	+	0.00178747	PPP1R15A	CDS	6	7	50	49	2.86507	2.64386	2.75446	FALSE	FALSE
NC_000012.12	6869100	6869150	+	0.000136281	TPI1	CDS	3	6	48	25	3.61471	1.89308	2.7539	FALSE	TRUE
NC_000015.10	72200550	72200600	-	5.59543e-06	PKM	CDS	39	64	390	300	3.2891	2.21125	2.75017	FALSE	TRUE
NC_000015.10	72202550	72202600	-	2.19245e-05	PKM	CDS	47	64	419	332	3.12928	2.35701	2.74315	FALSE	TRUE
NC_000016.10	2757800	2757850	+	0.000112903	SRRM2	CDS	9	13	83	72	3.07039	2.38247	2.72643	FALSE	TRUE
NC_000017.11	16381900	16381950	+	1.82408e-05	UBB	CDS	9	6	64	46	2.70044	2.74723	2.72384	FALSE	TRUE
NC_000019.10	35651300	35651350	+	0.000186966	COX6B1	CDS	4	4	33	31	2.76553	2.67807	2.7218	FALSE	TRUE
NC_000020.11	45408850	45408900	+	1.84982e-05	DBNDD2	CDS	1	2	25	9	3.70044	1.73697	2.7187	FALSE	TRUE
NC_000010.11	89306000	89306050	+	0.00187069	IFIT2	CDS	4	6	46	31	3.23266	2.19265	2.71265	FALSE	FALSE
NC_000015.10	72209700	72209800	-	0.00145989	PKM	CDS	21	32	216	142	3.30212	2.11548	2.7088	FALSE	FALSE
NC_000015.10	72210350	72210450	-	0.000555679	PKM	CDS	23	40	250	164	3.38658	2.00877	2.69768	FALSE	TRUE
NC_000001.11	58782150	58782200	-	0.00332838	JUN	CDS	5	4	41	29	2.80735	2.58496	2.69616	FALSE	FALSE
NC_000014.9	75176350	75176400	-	3.27006e-05	TMED10	CDS	2	4	29	20	3.32193	2.07039	2.69616	FALSE	TRUE
NC_000017.11	39742900	39743000	+	0.00446827	GRB7	CDS	12	33	143	127	3.46949	1.91254	2.69101	FALSE	FALSE
NC_000017.11	41501150	41501200	-	0.00121252	KRT13	3UTR	3	12	44	47	3.49185	1.88452	2.68819	FALSE	FALSE
NC_000011.10	62535000	62535100	-	0.00192328	AHNAK	CDS	18	32	185	138	3.29123	2.07455	2.68289	FALSE	FALSE
NC_000012.12	6870050	6870100	+	0.000343027	TPI1	CDS	12	14	99	79	2.94342	2.41504	2.67923	FALSE	TRUE
NC_000003.12	186786550	186786600	+	1.04904e-05	EIF4A2	CDS	7	18	89	67	3.49185	1.83954	2.66569	FALSE	TRUE
NC_000017.11	42125700	42125750	-	5.39543e-08	RAB5C	3UTR	4	4	36	26	2.88753	2.43296	2.66024	FALSE	TRUE
NC_000004.12	73741950	73742050	+	0.00136864	CXCL8	CDS	12	28	132	111	3.35484	1.94937	2.65211	FALSE	FALSE
NC_000020.11	45326900	45326950	-	0.00415448	SDC4	3UTR	2	7	34	26	3.54432	1.75489	2.6496	FALSE	FALSE
NC_000017.11	39653500	39653650	+	0.00174954	STARD3	CDS	21	29	172	149	2.9752	2.32193	2.64856	FALSE	FALSE
NC_000019.10	579500	579550	+	0.00032121	BSG	5UTR	4	6	38	34	2.96347	2.32193	2.6427	FALSE	TRUE
NC_000017.11	40400250	40400300	-	9.79505e-05	TOP2A	CDS	3	5	29	30	2.90689	2.36923	2.63806	FALSE	TRUE
NC_000003.12	149371750	149371850	-	0.00161976	TM4SF1	CDS	9	18	119	60	3.58496	1.68281	2.63389	FALSE	FALSE
NC_000002.12	54649600	54649650	+	0.000399847	SPTBN1	CDS	11	13	91	69	2.9386	2.32193	2.63026	FALSE	TRUE
NC_000008.11	127738350	127738400	+	0.000195112	MYC	CDS	4	10	42	48	3.10434	2.15528	2.62981	FALSE	TRUE
NC_000017.11	42838150	42838200	+	0.00144228	PSME3	CDS	5	5	42	31	2.8413	2.41504	2.62817	FALSE	FALSE
NC_000001.11	149886550	149886600	-	0.00407531	H2BC21	CDS	3	5	34	25	3.12928	2.11548	2.62238	FALSE	FALSE
NC_000018.10	77017150	77017200	-	0.000300212	MBP	CDS	2	8	33	29	3.5025	1.73697	2.61973	FALSE	TRUE
NC_000001.11	153614950	153615000	-	3.92374e-05	S100A14	CDS	12	14	92	78	2.83872	2.39689	2.6178	FALSE	TRUE
NC_000011.10	64243200	64243250	+	0.000583588	FKBP2	CDS	2	2	15	20	2.41504	2.80735	2.6112	FALSE	TRUE
NC_000007.14	139109400	139109500	-	0.00289616	ZC3HAV1	5UTR	11	19	92	95	2.9542	2.26303	2.60862	FALSE	FALSE
NC_000008.11	124999350	124999400	+	0.00475827	SQLE	5UTR	6	8	52	43	2.92057	2.28951	2.60504	FALSE	FALSE
NC_000017.11	39708350	39708400	+	0.000411516	ERBB2	CDS	26	31	202	155	2.91045	2.2854	2.59793	FALSE	TRUE
NC_000017.11	40398550	40398600	-	0.000141039	TOP2A	CDS	7	13	81	49	3.35755	1.8365	2.59703	FALSE	TRUE
NC_000009.12	107487900	107487950	-	0.00475827	KLF4	CDS	5	15	59	56	3.32193	1.83289	2.57741	FALSE	FALSE
NC_000007.14	76064900	76064950	+	0.00165476	MDH2	CDS	1	5	21	18	3.45943	1.66297	2.5612	FALSE	FALSE
NC_000023.11	119469850	119469900	+	0.00245886	SLC25A5	CDS	6	6	50	32	2.86507	2.23704	2.55105	FALSE	FALSE
NC_000003.12	195524800	195524850	-	0.00165476	PPP1R2	CDS	1	6	19	23	3.32193	1.77761	2.54977	FALSE	FALSE
NC_000006.12	34237250	34237300	+	0.00085013	HMGA1	5UTR	15	18	115	88	2.85798	2.22781	2.54289	FALSE	TRUE
NC_000013.11	27256300	27256350	+	0.000122756	RPL21	CDS	9	9	57	57	2.53605	2.53605	2.53605	FALSE	TRUE
NC_000002.12	101002700	101002750	+	8.58432e-08	RPL31	CDS	10	19	88	82	3.0163	2.05311	2.53471	FALSE	TRUE
NC_000011.10	10805950	10806000	-	3.02522e-06	EIF4G2	CDS	17	13	118	70	2.72489	2.34239	2.53364	FALSE	TRUE
NC_000015.10	72207150	72207250	-	0.0028834	PKM	CDS	29	31	202	155	2.75845	2.2854	2.52192	FALSE	FALSE
NC_000001.11	58782850	58782950	-	0.00396891	JUN	CDS	14	17	98	87	2.72247	2.28951	2.50599	FALSE	FALSE
NC_000002.12	54631450	54631500	+	0.00032121	SPTBN1	CDS	7	8	48	46	2.61471	2.38466	2.49969	FALSE	TRUE
NC_000002.12	3576600	3576650	+	1.04326e-10	RPS7	CDS	9	4	47	32	2.26303	2.72247	2.49275	FALSE	TRUE
NC_000023.11	154399550	154399600	+	0	RPL10	CDS	11	22	81	104	2.77259	2.19068	2.48164	FALSE	TRUE
NC_000017.11	41524850	41524900	-	4.84072e-05	KRT19	CDS	33	64	300	228	3.14616	1.81684	2.4815	FALSE	TRUE
NC_000007.14	5528150	5528200	-	0.000237362	ACTB	CDS	16	41	189	116	3.48239	1.47805	2.48022	FALSE	TRUE
NC_000003.12	184301600	184301650	+	0.00142296	PSMD2	CDS	4	6	34	30	2.80735	2.14684	2.4771	FALSE	FALSE
NC_000016.10	30070100	30070150	+	0.00174108	ALDOA	CDS	3	5	38	18	3.2854	1.66297	2.47418	FALSE	FALSE
NC_000001.11	39409700	39409800	+	0.000236376	KIAA0754	5UTR	7	11	79	36	3.32193	1.62449	2.47321	FALSE	TRUE
NC_000017.11	39657000	39657050	+	0.000202122	STARD3	CDS	14	23	125	87	3.07039	1.87447	2.47243	FALSE	TRUE
NC_000015.10	59231700	59231750	-	0.00142296	MYO1E	CDS	5	3	29	23	2.32193	2.58496	2.45345	FALSE	FALSE
NC_000007.14	5528300	5528450	-	0.000713941	ACTB	CDS	87	100	643	410	2.87149	2.02478	2.44813	FALSE	TRUE
NC_000012.12	21642000	21642050	-	0.000757591	LDHB	CDS	8	12	67	50	2.91754	1.97199	2.44476	FALSE	TRUE
NC_000012.12	56643900	56643950	-	0.00175645	ATP5F1B	CDS	7	9	45	49	2.52356	2.32193	2.42275	FALSE	FALSE
NC_000005.10	138933900	138933950	+	0.00496157	CTNNA1	CDS	3	5	29	22	2.90689	1.9386	2.42275	FALSE	FALSE
NC_000017.11	41524350	41524500	-	0.00253247	KRT19	CDS	61	71	436	292	2.81729	2.02483	2.42106	FALSE	FALSE
NC_000002.12	54629150	54629200	+	0.00125951	SPTBN1	CDS	7	9	56	39	2.83289	2	2.41645	FALSE	FALSE
NC_000008.11	143927250	143927300	-	0.00415448	PLEC	CDS	5	5	33	29	2.5025	2.32193	2.41221	FALSE	FALSE
NC_000007.14	5527400	5527450	-	1.45743e-05	ACTB	3UTR	16	15	109	69	2.6939	2.12928	2.41159	FALSE	TRUE
NC_000003.12	184319750	184319800	+	0.000124972	EIF4G1	CDS	13	9	66	58	2.25873	2.56071	2.40972	FALSE	TRUE
NC_000001.11	8862900	8862950	-	0.00245886	ENO1	CDS	4	11	46	35	3.23266	1.58496	2.40881	FALSE	FALSE
NC_000013.11	31150000	31150050	-	0.00160019	HSPH1	CDS	6	5	45	24	2.71621	2.05889	2.38755	FALSE	FALSE
NC_000003.12	184323800	184323900	+	0.00395481	EIF4G1	CDS	13	19	97	77	2.80735	1.96347	2.38541	FALSE	FALSE
NC_000019.10	48874600	48874650	+	0.0040743	PPP1R15A	CDS	8	6	56	29	2.66297	2.09954	2.38125	FALSE	FALSE
NC_000017.11	41524100	41524200	-	0.000585178	KRT19	CDS	75	94	495	393	2.70627	2.0522	2.37923	FALSE	TRUE
NC_000008.11	101558500	101558550	+	0.00207542	GRHL2	CDS	6	6	50	25	2.86507	1.89308	2.37908	FALSE	FALSE
NC_000007.14	5528000	5528100	-	0.000312848	ACTB	CDS	118	167	861	626	2.85673	1.9	2.37837	FALSE	TRUE
NC_000008.11	143929700	143929750	-	0.00113413	PLEC	CDS	13	28	122	88	3.13516	1.61775	2.37646	FALSE	FALSE
NC_000002.12	216499350	216499400	+	1.15512e-05	RPL37A	CDS	7	23	72	68	3.18982	1.52356	2.35669	FALSE	TRUE
NC_000012.12	52897500	52897550	-	0.000628175	KRT8	CDS	26	51	214	167	2.99331	1.69188	2.34259	FALSE	TRUE
NC_000012.12	6536500	6536550	+	0.000998516	GAPDH	CDS	37	36	220	161	2.53998	2.1304	2.33519	FALSE	TRUE
NC_000001.11	39455050	39455100	+	2.50353e-05	MACF1	CDS	9	6	53	32	2.43296	2.23704	2.335	FALSE	TRUE
NC_000001.11	58782450	58782500	-	0.000869715	JUN	CDS	9	16	82	51	3.05311	1.61298	2.33304	FALSE	TRUE
NC_000012.12	52898750	52898800	-	4.75068e-06	KRT8	CDS	25	42	200	137	2.95061	1.68226	2.31644	FALSE	TRUE
NC_000012.12	52949450	52949500	+	2.66502e-05	KRT18	CDS	131	159	847	612	2.68353	1.93782	2.31067	FALSE	TRUE
NC_000017.11	39988700	39988750	+	0.00468663	PSMD3	CDS	8	16	62	58	2.80735	1.79518	2.30127	FALSE	FALSE
NC_000010.11	78035550	78035600	+	0.00098279	RPS24	CDS	15	9	83	45	2.39232	2.20163	2.29698	FALSE	TRUE
NC_000017.11	41905500	41905550	-	1.22192e-08	ACLY	CDS	12	10	64	52	2.32193	2.26849	2.29521	FALSE	TRUE
NC_000006.12	44251400	44251450	+	0.00487151	HSP90AB1	CDS	5	9	38	36	2.70044	1.88753	2.29398	FALSE	FALSE
NC_000017.11	41523900	41523950	-	0.00217909	KRT19	CDS	23	30	183	96	2.9386	1.64572	2.29216	FALSE	FALSE
NC_000022.11	39317500	39317550	-	0.000357207	RPL3	CDS	6	11	49	39	2.8365	1.73697	2.28673	FALSE	TRUE
NC_000003.12	58134700	58134750	+	0.00332838	FLNB	CDS	4	9	36	31	2.88753	1.67807	2.2828	FALSE	FALSE
NC_000017.11	39990100	39990150	+	9.79505e-05	PSMD3	CDS	9	18	82	53	3.05311	1.50696	2.28004	FALSE	TRUE
NC_000017.11	39707000	39707150	+	0.00209268	ERBB2	CDS	89	100	484	440	2.42999	2.12642	2.27821	FALSE	FALSE
NC_000012.12	52899800	52899950	-	0.00171271	KRT8	CDS	119	155	828	528	2.78834	1.76172	2.27503	FALSE	FALSE
NC_045512.2	5250	5300	+	1.13948e-06	Nsp3	CDS	81	219	761	553	3.2161	1.33238	2.27424	TRUE	TRUE
NC_000007.14	5527750	5527850	-	0.00342228	ACTB	CDS	28	31	193	110	2.74193	1.79442	2.26817	FALSE	FALSE
NC_000017.11	81512300	81512350	-	0.000869715	ACTG1	CDS	26	27	152	113	2.5025	2.02554	2.26402	FALSE	TRUE
NC_000023.11	154364500	154364550	-	0.000267945	FLNA	CDS	25	30	138	132	2.4185	2.10109	2.25979	FALSE	TRUE
NC_000003.12	186787500	186787550	+	0.00142296	EIF4A2	CDS	7	11	55	38	2.80735	1.70044	2.2539	FALSE	FALSE
NC_000003.12	149657050	149657100	-	0.00165476	WWTR1	CDS	5	5	29	26	2.32193	2.16993	2.24593	FALSE	FALSE
NC_000017.11	81511350	81511450	-	0.001522	ACTG1	CDS	42	38	233	158	2.4441	2.02748	2.23579	FALSE	FALSE
NC_000023.11	49171900	49171950	+	0.00496157	PLP2	5UTR	4	6	32	22	2.72247	1.71621	2.21934	FALSE	FALSE
NC_000008.11	143919400	143919450	-	0.000532783	PLEC	CDS	9	8	44	42	2.16993	2.25634	2.21313	FALSE	TRUE
NC_000016.10	30069950	30070050	+	0.000663313	ALDOA	CDS	7	13	55	42	2.80735	1.61891	2.21313	FALSE	TRUE
NC_000008.11	143937000	143937050	-	0.000894341	PLEC	CDS	11	19	71	70	2.58496	1.82782	2.20639	FALSE	TRUE
NC_045512.2	0	50	+	0.000400821	5' UTR	5UTR	129	357	1182	819	3.18587	1.19566	2.19077	TRUE	TRUE
NC_000009.12	35720100	35720150	-	0.00165476	TLN1	CDS	4	5	23	25	2.26303	2.11548	2.18926	FALSE	FALSE
NC_000017.11	39728050	39728100	+	7.28669e-05	ERBB2	3UTR	21	57	178	146	3.02438	1.34169	2.18304	FALSE	TRUE
NC_000023.11	154367500	154367550	-	0.00125777	FLNA	CDS	9	27	79	71	3	1.36257	2.18129	FALSE	FALSE
NC_000005.10	181243750	181243800	-	0.00146008	RACK1	CDS	25	23	132	95	2.35484	2	2.17742	FALSE	FALSE
NC_000019.10	48873950	48874050	+	0.00233171	PPP1R15A	CDS	18	41	138	116	2.87101	1.47805	2.17453	FALSE	FALSE
NC_000002.12	197497200	197497250	-	2.72363e-08	HSPD1	CDS	6	10	51	29	2.89308	1.44746	2.17027	FALSE	TRUE
NC_000023.11	154364850	154364900	-	0.000324925	FLNA	CDS	9	15	63	49	2.67807	1.64386	2.16096	FALSE	TRUE
NC_000015.10	90491450	90491500	+	0.00110981	IQGAP1	CDS	7	16	59	44	2.90689	1.40439	2.15564	FALSE	FALSE
NC_000003.12	184325050	184325100	+	0.00348784	EIF4G1	CDS	8	14	58	44	2.71272	1.58496	2.14884	FALSE	FALSE
NC_000012.12	52241500	52241550	+	0.000511899	KRT7	CDS	11	15	73	50	2.62449	1.67243	2.14846	FALSE	TRUE
NC_000010.11	89302050	89302100	+	0.00178892	IFIT2	5UTR	9	15	54	56	2.45943	1.83289	2.14616	FALSE	FALSE
NC_000003.12	184323150	184323200	+	0.00169621	EIF4G1	CDS	11	16	79	48	2.73697	1.52725	2.13211	FALSE	FALSE
NC_000011.10	123059650	123059700	-	0.000441104	HSPA8	CDS	45	54	238	201	2.3773	1.87685	2.12708	FALSE	TRUE
NC_000015.10	90477700	90477750	+	0.00611766	IQGAP1	CDS	8	5	39	24	2.152	2.05889	2.10545	FALSE	FALSE
NC_000001.11	151400500	151400550	+	0.00364118	PSMB4	CDS	10	10	59	36	2.44746	1.75002	2.09874	FALSE	FALSE
NC_000008.11	144792000	144792050	-	6.77658e-07	RPL8	CDS	19	43	157	101	2.98185	1.21299	2.09742	FALSE	TRUE
NC_000001.11	8863900	8864000	-	0.00371877	ENO1	CDS	22	23	131	75	2.52083	1.66297	2.0919	FALSE	FALSE
NC_000017.11	39204550	39204600	+	8.67404e-05	RPL19	CDS	23	21	124	75	2.38082	1.7885	2.08466	FALSE	TRUE
NC_000014.9	94614500	94614550	+	0.00110107	SERPINA3	CDS	24	34	125	119	2.33342	1.77761	2.05552	FALSE	FALSE
NC_000008.11	143916850	143916900	-	0.000706195	PLEC	CDS	15	17	83	58	2.39232	1.71272	2.05252	FALSE	TRUE
NC_000016.10	30069500	30069550	+	0.00130287	ALDOA	CDS	36	40	194	132	2.39788	1.69773	2.0478	FALSE	FALSE
NC_000004.12	73997200	73997250	-	0.00914242	CXCL5	3UTR	16	17	85	59	2.3388	1.73697	2.03788	FALSE	FALSE
NC_000002.12	54612200	54612300	+	0.00180194	SPTBN1	CDS	30	28	136	108	2.14384	1.9102	2.02702	FALSE	FALSE
NC_000017.11	39745250	39745300	+	0.00250872	GRB7	CDS	17	26	105	74	2.558	1.47393	2.01596	FALSE	FALSE
NC_045512.2	26650	26700	+	0.000881758	M	CDS	129	298	948	667	2.8679	1.1597	2.0138	TRUE	TRUE
NC_000008.11	100721550	100721600	-	0.00330552	PABPC1	CDS	13	10	65	37	2.23704	1.7885	2.01277	FALSE	FALSE
NC_000002.12	54631150	54631200	+	4.80448e-07	SPTBN1	CDS	16	23	113	56	2.74543	1.24793	1.99668	FALSE	TRUE
NC_000017.11	39202300	39202350	+	0.00419377	RPL19	CDS	38	23	168	85	2.11548	1.8413	1.97839	FALSE	FALSE
NC_000012.12	52897350	52897450	-	0.00382296	KRT8	3UTR	40	63	229	168	2.48794	1.40088	1.94441	FALSE	FALSE
NC_000012.12	6537600	6537650	+	0.00112832	GAPDH	CDS	31	38	161	113	2.33985	1.54749	1.94367	FALSE	FALSE
NC_000008.11	143916150	143916200	-	0.00129664	PLEC	3UTR	15	16	66	59	2.06609	1.81943	1.94276	FALSE	FALSE
NC_000017.11	51168250	51168300	+	0.00229282	NME1-NME2	CDS	34	39	153	131	2.1375	1.72247	1.92998	FALSE	FALSE
NC_000011.10	62559800	62559850	-	0.00776621	EEF1G	CDS	9	10	43	35	2.1375	1.71049	1.924	FALSE	FALSE
NC_000007.14	139083850	139083950	-	0.00178827	ZC3HAV1	CDS	18	13	67	54	1.83954	1.974	1.90677	FALSE	FALSE
NC_045512.2	27250	27300	+	0.00018959	ORF6	CDS	231	389	1397	885	2.59117	1.18383	1.8875	TRUE	TRUE
NC_000017.11	39724750	39724800	+	0.00263059	ERBB2	CDS	16	20	64	74	1.9349	1.8365	1.8857	FALSE	FALSE
NC_000017.11	41523700	41523750	-	0.00160019	KRT19	3UTR	14	28	75	77	2.34104	1.42742	1.88423	FALSE	FALSE
NC_000009.12	93452200	93452250	+	0.00554244	FAM120A	CDS	6	8	31	25	2.19265	1.53051	1.86158	FALSE	FALSE
NC_000016.10	89560950	89561000	+	0.00440318	RPL13	CDS	20	35	102	91	2.29418	1.35364	1.82391	FALSE	FALSE
NC_000017.11	81510150	81510250	-	0.00181539	ACTG1	3UTR	63	58	252	185	1.98299	1.65652	1.81975	FALSE	FALSE
NC_000008.11	143920950	143921000	-	0.00391273	PLEC	CDS	4	13	28	29	2.53605	1.09954	1.81779	FALSE	FALSE
NC_000012.12	52952100	52952200	+	0.0040265	KRT18	CDS	72	97	331	261	2.18521	1.41871	1.80196	FALSE	FALSE
NC_000017.11	51170000	51170050	+	0.000511899	NME1-NME2	CDS	19	30	103	71	2.37851	1.21573	1.79712	FALSE	FALSE
NC_045512.2	29350	29850	+	0.00109065	3' UTR	3UTR	11504	21924	63122	43367	2.4559	0.984054	1.71998	TRUE	FALSE
NC_045512.2	27700	27800	+	0.000194089	ORF7a	CDS	352	508	1602	1144	2.18303	1.16961	1.67632	TRUE	FALSE
NC_000019.10	34396350	34396450	+	0.00258198	GPI	CDS	20	23	73	67	1.81714	1.5025	1.65982	FALSE	FALSE
NC_000012.12	121027700	121027750	-	0.00245886	OASL	CDS	39	57	182	124	2.19377	1.1078	1.65079	FALSE	FALSE
NC_000013.11	45340050	45340100	-	0.0030429	TPT1	CDS	68	53	210	164	1.61257	1.61143	1.612	FALSE	FALSE
NC_045512.2	25350	25600	+	0.0033606	ORF3a	CDS	372	1009	2159	1595	2.53378	0.660105	1.59694	TRUE	FALSE
NC_000019.10	50257450	50257500	+	4.57768e-10	MYH14	CDS	10	11	42	25	1.96683	1.11548	1.54116	FALSE	FALSE
NC_000011.10	75404700	75404750	+	0.008776	RPS3	CDS	18	43	77	87	2.03747	1	1.51874	FALSE	FALSE
NC_000017.11	81512750	81512800	-	0.0020759	ACTG1	5UTR	30	39	113	75	1.87869	0.925999	1.40235	FALSE	FALSE
NC_000015.10	66500100	66500150	-	7.51341e-11	RPL4	CDS	26	30	85	52	1.67138	0.773724	1.22255	FALSE	FALSE
NC_045512.2	26750	27150	+	0.00344021	M	CDS	2743	6781	11961	8384	2.12411	0.3061	1.2151	TRUE	FALSE
NC_000014.9	64007150	64007200	+	0.00100205	SYNE2	CDS	13	29	51	41	1.89308	0.485427	1.18926	FALSE	FALSE
NC_000014.9	63997050	63997100	+	0.000232006	SYNE2	CDS	10	26	40	34	1.89812	0.374396	1.13626	FALSE	FALSE
NC_045512.2	28050	28550	+	0.00145597	N	CDS	14420	18964	41696	27372	1.53177	0.529414	1.03059	TRUE	FALSE

## Sheet: S Table 7. 
Genome coordinate	antigigyf2_1	antigigyf2_2	igg_1	igg_2
1	28	18	4	20
2	34	18	6	20
3	58	37	6	24
4	402	324	46	129
5	429	348	48	139
6	434	370	50	141
7	440	374	54	145
8	443	380	54	145
9	457	386	54	145
10	469	388	58	147
11	475	404	60	151
12	503	444	68	157
13	523	450	68	163
14	536	458	70	163
15	538	460	70	163
16	541	460	70	163
17	551	462	70	169
18	561	465	72	173
19	565	472	72	173
20	565	476	72	173
21	575	482	74	175
22	595	506	78	191
23	601	508	78	191
24	605	520	78	192
25	607	524	78	192
26	621	525	80	190
27	625	536	82	192
28	624	542	82	192
29	692	563	92	196
30	703	575	92	200
31	708	580	90	200
32	715	585	90	200
33	733	584	82	200
34	785	618	86	198
35	786	626	86	197
36	794	629	86	197
37	848	684	88	207
38	1706	1148	184	459
39	1731	1167	186	471
40	1761	1189	188	477
41	1910	1296	204	532
42	1976	1333	204	544
43	2002	1347	210	557
44	2059	1410	216	580
45	2085	1430	208	606
46	2099	1429	214	612
47	2104	1437	210	618
48	2108	1440	208	622
49	2118	1440	208	624
50	2128	1446	210	628
51	2140	1456	212	636
52	2149	1453	215	640
53	2147	1452	213	642
54	2147	1460	211	644
55	2194	1486	219	660
56	2204	1484	219	662
57	2208	1486	221	668
58	2194	1480	220	668
59	2167	1472	218	660
60	2153	1467	218	659
61	2122	1450	218	648
62	2113	1445	217	648
63	2099	1437	209	646
64	1914	1319	193	590
65	1360	909	138	442
66	1170	837	130	416
67	1050	745	109	382
68	668	431	93	240
69	649	419	91	238
70	598	381	86	228
71	591	385	86	230
72	583	387	86	226
73	572	385	86	222
74	569	375	85	222
75	446	310	76	159
76	197	165	14	95
77	175	149	14	93
78	170	142	14	97
79	312	240	45	248
80	314	242	47	257
81	310	242	47	257
82	304	242	47	259
83	300	236	48	262
84	309	226	46	266
85	295	234	46	272
86	298	237	46	278
87	298	235	46	278
88	298	233	46	278
89	294	234	46	276
90	292	233	46	276
91	292	233	46	276
92	292	233	46	276
93	292	229	46	274
94	292	231	46	274
95	292	229	46	280
96	292	234	44	282
97	286	236	42	276
98	286	236	42	276
99	286	236	42	278
100	288	238	42	278
101	287	236	42	278
102	282	234	40	274
103	282	228	40	274
104	270	222	40	272
105	267	220	40	272
106	265	218	40	272
107	194	134	20	124
108	170	114	20	120
109	172	114	20	118
110	168	112	20	112
111	168	112	20	110
112	170	112	20	110
113	174	112	20	108
114	172	112	20	108
115	172	112	20	108
116	174	114	22	108
117	176	116	22	108
118	168	118	22	108
119	167	120	22	108
120	164	120	22	106
121	164	116	22	110
122	136	88	20	82
123	132	88	20	82
124	131	86	20	82
125	131	80	20	77
126	129	78	20	76
127	104	66	18	47
128	104	64	18	46
129	104	62	12	45
130	104	62	12	44
131	110	66	10	43
132	111	66	10	43
133	111	66	10	43
134	111	66	10	43
135	83	54	6	41
136	83	54	4	41
137	83	54	4	41
138	104	67	6	47
139	104	67	6	48
140	106	67	8	50
141	112	69	10	55
142	146	105	22	90
143	144	111	22	90
144	146	109	22	91
145	146	115	22	98
146	234	215	44	217
147	236	224	44	230
148	260	251	48	295
149	270	251	50	299
150	270	251	50	300
151	272	250	50	300
152	275	252	50	304
153	276	252	49	304
154	277	252	48	304
155	275	256	48	308
156	275	256	48	308
157	276	256	48	308
158	288	270	50	328
159	290	270	50	327
160	290	272	50	329
161	289	272	50	329
162	288	274	50	329
163	302	279	50	334
164	306	284	50	334
165	310	284	50	336
166	308	284	50	338
167	313	286	50	336
168	315	286	50	332
169	317	295	52	342
170	315	301	52	344
171	315	305	52	344
172	321	303	52	346
173	321	299	52	346
174	329	303	52	345
175	327	304	52	343
176	329	300	52	343
177	327	300	52	342
178	327	302	50	338
179	327	302	50	338
180	325	300	51	338
181	325	304	51	342
182	327	304	51	342
183	325	305	51	344
184	306	295	47	331
185	298	291	47	320
186	290	290	47	303
187	210	212	27	108
188	208	212	27	105
189	208	209	27	103
190	211	211	27	103
191	212	214	27	102
192	216	214	27	102
193	216	214	27	102
194	216	214	27	100
195	216	216	27	102
196	223	212	27	100
197	224	212	27	100
198	225	212	27	100
199	225	214	29	100
200	223	214	27	100
201	227	214	27	101
202	234	218	27	99
203	239	232	25	101
204	239	232	25	104
205	237	234	27	104
206	233	234	27	104
207	233	232	27	104
208	233	230	27	106
209	234	232	27	106
210	236	234	27	106
211	237	240	30	108
212	235	241	30	104
213	239	241	32	104
214	243	241	32	104
215	249	249	40	117
216	247	253	40	119
217	251	255	41	119
218	261	260	45	126
219	269	260	49	130
220	273	265	49	136
221	282	287	55	155
222	408	397	85	264
223	985	939	275	940
224	1000	952	275	959
225	1027	960	279	992
226	1410	1285	382	1733
227	1420	1298	390	1746
228	1431	1305	392	1760
229	1461	1319	408	1804
230	1469	1322	411	1815
231	1491	1342	429	1835
232	1503	1350	431	1842
233	1519	1356	431	1842
234	1531	1364	433	1848
235	1567	1380	435	1870
236	1575	1379	437	1872
237	1579	1389	437	1874
238	1573	1395	437	1880
239	1586	1403	437	1896
240	1607	1415	443	1904
241	1625	1429	447	1922
242	1697	1503	459	2128
243	1707	1507	463	2131
244	1717	1521	463	2137
245	1729	1525	465	2149
246	1732	1525	465	2149
247	1742	1531	467	2155
248	1750	1534	467	2157
249	1756	1534	469	2160
250	1755	1536	469	2168
251	1756	1544	470	2178
252	1764	1563	470	2199
253	1772	1567	472	2210
254	1777	1573	478	2220
255	1821	1608	484	2355
256	1897	1683	507	2591
257	1893	1681	511	2603
258	1914	1695	511	2616
259	1920	1698	512	2624
260	1935	1704	513	2623
261	1945	1712	515	2629
262	1961	1720	517	2638
263	1902	1744	512	2730
264	1911	1763	518	2740
265	1917	1767	520	2754
266	1925	1783	528	2777
267	1934	1801	530	2786
268	1943	1823	530	2804
269	1958	1834	528	2805
270	1956	1833	526	2805
271	1957	1829	526	2815
272	1963	1839	527	2825
273	1936	1818	528	2820
274	1926	1823	528	2815
275	1940	1815	532	2808
276	1946	1807	532	2809
277	1959	1814	531	2812
278	1960	1809	548	2798
279	1800	1687	502	2492
280	1806	1682	502	2495
281	1800	1680	498	2485
282	1803	1679	508	2452
283	1770	1678	504	2432
284	1764	1678	511	2426
285	1766	1683	515	2426
286	1770	1678	517	2413
287	1765	1660	517	2379
288	1759	1652	524	2375
289	1759	1653	522	2357
290	1644	1506	538	2207
291	1660	1507	540	2212
292	1671	1514	540	2212
293	1677	1522	550	2228
294	1679	1519	550	2227
295	1675	1517	552	2217
296	1673	1511	560	2216
297	1678	1515	561	2213
298	1655	1491	556	2172
299	1635	1482	544	2157
300	1606	1463	534	2097
301	1047	949	336	888
302	1037	936	336	870
303	836	731	306	587
304	838	729	306	587
305	836	729	308	582
306	838	723	308	580
307	835	723	306	582
308	820	707	304	580
309	647	551	239	479
310	644	550	239	478
311	622	534	234	464
312	596	503	222	446
313	546	448	212	410
314	483	387	155	268
315	476	379	153	264
316	471	373	155	272
317	483	376	130	272
318	471	372	126	266
319	454	363	106	258
320	443	359	106	254
321	437	347	104	254
322	431	337	103	249
323	423	339	103	241
324	415	343	103	239
325	419	337	101	235
326	417	327	92	222
327	412	323	80	216
328	378	301	68	194
329	372	293	62	190
330	393	312	66	203
331	391	310	66	195
332	391	310	64	191
333	390	310	64	187
334	391	310	64	189
335	407	314	58	187
336	435	333	70	252
337	436	337	69	257
338	475	410	83	314
339	479	418	83	317
340	479	416	84	321
341	491	445	86	363
342	490	445	86	363
343	480	452	92	373
344	476	447	92	375
345	469	449	92	369
346	466	448	90	368
347	448	437	85	385
348	448	436	86	395
349	481	480	91	455
350	485	485	94	462
351	512	517	98	523
352	513	519	98	523
353	519	521	96	531
354	515	519	92	538
355	515	525	92	536
356	511	521	92	526
357	515	523	92	530
358	509	520	96	530
359	503	511	96	528
360	503	511	90	528
361	510	499	90	518
362	508	498	90	520
363	508	498	90	520
364	511	496	90	518
365	497	483	90	512
366	495	479	90	512
367	495	475	88	512
368	495	470	88	503
369	495	469	88	497
370	494	475	86	489
371	490	469	88	488
372	488	464	88	484
373	486	462	88	479
374	488	462	88	477
375	486	460	88	477
376	484	458	88	473
377	482	458	88	473
378	482	460	88	474
379	475	449	88	467
380	473	445	88	461
381	471	441	90	452
382	459	414	88	447
383	451	414	88	444
384	453	418	88	444
385	449	381	86	386
386	447	381	86	387
387	451	381	86	387
388	452	382	86	389
389	451	378	86	388
390	447	378	86	388
391	445	365	86	390
392	444	365	86	388
393	441	364	85	386
394	441	364	85	386
395	431	354	83	380
396	266	196	52	190
397	268	194	52	182
398	276	194	52	184
399	277	191	50	166
400	279	197	50	164
401	281	198	52	166
402	287	210	52	176
403	293	214	58	196
404	487	373	98	458
405	496	382	98	461
406	498	382	99	472
407	498	381	100	479
408	500	381	100	482
409	496	380	100	481
410	489	381	99	473
411	491	381	99	473
412	493	381	99	471
413	462	356	84	428
414	462	357	86	428
415	469	365	86	430
416	454	364	86	430
417	450	370	84	430
418	460	374	84	432
419	460	374	86	432
420	456	371	86	432
421	452	370	86	432
422	450	366	86	432
423	448	360	86	432
424	451	358	86	434
425	449	358	86	434
426	449	355	86	437
427	443	350	94	446
428	448	348	94	446
429	454	343	96	446
430	457	343	96	447
431	456	341	94	443
432	456	339	94	445
433	446	339	92	439
434	420	317	94	431
435	420	315	94	427
436	420	315	94	427
437	417	319	94	427
438	413	318	94	429
439	415	320	94	429
440	413	320	94	433
441	412	322	94	435
442	412	320	94	436
443	408	316	94	435
444	404	313	90	425
445	398	310	92	432
446	386	310	88	433
447	390	317	88	437
448	390	319	88	445
449	390	323	88	443
450	390	323	88	443
451	392	322	88	445
452	392	322	88	443
453	402	334	92	449
454	408	334	92	451
455	406	334	92	451
456	412	334	94	451
457	410	332	94	453
458	410	336	90	449
459	409	333	90	451
460	411	333	90	449
461	413	335	92	451
462	449	378	102	521
463	447	375	102	521
464	448	377	102	521
465	448	379	98	519
466	440	376	96	501
467	436	372	100	497
468	448	376	98	496
469	446	378	98	483
470	446	382	102	479
471	452	384	102	477
472	466	387	106	482
473	467	389	106	480
474	465	389	106	482
475	471	389	106	489
476	473	399	112	484
477	475	401	112	488
478	475	411	118	494
479	606	509	142	662
480	620	514	140	670
481	621	518	140	672
482	618	520	142	673
483	643	515	145	702
484	642	518	145	702
485	647	522	145	709
486	645	526	146	709
487	660	547	146	707
488	661	545	148	707
489	657	542	148	705
490	656	548	148	705
491	665	548	148	699
492	669	547	148	697
493	665	543	146	689
494	661	545	146	685
495	658	535	146	661
496	656	535	146	658
497	651	538	144	651
498	642	540	140	647
499	638	531	136	639
500	640	529	126	624
501	638	529	130	622
502	618	514	127	589
503	614	512	127	587
504	600	478	118	574
505	582	465	118	556
506	553	443	108	534
507	336	286	44	189
508	335	286	44	185
509	327	286	44	182
510	308	279	39	177
511	306	273	39	181
512	300	276	39	176
513	284	262	56	230
514	282	262	58	236
515	273	253	59	242
516	262	251	61	242
517	258	260	61	248
518	349	363	88	353
519	353	369	90	363
520	375	387	98	388
521	377	402	102	401
522	381	404	104	402
523	387	410	104	407
524	409	434	108	423
525	417	444	108	424
526	419	446	108	425
527	421	448	108	429
528	436	483	116	498
529	442	483	118	506
530	444	485	118	506
531	448	483	118	506
532	444	491	128	512
533	440	495	128	514
534	442	491	128	512
535	450	493	122	485
536	448	493	122	485
537	446	491	122	485
538	442	487	122	483
539	442	483	122	483
540	432	480	112	482
541	432	484	110	482
542	436	488	108	482
543	436	488	108	478
544	434	481	108	476
545	432	479	109	474
546	430	475	109	470
547	435	471	105	466
548	392	394	82	354
549	388	387	78	357
550	382	390	78	347
551	371	386	78	349
552	329	352	64	296
553	335	352	64	302
554	337	348	64	298
555	329	336	54	296
556	327	334	54	295
557	325	345	54	299
558	326	341	54	289
559	325	339	54	285
560	311	327	47	273
561	254	259	33	198
562	250	263	35	198
563	257	222	34	267
564	259	232	34	273
565	256	230	34	273
566	260	236	34	273
567	260	234	35	279
568	262	238	35	279
569	262	236	31	279
570	264	236	29	279
571	264	238	29	280
572	266	238	29	278
573	262	231	29	276
574	266	232	28	275
575	268	232	28	275
576	269	238	28	277
577	269	233	30	275
578	265	235	30	277
579	267	235	30	279
580	273	231	32	279
581	277	232	32	289
582	276	232	32	297
583	270	240	36	331
584	448	398	98	640
585	471	433	105	677
586	477	433	106	687
587	471	427	104	693
588	486	436	108	728
589	489	439	108	742
590	493	441	108	746
591	493	442	108	748
592	493	445	108	756
593	509	456	116	780
594	823	802	221	1346
595	837	806	225	1364
596	866	827	234	1388
597	874	829	240	1398
598	886	839	240	1413
599	892	841	242	1423
600	894	840	240	1426
601	896	852	240	1440
602	932	873	254	1558
603	928	878	256	1568
604	940	882	260	1572
605	940	886	266	1574
606	940	886	268	1578
607	963	898	272	1584
608	961	899	275	1582
609	963	903	276	1585
610	969	909	278	1594
611	971	905	280	1594
612	975	907	280	1593
613	970	907	280	1594
614	971	909	283	1596
615	977	908	285	1596
616	974	908	283	1583
617	970	896	287	1581
618	970	894	287	1583
619	960	883	287	1578
620	942	870	282	1563
621	932	860	282	1535
622	916	849	278	1487
623	698	637	221	928
624	694	638	221	926
625	696	634	221	924
626	688	626	219	920
627	686	621	219	914
628	685	621	216	902
629	679	615	212	899
630	670	605	210	884
631	664	601	206	874
632	655	601	206	862
633	650	597	204	834
634	648	595	202	834
635	645	589	202	824
636	633	583	202	816
637	635	577	202	816
638	632	569	202	800
639	634	569	202	810
640	632	575	202	810
641	624	563	200	786
642	618	559	200	783
643	616	551	198	781
644	616	532	193	766
645	618	530	193	764
646	618	530	193	770
647	634	532	178	722
648	627	532	178	715
649	628	532	178	707
650	333	277	54	299
651	337	289	54	305
652	339	288	54	305
653	343	289	54	305
654	341	287	54	305
655	336	282	54	305
656	338	284	54	307
657	340	284	54	311
658	343	286	54	311
659	345	286	54	309
660	345	284	54	309
661	347	288	54	311
662	357	280	54	311
663	359	278	54	313
664	357	278	54	314
665	355	278	58	316
666	347	280	54	308
667	350	284	56	310
668	389	303	62	358
669	392	315	69	362
670	417	330	69	366
671	440	346	73	401
672	570	470	88	590
673	577	502	91	612
674	624	580	114	816
675	638	591	116	845
676	646	594	116	860
677	656	598	116	884
678	674	604	118	896
679	681	604	117	901
680	674	608	119	917
681	682	600	119	918
682	709	614	119	970
683	784	678	132	1055
684	881	803	153	1291
685	2105	2270	444	4696
686	2221	2337	460	4815
687	2244	2351	470	4857
688	2276	2380	473	4911
689	2292	2385	476	4967
690	2303	2405	478	4994
691	2445	2527	504	5186
692	2459	2548	514	5212
693	2503	2594	524	5269
694	2511	2617	526	5295
695	2596	2686	545	5384
696	2612	2696	547	5391
697	2618	2710	550	5403
698	2650	2729	563	5459
699	2682	2756	563	5502
700	2846	2942	602	5915
701	2860	2956	600	5927
702	2862	2974	604	5935
703	2868	2979	606	5938
704	2913	3025	628	5995
705	2919	3032	636	6014
706	2925	3038	644	6017
707	3009	3123	664	6168
708	3021	3129	672	6178
709	3032	3139	677	6192
710	3046	3150	681	6201
711	3056	3155	687	6209
712	3072	3163	692	6215
713	3092	3159	698	6211
714	3088	3157	698	6197
715	3075	3137	696	6189
716	2704	2719	636	5589
717	2693	2714	638	5572
718	2650	2671	632	5490
719	2556	2607	576	5402
720	2522	2558	563	5344
721	2491	2538	547	5312
722	2473	2529	543	5293
723	2382	2437	526	5167
724	2361	2411	513	5124
725	2352	2395	513	5119
726	2261	2300	466	5017
727	2261	2300	462	5015
728	2243	2285	454	4993
729	2227	2284	454	4974
730	2198	2270	454	4948
731	2186	2260	454	4924
732	2170	2248	451	4891
733	2154	2213	448	4846
734	2108	2154	434	4713
735	1997	2056	412	4448
736	1955	1999	405	4299
737	1889	1936	390	4162
738	760	661	176	447
739	753	650	173	433
740	743	641	169	420
741	737	632	170	415
742	524	436	156	355
743	518	426	156	355
744	516	422	155	352
745	512	412	151	344
746	506	405	149	342
747	478	373	142	329
748	476	373	142	327
749	477	368	141	325
750	480	358	137	317
751	475	367	135	315
752	376	289	94	253
753	384	291	94	251
754	396	293	94	256
755	373	303	80	256
756	371	301	80	261
757	372	303	80	261
758	371	313	80	261
759	394	330	78	281
760	390	328	78	283
761	406	337	81	287
762	410	337	81	285
763	414	339	81	287
764	459	363	100	415
765	462	367	102	423
766	462	369	104	425
767	466	378	106	439
768	468	384	106	445
769	470	383	104	447
770	475	383	104	448
771	475	384	102	451
772	481	383	102	456
773	493	399	104	492
774	491	399	106	492
775	491	398	108	499
776	492	398	108	505
777	490	393	108	505
778	486	391	108	509
779	486	395	108	508
780	486	395	108	510
781	488	395	108	508
782	483	396	108	507
783	481	394	108	504
784	479	394	108	494
785	460	352	92	398
786	459	352	92	396
787	463	346	92	390
788	463	346	90	389
789	470	350	88	395
790	469	350	88	396
791	469	354	88	397
792	466	353	88	394
793	457	347	88	397
794	456	348	88	394
795	443	340	80	379
796	423	329	76	375
797	411	319	78	332
798	411	310	76	326
799	411	309	76	328
800	390	295	74	306
801	392	297	74	306
802	394	294	74	308
803	391	294	74	308
804	395	294	74	309
805	394	294	74	305
806	392	295	74	305
807	386	293	74	300
808	344	265	67	225
809	340	265	63	221
810	345	265	63	221
811	345	263	63	212
812	348	264	65	207
813	342	262	65	207
814	344	252	65	201
815	327	247	57	184
816	327	247	57	183
817	326	247	55	183
818	325	247	55	188
819	312	239	55	179
820	311	239	55	179
821	304	227	55	176
822	298	228	57	172
823	298	228	55	160
824	254	199	54	94
825	254	201	54	94
826	249	207	54	92
827	214	187	35	64
828	204	190	33	70
829	208	190	36	72
830	430	385	105	295
831	440	393	106	294
832	442	395	106	309
833	471	419	114	356
834	477	426	114	362
835	494	447	125	386
836	538	488	143	473
837	543	492	147	484
838	547	496	147	480
839	559	494	147	491
840	564	495	148	495
841	558	493	148	502
842	560	500	150	506
843	558	500	150	508
844	566	502	150	520
845	585	520	156	538
846	585	522	158	538
847	590	522	164	540
848	600	536	170	544
849	598	536	166	544
850	601	536	166	542
851	599	540	164	550
852	602	542	170	560
853	600	538	170	556
854	608	538	169	555
855	595	529	155	522
856	561	497	151	478
857	545	493	152	471
858	535	484	150	479
859	530	476	148	479
860	512	464	146	472
861	517	462	150	472
862	513	464	150	474
863	510	458	149	472
864	509	450	149	474
865	507	450	149	476
866	468	404	129	408
867	458	400	131	406
868	458	396	131	400
869	433	373	118	396
870	439	375	118	398
871	439	375	118	400
872	443	371	118	400
873	439	373	120	397
874	439	377	120	395
875	439	371	120	395
876	442	369	120	393
877	442	368	120	379
878	442	364	119	375
879	440	361	121	359
880	422	325	114	329
881	415	327	112	329
882	413	328	112	328
883	358	289	98	245
884	358	289	98	245
885	352	278	98	243
886	352	280	98	241
887	354	280	96	241
888	354	278	96	241
889	354	278	96	245
890	361	278	96	243
891	359	278	95	241
892	353	272	95	239
893	308	229	83	188
894	314	227	80	190
895	314	224	80	186
896	316	222	80	186
897	315	218	80	186
898	316	214	84	186
899	314	214	84	186
900	313	214	82	186
901	325	218	74	170
902	323	214	74	169
903	323	212	80	172
904	321	211	80	172
905	318	216	78	171
906	316	216	78	164
907	322	214	78	164
908	302	205	76	142
909	300	205	76	140
910	278	190	62	126
911	272	184	62	123
912	254	178	62	117
913	236	165	50	91
914	224	160	48	86
915	219	158	47	86
916	217	155	47	86
917	209	152	43	88
918	301	244	74	307
919	303	248	74	313
920	307	251	74	316
921	308	257	74	330
922	304	257	74	330
923	308	256	74	328
924	308	256	74	328
925	308	254	74	330
926	309	252	76	336
927	309	252	74	336
928	311	246	74	328
929	301	248	62	340
930	311	248	62	340
931	319	250	62	340
932	328	252	64	340
933	330	252	64	340
934	338	252	64	342
935	391	287	82	363
936	391	289	82	365
937	397	295	84	367
938	433	323	92	387
939	435	326	92	397
940	439	326	92	393
941	438	332	94	394
942	440	328	94	394
943	444	328	94	394
944	442	328	96	394
945	438	330	94	395
946	434	331	93	387
947	428	318	87	384
948	423	316	84	382
949	340	241	59	187
950	353	251	59	193
951	505	377	99	338
952	508	376	99	341
953	514	380	99	348
954	525	380	103	354
955	535	381	103	360
956	535	399	111	374
957	537	403	111	372
958	537	404	111	372
959	535	404	111	371
960	538	405	111	370
961	538	407	115	370
962	540	410	115	368
963	537	402	117	370
964	533	406	119	370
965	531	406	119	370
966	551	418	130	390
967	543	424	132	390
968	551	435	134	394
969	554	435	136	400
970	556	435	136	408
971	556	429	136	412
972	579	447	136	430
973	581	447	136	424
974	596	462	136	445
975	603	470	138	459
976	605	476	140	461
977	624	479	144	476
978	624	498	146	484
979	639	504	152	488
980	650	507	154	504
981	654	513	154	508
982	663	519	154	514
983	656	518	154	518
984	668	524	158	524
985	668	524	162	528
986	668	526	162	530
987	700	544	180	572
988	700	548	180	573
989	798	593	200	649
990	802	595	201	646
991	816	611	204	684
992	808	591	206	674
993	784	583	204	638
994	772	575	201	625
995	772	582	201	625
996	774	596	195	620
997	774	594	196	620
998	774	600	200	618
999	778	596	200	617
1000	792	594	200	615
1001	798	596	198	615
1002	806	599	198	615
1003	804	599	198	621
1004	810	593	198	623
1005	814	597	198	623
1006	814	593	194	623
1007	816	595	196	618
1008	811	587	194	616
1009	801	585	192	606
1010	791	575	197	578
1011	825	619	189	573
1012	819	606	189	573
1013	883	639	213	617
1014	885	649	215	619
1015	885	647	216	619
1016	882	646	218	619
1017	878	644	218	613
1018	876	642	218	612
1019	867	644	212	610
1020	820	602	200	536
1021	817	600	200	536
1022	813	600	200	540
1023	811	600	200	534
1024	777	585	198	512
1025	774	584	194	510
1026	766	578	192	500
1027	757	562	188	496
1028	756	560	188	488
1029	745	556	186	488
1030	745	553	186	488
1031	721	550	184	484
1032	723	547	183	484
1033	721	543	182	482
1034	697	527	182	458
1035	698	527	183	460
1036	695	521	184	462
1037	529	361	126	301
1038	538	368	126	300
1039	543	372	124	300
1040	541	371	123	311
1041	540	374	123	312
1042	526	359	124	297
1043	526	359	119	291
1044	506	349	113	273
1045	323	257	78	216
1046	330	251	74	216
1047	327	250	76	216
1048	327	242	78	212
1049	325	238	76	210
1050	317	235	76	211
1051	317	234	77	211
1052	317	234	75	209
1053	319	242	75	209
1054	321	241	75	209
1055	321	240	76	209
1056	323	238	76	209
1057	325	240	76	210
1058	325	246	76	212
1059	327	246	76	210
1060	327	248	78	210
1061	317	246	78	208
1062	321	241	76	214
1063	315	241	74	213
1064	307	250	66	199
1065	311	254	61	197
1066	311	255	59	197
1067	308	255	59	195
1068	308	253	58	194
1069	306	253	58	190
1070	302	249	56	183
1071	302	240	55	178
1072	299	236	55	172
1073	299	234	53	168
1074	287	230	48	158
1075	284	228	47	155
1076	280	230	43	149
1077	278	227	43	147
1078	260	223	38	132
1079	261	225	38	134
1080	263	225	38	134
1081	260	223	34	132
1082	260	226	34	132
1083	252	228	34	128
1084	249	223	30	122
1085	245	228	26	122
1086	247	228	22	120
1087	257	235	18	116
1088	257	235	18	120
1089	257	235	18	118
1090	255	231	18	118
1091	254	228	18	118
1092	254	226	18	116
1093	248	225	18	114
1094	250	224	18	114
1095	250	224	18	110
1096	177	183	6	86
1097	177	184	6	89
1098	175	184	8	85
1099	174	175	8	83
1100	174	173	8	83
1101	165	171	8	81
1102	166	174	10	81
1103	184	192	34	113
1104	184	194	34	113
1105	252	252	48	200
1106	260	258	48	200
1107	264	256	48	207
1108	280	269	54	231
1109	337	288	68	271
1110	339	290	68	273
1111	341	292	70	275
1112	344	293	70	277
1113	350	291	70	279
1114	386	315	74	306
1115	502	428	102	407
1116	503	430	104	411
1117	504	436	104	417
1118	506	439	104	422
1119	512	449	104	434
1120	512	452	104	436
1121	512	450	104	440
1122	518	462	104	440
1123	550	538	116	555
1124	558	544	122	557
1125	556	546	122	561
1126	560	546	122	567
1127	567	547	122	571
1128	567	547	122	577
1129	571	543	122	581
1130	571	548	122	593
1131	576	553	122	602
1132	577	558	118	604
1133	571	560	118	602
1134	567	561	116	592
1135	567	559	116	588
1136	567	560	116	590
1137	571	570	116	594
1138	583	570	116	600
1139	587	572	118	598
1140	581	576	118	602
1141	582	577	118	598
1142	586	577	118	594
1143	568	576	112	602
1144	567	578	114	604
1145	563	569	114	604
1146	556	555	110	604
1147	551	551	110	604
1148	536	548	106	602
1149	536	552	106	603
1150	535	552	106	603
1151	528	558	108	590
1152	529	561	108	588
1153	528	565	112	576
1154	632	626	118	639
1155	634	626	120	633
1156	637	626	122	635
1157	629	622	123	631
1158	627	622	123	631
1159	632	628	125	635
1160	625	600	116	580
1161	628	599	114	588
1162	626	594	116	588
1163	633	598	116	590
1164	631	594	116	585
1165	633	595	118	583
1166	624	592	116	579
1167	521	515	101	453
1168	520	509	100	446
1169	521	507	100	444
1170	517	495	102	447
1171	480	473	100	411
1172	486	470	101	417
1173	484	468	102	413
1174	484	469	102	417
1175	484	473	102	411
1176	484	474	104	411
1177	482	474	104	409
1178	484	474	104	409
1179	488	470	104	401
1180	504	480	112	419
1181	508	480	112	417
1182	508	484	112	417
1183	506	481	112	419
1184	505	483	112	419
1185	505	480	112	420
1186	501	474	109	410
1187	501	472	109	410
1188	506	469	109	406
1189	351	298	79	209
1190	349	290	79	207
1191	343	293	77	199
1192	314	223	66	164
1193	318	225	68	166
1194	316	229	68	170
1195	318	227	68	170
1196	330	239	66	168
1197	330	241	66	172
1198	333	241	66	172
1199	333	240	66	170
1200	339	242	66	172
1201	344	244	66	174
1202	322	249	56	156
1203	329	253	56	156
1204	329	257	56	156
1205	326	255	58	158
1206	326	271	54	141
1207	328	273	54	143
1208	330	273	54	143
1209	329	280	56	145
1210	333	287	62	151
1211	331	286	62	149
1212	329	288	62	149
1213	333	286	62	153
1214	339	292	62	160
1215	340	289	62	158
1216	343	291	62	158
1217	338	292	62	148
1218	345	295	66	160
1219	561	518	160	573
1220	565	522	164	576
1221	569	525	164	576
1222	577	538	168	583
1223	586	548	164	593
1224	590	552	164	615
1225	596	558	164	619
1226	611	581	168	646
1227	617	582	168	650
1228	619	589	168	662
1229	618	589	168	666
1230	618	597	168	666
1231	620	594	166	670
1232	618	596	168	670
1233	626	598	170	672
1234	626	600	170	672
1235	630	600	170	674
1236	630	601	169	678
1237	630	593	169	682
1238	628	597	169	686
1239	637	590	164	722
1240	639	596	164	720
1241	641	598	164	718
1242	634	600	166	716
1243	638	602	166	722
1244	652	600	166	716
1245	652	604	166	724
1246	649	604	164	724
1247	649	612	164	724
1248	655	613	164	728
1249	655	617	164	728
1250	655	619	164	726
1251	654	619	164	726
1252	652	607	164	724
1253	656	601	164	722
1254	656	613	164	728
1255	690	636	180	798
1256	695	633	180	801
1257	664	604	167	765
1258	658	587	163	737
1259	648	563	161	716
1260	612	490	152	501
1261	615	494	152	501
1262	615	494	154	503
1263	620	495	156	503
1264	650	517	162	523
1265	654	512	162	523
1266	651	512	162	521
1267	640	508	162	519
1268	599	493	154	444
1269	598	490	154	432
1270	597	486	154	432
1271	603	490	154	432
1272	612	499	151	426
1273	610	501	151	422
1274	641	505	158	438
1275	651	501	157	442
1276	682	517	169	477
1277	1071	891	287	1065
1278	1089	921	292	1077
1279	1102	929	297	1092
1280	1110	938	297	1103
1281	1121	947	299	1104
1282	1132	965	305	1118
1283	1192	994	331	1183
1284	1200	1010	332	1201
1285	1228	1021	338	1225
1286	1233	1040	338	1258
1287	1273	1073	380	1293
1288	1286	1085	387	1311
1289	1799	1656	557	2539
1290	1823	1677	559	2567
1291	1844	1691	566	2615
1292	1870	1708	574	2673
1293	1914	1786	590	2837
1294	1957	1822	600	2986
1295	1966	1834	602	3076
1296	1976	1834	604	3089
1297	1982	1842	610	3097
1298	1985	1845	610	3107
1299	1988	1845	612	3107
1300	2000	1849	612	3119
1301	2156	1935	696	3261
1302	2160	1943	696	3273
1303	2183	1968	704	3307
1304	2198	1983	716	3330
1305	2203	1983	716	3333
1306	2201	1980	708	3333
1307	2192	1975	704	3334
1308	2202	1966	709	3331
1309	2191	1970	706	3327
1310	2172	1965	707	3312
1311	2105	1897	699	3236
1312	2045	1843	658	3133
1313	2010	1814	640	3077
1314	1984	1800	629	3048
1315	1558	1394	499	2021
1316	1046	897	331	1180
1317	1052	905	338	1188
1318	1047	907	334	1184
1319	1036	893	333	1184
1320	1032	884	333	1184
1321	1018	869	332	1173
1322	1014	852	334	1168
1323	1016	848	334	1165
1324	1012	846	332	1161
1325	988	838	322	1135
1326	982	840	322	1135
1327	978	836	322	1135
1328	961	826	319	1109
1329	961	826	319	1105
1330	959	825	315	1105
1331	931	821	294	1081
1332	931	821	294	1081
1333	931	822	296	1083
1334	931	820	296	1081
1335	919	809	280	1073
1336	919	802	275	1068
1337	917	802	275	1056
1338	913	794	275	1044
1339	913	790	275	1044
1340	907	788	275	1034
1341	784	677	248	800
1342	768	669	244	786
1343	741	645	238	751
1344	727	624	236	720
1345	494	417	154	402
1346	491	415	150	394
1347	470	398	137	353
1348	448	376	131	321
1349	394	316	123	277
1350	255	206	70	148
1351	253	206	70	148
1352	251	204	66	148
1353	253	206	66	148
1354	253	211	64	148
1355	255	212	62	148
1356	253	212	63	148
1357	253	208	63	148
1358	251	206	60	146
1359	249	204	60	142
1360	248	208	60	140
1361	242	196	60	137
1362	242	192	60	137
1363	242	192	60	135
1364	170	140	50	89
1365	168	134	50	89
1366	166	129	50	90
1367	174	133	48	90
1368	174	130	48	90
1369	180	130	48	92
1370	181	133	48	90
1371	174	134	41	68
1372	174	143	41	69
1373	176	145	42	69
1374	187	143	44	69
1375	187	143	44	70
1376	187	143	44	70
1377	185	139	40	72
1378	191	137	38	74
1379	191	133	38	76
1380	192	135	38	76
1381	184	152	42	70
1382	178	152	42	72
1383	184	152	42	74
1384	182	152	42	72
1385	176	156	42	70
1386	154	158	32	84
1387	162	160	32	84
1388	182	183	41	106
1389	186	181	41	106
1390	189	179	43	108
1391	191	176	44	118
1392	187	178	44	120
1393	251	218	58	163
1394	252	217	58	163
1395	254	217	59	163
1396	255	219	60	164
1397	261	221	60	164
1398	264	221	62	166
1399	296	242	86	179
1400	298	245	88	179
1401	302	245	92	181
1402	302	245	94	182
1403	300	245	94	182
1404	296	245	94	184
1405	303	243	94	178
1406	304	249	94	180
1407	300	246	90	179
1408	300	248	88	181
1409	300	246	88	183
1410	292	205	80	152
1411	296	203	80	152
1412	307	234	94	156
1413	303	234	94	156
1414	302	236	94	156
1415	302	240	96	158
1416	310	244	96	164
1417	308	248	96	170
1418	306	252	94	174
1419	308	252	94	176
1420	315	250	94	172
1421	332	252	102	188
1422	338	253	102	188
1423	345	252	104	196
1424	341	254	104	192
1425	360	261	116	215
1426	362	265	116	215
1427	361	269	115	218
1428	418	301	107	333
1429	417	307	107	359
1430	627	524	167	668
1431	637	538	169	679
1432	645	540	171	679
1433	683	581	183	731
1434	681	577	186	749
1435	685	585	186	755
1436	687	587	190	755
1437	696	591	191	757
1438	708	593	191	788
1439	718	599	193	792
1440	721	599	195	796
1441	723	599	193	796
1442	730	612	191	801
1443	735	610	193	802
1444	714	612	193	796
1445	712	610	183	795
1446	716	608	187	798
1447	718	613	186	802
1448	715	622	186	798
1449	716	618	186	796
1450	720	616	188	796
1451	731	627	191	801
1452	734	625	192	809
1453	738	633	192	819
1454	735	646	186	831
1455	751	666	186	905
1456	749	672	186	930
1457	760	686	188	967
1458	777	703	186	1026
1459	779	706	186	1039
1460	808	722	190	1088
1461	810	721	190	1090
1462	812	722	190	1092
1463	815	722	190	1099
1464	813	706	190	1095
1465	809	702	188	1089
1466	801	694	190	1097
1467	803	693	190	1089
1468	807	693	190	1087
1469	802	697	192	1090
1470	761	672	172	1040
1471	773	671	172	1044
1472	553	509	106	707
1473	549	505	106	717
1474	555	507	108	733
1475	588	576	123	885
1476	588	582	127	893
1477	605	588	125	897
1478	609	598	132	912
1479	607	584	129	914
1480	646	636	141	1015
1481	655	650	137	1067
1482	663	658	139	1088
1483	664	664	142	1107
1484	677	667	144	1125
1485	691	670	146	1134
1486	685	666	150	1142
1487	683	664	152	1143
1488	681	662	152	1143
1489	680	662	152	1145
1490	683	678	162	1169
1491	686	680	162	1181
1492	688	682	162	1183
1493	688	670	164	1185
1494	689	670	163	1185
1495	689	672	166	1199
1496	689	672	166	1195
1497	693	674	166	1197
1498	699	679	166	1197
1499	697	679	166	1181
1500	693	673	166	1177
1501	687	671	164	1177
1502	687	667	164	1176
1503	627	612	148	1056
1504	629	612	146	1058
1505	627	612	145	1053
1506	619	610	143	1050
1507	617	602	143	1037
1508	605	588	142	1002
1509	603	584	144	992
1510	602	584	144	992
1511	599	582	144	988
1512	580	571	137	966
1513	580	565	137	956
1514	552	565	131	896
1515	277	280	72	251
1516	284	274	72	249
1517	256	249	72	237
1518	260	250	72	234
1519	258	246	72	234
1520	274	242	68	236
1521	284	240	68	236
1522	282	240	68	235
1523	284	242	68	237
1524	292	250	74	245
1525	292	250	74	245
1526	290	250	76	249
1527	290	254	76	249
1528	276	244	66	215
1529	274	244	68	213
1530	294	250	70	256
1531	302	252	66	256
1532	304	252	66	261
1533	294	262	74	277
1534	296	262	74	277
1535	298	262	72	281
1536	298	260	70	281
1537	298	260	70	283
1538	296	258	70	283
1539	297	258	70	283
1540	298	266	76	291
1541	298	266	76	291
1542	298	270	78	291
1543	299	272	78	290
1544	302	270	78	288
1545	302	270	78	288
1546	302	272	76	295
1547	310	262	76	295
1548	310	264	76	291
1549	312	264	74	292
1550	310	264	74	286
1551	310	261	74	286
1552	308	265	76	285
1553	306	261	76	283
1554	306	259	76	283
1555	308	257	76	283
1556	300	232	74	275
1557	300	232	74	277
1558	300	230	78	279
1559	302	224	78	277
1560	301	220	78	277
1561	296	216	78	275
1562	293	212	78	274
1563	291	213	76	268
1564	293	213	76	265
1565	283	206	66	238
1566	283	203	64	244
1567	281	205	64	246
1568	279	206	64	245
1569	258	195	57	214
1570	262	200	55	213
1571	266	206	57	217
1572	268	206	57	234
1573	431	340	122	548
1574	434	344	122	559
1575	436	342	122	567
1576	442	343	121	572
1577	440	345	109	546
1578	428	344	106	544
1579	428	345	108	554
1580	419	361	124	548
1581	426	366	128	552
1582	428	364	132	586
1583	416	362	128	636
1584	418	360	130	640
1585	415	361	124	644
1586	411	357	124	646
1587	415	351	126	650
1588	415	348	126	650
1589	413	344	126	646
1590	415	344	126	642
1591	408	344	126	642
1592	404	343	126	639
1593	399	343	120	621
1594	390	341	116	570
1595	380	334	114	539
1596	382	335	114	539
1597	379	334	114	539
1598	373	332	114	538
1599	371	330	114	536
1600	367	328	114	528
1601	359	321	108	513
1602	347	315	106	497
1603	351	314	104	501
1604	279	222	82	394
1605	278	220	82	395
1606	285	220	82	393
1607	282	212	81	379
1608	281	212	81	368
1609	282	214	79	357
1610	178	142	38	125
1611	182	144	38	125
1612	182	144	38	125
1613	176	147	38	123
1614	176	153	36	123
1615	176	155	36	123
1616	174	151	36	125
1617	170	151	32	125
1618	170	151	32	125
1619	181	150	30	129
1620	186	148	30	127
1621	188	148	30	127
1622	200	147	30	127
1623	200	145	34	127
1624	222	150	38	139
1625	220	150	37	139
1626	220	154	37	150
1627	220	154	37	150
1628	223	156	36	156
1629	227	188	36	249
1630	237	188	40	247
1631	243	188	40	251
1632	246	193	40	265
1633	248	199	42	264
1634	252	196	44	262
1635	246	194	44	262
1636	248	192	44	258
1637	248	191	42	258
1638	250	190	42	256
1639	252	187	42	254
1640	250	188	42	254
1641	252	188	42	254
1642	250	186	42	252
1643	237	182	44	236
1644	237	178	44	236
1645	237	176	43	236
1646	234	172	43	235
1647	234	170	43	235
1648	234	169	43	235
1649	234	165	42	230
1650	231	167	42	232
1651	231	169	38	236
1652	244	197	38	251
1653	240	201	38	249
1654	242	203	38	249
1655	242	203	38	252
1656	240	203	38	254
1657	240	205	38	255
1658	240	201	38	259
1659	244	201	38	258
1660	244	202	38	256
1661	246	200	38	258
1662	252	200	38	258
1663	252	198	38	258
1664	246	189	38	252
1665	246	189	38	252
1666	242	183	38	248
1667	190	152	30	153
1668	191	154	30	155
1669	195	152	30	155
1670	190	152	30	151
1671	189	156	34	153
1672	189	162	32	159
1673	251	225	50	216
1674	247	225	54	216
1675	251	229	54	220
1676	274	253	62	250
1677	272	247	62	252
1678	276	249	62	252
1679	276	249	62	254
1680	280	249	62	256
1681	278	249	62	258
1682	278	249	62	258
1683	282	249	62	256
1684	282	248	62	258
1685	280	248	62	249
1686	284	248	62	249
1687	286	248	62	243
1688	278	239	58	212
1689	280	237	58	212
1690	282	239	58	220
1691	283	251	63	236
1692	285	249	63	238
1693	289	251	65	238
1694	287	257	70	242
1695	287	258	70	242
1696	286	258	68	240
1697	286	258	68	240
1698	286	258	68	244
1699	289	258	68	246
1700	287	256	68	248
1701	287	256	68	254
1702	287	240	66	258
1703	285	246	66	260
1704	287	249	66	262
1705	281	245	66	261
1706	284	243	66	257
1707	299	245	66	271
1708	322	264	64	312
1709	340	272	66	328
1710	340	272	68	330
1711	345	274	68	350
1712	350	273	68	350
1713	351	273	68	350
1714	349	269	69	346
1715	351	262	65	334
1716	352	262	65	341
1717	360	264	65	363
1718	372	270	65	367
1719	372	273	67	369
1720	373	278	67	371
1721	388	286	67	382
1722	398	288	67	382
1723	403	289	66	396
1724	391	297	69	394
1725	387	303	73	400
1726	389	302	73	402
1727	393	302	75	402
1728	392	301	75	404
1729	394	301	75	408
1730	394	301	73	408
1731	394	305	73	410
1732	396	305	73	407
1733	398	305	73	399
1734	403	305	73	395
1735	391	310	72	396
1736	394	314	72	404
1737	398	316	72	404
1738	441	345	83	416
1739	446	345	85	412
1740	446	349	85	416
1741	445	354	85	418
1742	396	300	72	348
1743	400	306	72	344
1744	400	307	72	344
1745	406	311	72	346
1746	410	311	72	338
1747	406	312	70	320
1748	408	309	68	320
1749	399	310	67	314
1750	399	309	65	313
1751	392	308	62	306
1752	257	237	43	152
1753	256	237	43	150
1754	305	259	58	169
1755	307	261	56	165
1756	316	261	56	175
1757	311	266	56	173
1758	311	266	56	177
1759	316	287	58	179
1760	324	286	58	181
1761	332	292	70	190
1762	340	294	70	190
1763	387	305	76	199
1764	398	302	78	201
1765	404	306	78	203
1766	413	315	78	209
1767	604	452	142	425
1768	612	462	152	447
1769	626	485	150	449
1770	646	506	152	456
1771	674	538	158	480
1772	743	590	194	527
1773	747	596	198	535
1774	771	604	204	559
1775	875	700	265	709
1776	887	706	269	713
1777	889	708	269	724
1778	891	714	269	730
1779	890	700	270	732
1780	900	706	270	744
1781	906	702	272	744
1782	906	711	272	744
1783	912	717	272	743
1784	954	755	276	745
1785	960	759	276	757
1786	960	765	276	750
1787	960	758	276	732
1788	964	759	278	734
1789	956	759	278	735
1790	990	786	280	747
1791	988	787	280	746
1792	992	793	280	746
1793	1034	824	278	758
1794	1046	832	278	768
1795	1060	840	278	772
1796	1096	843	284	786
1797	1120	853	286	785
1798	1128	867	287	794
1799	1136	884	293	800
1800	1122	872	293	769
1801	1027	825	247	620
1802	1034	839	251	623
1803	1042	840	253	628
1804	1045	842	253	632
1805	1047	847	255	651
1806	1049	850	255	653
1807	1048	845	253	656
1808	1059	847	259	654
1809	1060	861	261	663
1810	1073	864	261	661
1811	1070	854	263	665
1812	1081	861	263	665
1813	1129	887	263	723
1814	1348	1072	388	1097
1815	1368	1082	394	1111
1816	1376	1085	394	1127
1817	1388	1102	401	1154
1818	1392	1103	403	1176
1819	1390	1106	403	1174
1820	1376	1100	405	1177
1821	1374	1097	407	1178
1822	750	601	308	921
1823	692	562	288	891
1824	692	561	289	891
1825	691	557	289	893
1826	665	528	271	850
1827	663	529	271	843
1828	657	529	269	823
1829	657	523	269	821
1830	654	521	264	813
1831	648	523	264	810
1832	610	498	246	732
1833	611	500	246	732
1834	609	500	246	730
1835	599	506	246	722
1836	597	507	246	722
1837	595	507	246	718
1838	594	503	246	714
1839	583	489	234	693
1840	579	485	233	688
1841	567	483	233	694
1842	289	241	120	220
1843	289	235	118	218
1844	289	235	118	216
1845	293	231	116	214
1846	296	227	115	211
1847	294	226	117	213
1848	292	232	119	215
1849	322	237	107	273
1850	328	238	107	270
1851	334	236	107	272
1852	360	258	112	301
1853	360	258	112	302
1854	364	270	114	312
1855	366	270	116	316
1856	366	270	116	318
1857	372	266	116	318
1858	370	266	118	318
1859	368	266	118	318
1860	368	266	118	318
1861	366	267	116	316
1862	364	267	116	316
1863	364	265	112	312
1864	364	267	114	316
1865	359	265	114	316
1866	356	261	114	320
1867	354	263	114	320
1868	356	259	114	320
1869	356	257	114	320
1870	358	257	110	322
1871	360	263	112	321
1872	360	265	114	322
1873	358	263	116	325
1874	358	259	114	329
1875	358	259	114	329
1876	371	263	115	339
1877	371	261	115	339
1878	373	261	115	339
1879	350	263	106	309
1880	349	263	106	307
1881	349	264	108	311
1882	348	266	108	312
1883	345	262	108	312
1884	339	262	108	302
1885	326	242	102	271
1886	264	198	84	215
1887	264	196	84	213
1888	264	192	84	213
1889	256	192	80	203
1890	254	182	74	188
1891	254	180	74	186
1892	252	180	74	184
1893	252	180	74	183
1894	249	178	74	185
1895	235	179	72	189
1896	235	177	72	189
1897	231	176	75	191
1898	232	176	75	192
1899	271	188	83	203
1900	274	187	83	200
1901	275	185	83	198
1902	277	193	83	201
1903	410	303	110	270
1904	416	321	114	276
1905	428	331	114	284
1906	456	358	121	302
1907	468	364	121	302
1908	476	368	123	316
1909	485	368	121	326
1910	485	376	123	326
1911	487	384	123	326
1912	487	386	127	330
1913	484	382	130	332
1914	482	394	130	332
1915	484	398	130	334
1916	525	428	144	360
1917	525	428	146	362
1918	527	428	146	362
1919	527	428	148	366
1920	523	428	143	362
1921	525	428	143	362
1922	527	430	145	364
1923	526	430	144	364
1924	528	432	144	364
1925	536	434	148	364
1926	536	430	148	370
1927	536	434	148	372
1928	525	441	146	371
1929	524	440	143	370
1930	518	439	143	372
1931	519	427	140	370
1932	379	318	93	266
1933	379	323	93	264
1934	379	325	96	264
1935	385	323	96	266
1936	391	323	96	264
1937	401	319	96	268
1938	395	321	98	266
1939	395	324	98	266
1940	402	324	96	266
1941	404	324	96	264
1942	405	328	92	266
1943	407	328	90	264
1944	414	327	90	264
1945	414	322	90	262
1946	415	327	89	266
1947	408	325	89	268
1948	424	328	89	270
1949	427	328	89	270
1950	417	326	91	274
1951	390	326	77	275
1952	386	328	75	264
1953	418	333	96	257
1954	416	334	96	257
1955	416	334	95	257
1956	410	335	94	253
1957	410	336	94	255
1958	409	330	96	257
1959	414	329	96	257
1960	411	327	96	257
1961	410	324	91	243
1962	410	322	91	243
1963	412	310	90	232
1964	361	271	86	176
1965	357	270	86	176
1966	328	249	92	125
1967	326	244	96	135
1968	332	263	100	171
1969	536	377	156	501
1970	543	386	158	513
1971	545	404	164	554
1972	758	642	226	1036
1973	766	648	224	1055
1974	615	546	188	1135
1975	695	625	203	1343
1976	701	635	205	1353
1977	705	641	207	1363
1978	709	648	208	1374
1979	717	652	210	1379
1980	716	652	210	1379
1981	716	651	210	1380
1982	714	653	206	1384
1983	711	653	206	1390
1984	714	649	206	1392
1985	713	650	204	1392
1986	713	642	204	1388
1987	722	641	204	1388
1988	722	647	206	1394
1989	722	649	204	1390
1990	722	653	206	1388
1991	724	658	206	1394
1992	730	658	208	1410
1993	730	656	210	1414
1994	736	659	210	1418
1995	732	659	210	1420
1996	730	662	206	1426
1997	734	662	204	1426
1998	736	662	204	1434
1999	736	667	204	1436
[truncated: 27,896 more rows]

## Sheet: S Table 8.
chrom	start	end	strand	adj_pval	gene	region	igg_1	igg_2	antigigyf2_1	antigigyf2_2	logfc_1	logfc_2	logfc
NC_000013.11	48233300	48233400	+	3.27006e-05	ITM2B	5UTR	0	0	49	45	5.64386	5.52356	5.58371
NC_000012.12	12891550	12891600	+	2.18414e-13	GPRC5A	5UTR	0	2	80	80	6.33985	4.75489	5.54737
NC_000009.12	125241200	125241250	-	4.86849e-08	HSPA5	5UTR	0	1	54	56	5.78136	4.83289	5.30712
NC_000003.12	149474800	149474950	+	6.0672e-09	TM4SF4	5UTR	6	9	350	302	5.64797	4.92125	5.28461
NC_000022.11	28800400	28800450	-	1.50875e-07	XBP1	CDS	0	0	49	29	5.64386	4.90689	5.27537
NC_000012.12	110281800	110281850	+	8.03293e-14	ATP2A2	CDS	0	1	77	37	6.2854	4.24793	5.26666
NC_000019.10	45517700	45517750	+	1.01423e-06	VASP	CDS	0	0	48	28	5.61471	4.85798	5.23635
NC_000016.10	88646750	88646800	-	1.57088e-13	CYBA	CDS	2	1	100	73	5.07325	5.20945	5.14135
NC_000003.12	149377550	149377600	-	1.02914e-09	TM4SF1	5UTR	1	2	89	81	5.49185	4.77259	5.13222
NC_000011.10	65856000	65856050	-	5.10352e-06	CFL1	CDS	2	0	81	43	4.77259	5.45943	5.11601
NC_000019.10	38264600	38264900	+	0.000108186	SPINT2	5UTR	7	20	444	442	5.79766	4.39885	5.09825
NC_000004.12	73998450	73998650	-	4.88915e-10	CXCL5	CDS	8	16	494	339	5.78136	4.32193	5.05164
NC_000005.10	178204850	178204900	+	7.01055e-14	HNRNPAB	CDS	1	1	68	62	5.10852	4.97728	5.0429
NC_000001.11	152033700	152033750	-	4.76013e-10	S100A11	CDS	2	3	147	81	5.62449	4.35755	4.99102
NC_000003.12	190322200	190322250	-	8.25522e-09	CLDN1	5UTR	1	7	151	104	6.24793	3.71425	4.98109
NC_000004.12	73997050	73997100	-	7.51341e-11	CXCL5	3UTR	0	2	70	39	6.14975	3.73697	4.94336
NC_000012.12	56688100	56688200	-	2.40684e-06	PTGES3	5UTR	2	2	98	84	5.04439	4.82443	4.93441
NC_000001.11	169106700	169106850	+	1.0787e-06	ATP1B1	5UTR	8	2	182	125	4.34577	5.39232	4.86905
NC_000002.12	231464350	231464400	-	9.01574e-09	NCL	5UTR	0	1	49	30	5.64386	3.9542	4.79903
NC_000011.10	65858100	65858150	-	8.54029e-10	CFL1	5UTR	1	1	63	43	5	4.45943	4.72972
NC_000001.11	155319800	155319850	+	2.29029e-07	FDPS	CDS	0	0	26	25	4.75489	4.70044	4.72766
NC_000017.11	51155650	51155750	+	2.18541e-07	NME1	CDS	1	1	61	44	4.9542	4.49185	4.72302
NC_000016.10	88646100	88646150	-	2.02999e-10	CYBA	CDS	4	2	124	80	4.64386	4.75489	4.69937
NC_000014.9	102086300	102086350	-	1.87125e-12	HSP90AA1	CDS	5	1	115	68	4.27302	5.10852	4.69077
NC_000006.12	26045550	26045600	+	7.01055e-14	H3C3	CDS	1	4	97	66	5.61471	3.74416	4.67944
NC_000016.10	88648050	88648100	-	1.47197e-06	CYBA	CDS	0	5	61	60	5.9542	3.34577	4.64999
NC_000010.11	100347300	100347350	+	6.78627e-09	SCD	5UTR	2	2	105	52	5.14296	4.14296	4.64296
NC_000017.11	42833500	42833550	+	7.12136e-06	PSME3	5UTR	0	1	38	29	5.2854	3.90689	4.59615
NC_000019.10	46788150	46788200	-	5.56595e-05	SLC1A5	5UTR	0	2	49	33	5.64386	3.5025	4.57318
NC_000019.10	38264950	38265000	+	1.496e-08	SPINT2	CDS	4	6	159	119	5	4.09954	4.54977
NC_000003.12	150546150	150546250	-	7.99828e-07	SERP1	5UTR	3	7	157	110	5.30378	3.79442	4.5491
NC_000020.11	41061400	41061450	+	8.54459e-07	TOP1	CDS	0	0	26	18	4.75489	4.24793	4.50141
NC_000011.10	78079700	78079750	-	4.34792e-06	NDUFC2	CDS	0	0	21	22	4.45943	4.52356	4.4915
NC_000003.12	150546050	150546100	-	2.33989e-07	SERP1	CDS	8	12	275	213	4.9386	4.04103	4.48981
NC_000006.12	26031800	26031900	-	3.22814e-05	H3C2	CDS	3	1	74	52	4.22882	4.72792	4.47837
NC_000004.12	73998000	73998100	-	4.42388e-06	CXCL5	CDS	11	15	355	262	4.89077	4.03892	4.46484
NC_000004.12	73997500	73997650	-	1.44075e-05	CXCL5	3UTR	9	13	306	218	4.94017	3.96743	4.4538
NC_000003.12	149475850	149475900	+	7.29782e-12	TM4SF4	CDS	7	8	198	167	4.63662	4.22239	4.42951
NC_000002.12	20224950	20225000	-	7.29782e-12	SDC1	5UTR	0	7	66	54	6.06609	2.78136	4.42372
NC_000014.9	35292450	35292500	+	2.72363e-08	PSMA6	5UTR	1	1	51	34	4.70044	4.12928	4.41486
NC_000003.12	149487600	149487650	+	1.2997e-05	TM4SF4	CDS	3	4	100	83	4.65821	4.07039	4.3643
NC_000005.10	151786600	151786650	+	5.29673e-09	G3BP1	CDS	2	0	29	41	3.32193	5.39232	4.35712
NC_000012.12	56160000	56160050	+	7.36275e-12	MYL6	CDS	2	9	127	95	5.41504	3.26303	4.33904
NC_000010.11	100347400	100347500	+	1.16739e-10	SCD	5UTR	10	36	428	381	5.2854	3.36798	4.32669
NC_000009.12	125240700	125240800	-	3.23564e-06	HSPA5	CDS	4	10	161	135	5.01792	3.62803	4.32298
NC_000005.10	141320450	141320500	-	2.29029e-07	TAF7	5UTR	2	0	40	28	3.77259	4.85798	4.31529
NC_000019.10	58544950	58545000	+	4.93238e-09	TRIM28	CDS	0	4	44	43	5.49185	3.1375	4.31468
NC_000001.11	149887050	149887100	+	1.47197e-06	H2AC20	CDS	0	2	44	25	5.49185	3.11548	4.30367
NC_000007.14	73831100	73831150	+	3.60731e-07	CLDN4	5UTR	1	1	41	35	4.39232	4.16993	4.28112
NC_000004.12	73998200	73998300	-	6.50494e-07	CXCL5	CDS	4	12	206	116	5.37156	3.16993	4.27074
NC_000004.12	121696850	121696900	-	8.58432e-08	ANXA5	5UTR	0	3	51	27	5.70044	2.80735	4.2539
NC_000005.10	135388950	135389000	-	1.18589e-05	MACROH2A1	CDS	0	4	51	33	5.70044	2.76553	4.23299
NC_000007.14	10938850	10938900	-	5.39543e-08	NDUFA4	CDS	1	0	26	25	3.75489	4.70044	4.22766
NC_000012.12	52073750	52073800	+	2.01774e-05	ATG101	CDS	0	0	19	16	4.32193	4.08746	4.2047
NC_000023.11	41085950	41086000	+	1.50893e-10	USP9X	5UTR	3	2	59	66	3.90689	4.48113	4.19401
NC_000016.10	88643300	88643350	-	1.13925e-07	CYBA	3UTR	1	1	49	25	4.64386	3.70044	4.17215
NC_000007.14	17298750	17298800	+	2.29029e-07	AHR	5UTR	5	1	70	51	3.56478	4.70044	4.13261
NC_000019.10	12791600	12791700	+	3.91995e-05	JUNB	5UTR	5	12	154	153	4.69116	3.56635	4.12875
NC_000014.9	102085750	102085800	-	7.12136e-06	HSP90AA1	CDS	1	3	50	47	4.67243	3.58496	4.12869
NC_000005.10	149551100	149551250	-	1.42309e-05	CSNK1A1	5UTR	5	15	170	169	4.83289	3.40939	4.12114
NC_000017.11	40408500	40408550	-	1.50875e-07	TOP2A	CDS	1	3	55	42	4.80735	3.42626	4.11681
NC_000012.12	56158350	56158400	+	3.30124e-07	MYL6	5UTR	1	1	45	25	4.52356	3.70044	4.112
NC_000012.12	46372500	46372550	-	6.83128e-05	SLC38A2	5UTR	3	4	87	66	4.45943	3.74416	4.1018
NC_000009.12	125241000	125241100	-	2.04696e-08	HSPA5	CDS	3	7	95	96	4.58496	3.59991	4.09244
NC_000006.12	36596900	36596950	+	1.72705e-08	SRSF3	CDS	6	4	109	90	3.974	4.18587	4.07994
NC_000023.11	12976250	12976350	+	1.80409e-07	TMSB4X	CDS	12	19	302	243	4.54273	3.60881	4.07577
NC_000022.11	37805650	37805700	+	3.7501e-06	H1-0	CDS	2	7	88	75	4.89077	3.24793	4.06935
NC_000001.11	8878550	8878650	-	2.05824e-06	ENO1	5UTR	17	21	403	275	4.48829	3.64909	4.06869
NC_000020.11	62143200	62143250	-	1.70335e-06	PSMA7	CDS	4	2	69	56	3.80735	4.24793	4.02764
NC_000001.11	67430300	67430350	-	0.00018534	SERBP1	5UTR	0	1	20	24	4.39232	3.64386	4.01809
NC_000005.10	115625650	115625700	-	4.00009e-08	TMED7	CDS	1	1	35	28	4.16993	3.85798	4.01395
NC_000017.11	80146800	80146850	-	1.5537e-05	EIF4A3	CDS	1	2	40	37	4.35755	3.66297	4.01026
NC_000011.10	33717400	33717450	-	6.83128e-05	CD59	CDS	1	1	37	26	4.24793	3.75489	4.00141
NC_000023.11	78114100	78114150	+	5.49549e-08	PGK1	CDS	1	4	57	43	4.85798	3.1375	3.99774
NC_000016.10	69726400	69726550	-	8.74505e-07	NQO1	5UTR	3	12	127	100	5	2.95777	3.97889
NC_000017.11	4948250	4948450	-	9.50736e-06	PFN1	CDS	8	15	225	156	4.65025	3.29462	3.97244
NC_000001.11	153534700	153534800	-	1.06327e-12	S100A6	CDS	6	48	287	286	5.36257	2.5502	3.95638
NC_000003.12	142669450	142669500	+	2.32615e-05	PLS1	CDS	1	2	38	36	4.2854	3.62449	3.95495
NC_000016.10	88643400	88643450	-	1.87028e-05	CYBA	CDS	1	7	58	64	4.88264	3.02237	3.95251
NC_000011.10	63614000	63614050	-	2.30797e-11	PLAAT3	5UTR	2	9	90	78	4.92283	2.98185	3.95234
NC_000007.14	16801700	16801750	-	2.21881e-05	AGR2	CDS	2	1	41	33	3.80735	4.08746	3.94741
NC_000018.10	77132650	77132700	-	2.58955e-06	MBP	5UTR	0	4	35	32	5.16993	2.72247	3.9462
NC_000006.12	26156350	26156450	+	0.000354432	H1-4	CDS	4	15	147	127	4.88753	3	3.94376
NC_000001.11	8871900	8871950	-	1.56611e-07	ENO1	5UTR	1	6	68	47	5.10852	2.77761	3.94307
NC_000011.10	63614200	63614250	-	7.01055e-14	PLAAT3	5UTR	3	5	79	69	4.32193	3.54432	3.93312
NC_000006.12	27867200	27867250	-	7.12136e-06	H1-5	CDS	0	2	24	27	4.64386	3.22239	3.93312
NC_000017.11	45148900	45148950	+	2.00747e-07	HEXIM1	5UTR	4	2	61	55	3.63227	4.22239	3.92733
NC_000006.12	26156750	26156850	+	3.2222e-05	H1-4	CDS	3	6	80	79	4.33985	3.51457	3.92721
NC_000006.12	26124350	26124450	+	0.000233741	H2AC6	CDS	4	3	76	59	3.94486	3.90689	3.92587
NC_000006.12	26183750	26183800	+	3.27006e-05	H2BC6	5UTR	0	1	20	21	4.39232	3.45943	3.92587
NC_000023.11	38804700	38804750	+	5.5474e-07	MID1IP1	5UTR	1	4	50	44	4.67243	3.16993	3.92118
NC_000001.11	151983250	151983300	-	8.015e-08	S100A10	CDS	1	8	78	51	5.30378	2.53051	3.91715
NC_000005.10	151790350	151790400	+	2.65798e-08	G3BP1	CDS	1	2	37	35	4.24793	3.58496	3.91645
NC_000016.10	88647100	88647150	-	4.39406e-06	CYBA	CDS	2	2	52	37	4.14296	3.66297	3.90296
NC_000008.11	124998800	124998850	+	6.82551e-07	SQLE	5UTR	1	7	70	49	5.14975	2.64386	3.8968
NC_000004.12	138242150	138242200	-	4.34792e-06	SLC7A11	5UTR	0	2	29	21	4.90689	2.87447	3.89068
NC_000019.10	45507650	45507750	+	6.35668e-06	VASP	5UTR	2	8	88	65	4.89077	2.87447	3.88262
NC_000006.12	26250400	26250450	-	7.12136e-06	H3C7	CDS	0	3	29	28	4.90689	2.85798	3.88244
NC_000007.14	94656400	94656450	+	4.39406e-06	PEG10	5UTR	2	0	25	24	3.11548	4.64386	3.87967
NC_000001.11	22086500	22086550	+	1.496e-08	CDC42	CDS	0	3	36	22	5.20945	2.52356	3.86651
NC_000004.12	74365200	74365250	+	3.79675e-05	EREG	5UTR	2	5	74	50	4.64386	3.08746	3.86566
NC_000017.11	41690100	41690150	+	0.000294497	EIF1	CDS	1	5	58	42	4.88264	2.8413	3.86197
NC_000001.11	153535200	153535250	-	4.53838e-06	S100A6	CDS	8	28	265	201	4.88536	2.80023	3.84279
NC_000014.9	102086000	102086050	-	4.05874e-12	HSP90AA1	CDS	0	8	58	30	5.88264	1.78427	3.83346
NC_000001.11	159919750	159919800	-	3.27006e-05	TAGLN2	CDS	1	1	29	26	3.90689	3.75489	3.83089
NC_000010.11	73998100	73998150	+	0.000111283	VCL	5UTR	2	1	41	27	3.80735	3.80735	3.80735
NC_000002.12	47369500	47369550	+	2.01774e-05	EPCAM	CDS	0	4	31	29	5	2.58496	3.79248
NC_000002.12	20447150	20447200	+	7.79742e-05	RHOB	5UTR	2	4	51	54	4.11548	3.45943	3.78745
NC_000023.11	23783200	23783250	+	0.000188055	SAT1	5UTR	3	11	92	97	4.53916	3.02975	3.78445
NC_000004.12	73869700	73869750	+	2.65798e-08	CXCL1	CDS	2	3	62	35	4.39232	3.16993	3.78112
NC_000020.11	31757400	31757450	+	3.80625e-06	TPX2	5UTR	1	3	46	31	4.55459	3	3.77729
NC_000015.10	65869550	65869600	+	1.27278e-05	RAB11A	5UTR	1	6	51	49	4.70044	2.8365	3.76847
NC_000010.11	43396500	43396550	-	4.93238e-09	HNRNPF	5UTR	0	4	41	21	5.39232	2.1375	3.76491
NC_000002.12	61888400	61888550	-	0.000100652	CCT4	CDS	4	21	152	130	4.93546	2.57399	3.75473
NC_000007.14	116499800	116499850	+	0.000141039	CAV2	CDS	1	4	66	26	5.06609	2.43296	3.74952
NC_000009.12	83707500	83707550	-	1.36777e-06	UBQLN1	CDS	1	4	41	42	4.39232	3.10434	3.74833
NC_000006.12	26055900	26055950	-	2.32615e-05	H1-2	CDS	4	2	57	45	3.53605	3.9386	3.73733
NC_000019.10	38287850	38287900	+	0.000399847	SPINT2	CDS	8	24	229	173	4.67557	2.79909	3.73733
NC_000012.12	56643450	56643500	-	9.69095e-06	ATP5F1B	CDS	2	1	40	25	3.77259	3.70044	3.73651
NC_000007.14	36389850	36389900	+	1.34443e-10	ANLN	5UTR	2	2	41	37	3.80735	3.66297	3.73516
NC_000012.12	56644800	56644850	-	6.44436e-05	ATP5F1B	CDS	1	1	27	24	3.80735	3.64386	3.72561
NC_000019.10	45507550	45507600	+	0.000141039	VASP	5UTR	1	4	46	36	4.55459	2.88753	3.72106
NC_000012.12	46371250	46371300	-	1.57088e-13	SLC38A2	CDS	1	7	65	41	5.04439	2.39232	3.71836
NC_000003.12	149377350	149377400	-	0.000186966	TM4SF1	CDS	2	8	85	53	4.8413	2.58496	3.71313
NC_000014.9	101979900	101979950	+	1.19155e-07	DYNC1H1	CDS	5	0	34	28	2.54432	4.85798	3.70115
NC_000019.10	38292200	38292250	+	2.59971e-06	SPINT2	3UTR	3	3	59	44	3.90689	3.49185	3.69937
NC_000023.11	77899450	77899500	+	5.5474e-07	COX7B	5UTR	3	1	44	29	3.49185	3.90689	3.69937
NC_000020.11	50191700	50191750	+	2.72274e-07	CEBPB	CDS	2	3	46	42	3.96963	3.42626	3.69795
NC_000012.12	54252150	54252200	-	3.80625e-06	CBX5	CDS	1	2	39	24	4.32193	3.05889	3.69041
NC_000017.11	40396350	40396400	-	3.80625e-06	TOP2A	CDS	1	3	38	33	4.2854	3.08746	3.68643
NC_000017.11	40412900	40412950	-	9.46237e-07	TOP2A	CDS	1	3	47	26	4.58496	2.75489	3.66993
NC_000022.11	37805500	37805600	+	2.00672e-05	H1-0	CDS	12	18	238	162	4.20043	3.1008	3.65061
NC_000001.11	156115050	156115100	+	4.39406e-06	LMNA	CDS	3	1	44	27	3.49185	3.80735	3.6496
NC_000002.12	69788050	69788100	+	1.496e-08	ANXA4	CDS	3	14	120	77	4.91886	2.37851	3.64869
NC_000001.11	151986100	151986150	-	0.00027787	S100A10	CDS	10	31	262	207	4.57949	2.70044	3.63996
NC_000001.11	153535300	153535350	-	9.93159e-09	S100A6	CDS	7	22	182	149	4.5157	2.70526	3.61048
NC_000012.12	130873050	130873100	+	0.000102226	RAN	CDS	2	5	56	46	4.24793	2.96963	3.60878
NC_000002.12	200419350	200419400	+	0.00030064	SPATS2L	CDS	1	1	30	18	3.9542	3.24793	3.60106
NC_000016.10	69711150	69711200	-	7.12136e-06	NQO1	CDS	0	3	27	20	4.80735	2.39232	3.59984
NC_000020.11	31605700	31605750	+	2.38427e-09	ID1	CDS	3	4	64	44	4.02237	3.16993	3.59615
NC_000007.14	5530500	5530600	-	0.000119083	ACTB	5UTR	13	17	214	170	3.94084	3.24793	3.59438
NC_000017.11	40289450	40289500	+	8.1954e-08	CDC6	CDS	3	1	26	42	2.75489	4.42626	3.59058
NC_000011.10	57796550	57796600	+	4.00092e-11	CTNND1	CDS	0	3	24	22	4.64386	2.52356	3.58371
NC_000005.10	176388900	176388950	+	2.65798e-08	HIGD2A	CDS	0	0	10	12	3.45943	3.70044	3.57994
NC_000001.11	159918850	159918900	-	1.36777e-06	TAGLN2	CDS	2	6	80	36	4.75489	2.4021	3.57849
NC_000022.11	37805350	37805450	+	0.000392848	H1-0	5UTR	6	6	97	70	3.80735	3.34239	3.57487
NC_000012.12	52901950	52902000	-	1.10517e-08	KRT8	CDS	7	10	126	97	3.98868	3.15528	3.57198
NC_000005.10	151795500	151795550	+	3.27006e-05	G3BP1	CDS	1	4	44	30	4.49185	2.63227	3.56206
NC_000002.12	190881350	190881400	+	0.000205205	GLS	CDS	1	3	29	36	3.90689	3.20945	3.55817
NC_000005.10	43298800	43298850	-	2.01774e-05	HMGCS1	CDS	0	7	28	37	4.85798	2.24793	3.55295
NC_000022.11	36233150	36233200	-	0.000422799	APOL2	5UTR	1	5	46	34	4.55459	2.54432	3.54945
NC_000014.9	102082150	102082250	-	0.000266954	HSP90AA1	CDS	5	4	78	51	3.71882	3.37851	3.54866
NC_000016.10	30068850	30068950	+	0.000139271	ALDOA	CDS	4	11	102	78	4.36457	2.71882	3.5417
NC_000011.10	65855650	65855750	-	3.72697e-06	CFL1	CDS	11	17	211	137	4.14296	2.9386	3.54078
NC_000017.11	39729200	39729250	-	1.27278e-05	MIEN1	3UTR	1	7	56	37	4.83289	2.24793	3.54041
NC_000008.11	124999250	124999300	+	1.15512e-05	SQLE	5UTR	2	6	57	48	4.27302	2.80735	3.54019
NC_000017.11	7574550	7574600	+	1.47197e-06	EIF4A1	CDS	0	4	28	22	4.85798	2.20163	3.52981
NC_000016.10	30067250	30067400	+	4.1146e-06	ALDOA	CDS	29	40	476	341	3.99095	3.0603	3.52563
NC_000001.11	150579250	150579300	-	2.01774e-05	MCL1	CDS	2	3	36	42	3.62449	3.42626	3.52538
NC_000001.11	159920350	159920400	-	8.87663e-09	TAGLN2	CDS	9	17	171	136	4.10434	2.92811	3.51622
NC_000006.12	26056200	26056250	-	7.12136e-06	H1-2	CDS	0	4	23	26	4.58496	2.43296	3.50896
NC_000005.10	132867500	132867550	+	2.21881e-05	UQCRQ	CDS	3	1	44	22	3.49185	3.52356	3.50771
NC_000008.11	29350150	29350200	-	3.27006e-05	DUSP4	CDS	1	7	46	43	4.55459	2.45943	3.50701
NC_000004.12	73837200	73837250	+	6.44436e-05	CXCL6	CDS	2	1	30	24	3.36923	3.64386	3.50654
NC_000017.11	38870150	38870200	+	1.27278e-05	LASP1	5UTR	2	3	48	30	4.02975	2.9542	3.49197
NC_000002.12	47161750	47161800	-	0.00030064	CALM2	CDS	1	1	22	21	3.52356	3.45943	3.4915
NC_000010.11	93363950	93364000	-	2.01774e-05	MYOF	CDS	0	5	27	26	4.80735	2.16993	3.48864
NC_000010.11	72274700	72274800	+	4.67478e-05	DDIT4	CDS	7	5	75	78	3.24793	3.71882	3.48337
NC_000002.12	69807900	69807950	+	0.000300212	ANXA4	CDS	2	4	47	38	4	2.96347	3.48174
NC_000010.11	43387550	43387600	-	1.7755e-06	HNRNPF	CDS	2	8	52	62	4.14296	2.80735	3.47516
NC_000014.9	49894100	49894150	+	8.70532e-07	ARF6	CDS	3	11	75	77	4.24793	2.70044	3.47418
NC_000001.11	156114950	156115000	+	1.47197e-06	LMNA	CDS	1	4	43	27	4.45943	2.48543	3.47243
NC_000011.10	67401100	67401150	-	4.39406e-06	PPP1CA	CDS	2	2	45	23	3.9386	3	3.4693
NC_000011.10	33722400	33722450	-	3.37677e-05	CD59	CDS	5	11	98	88	4.04439	2.89077	3.46758
NC_000003.12	186570850	186570900	+	4.56985e-05	DNAJB11	5UTR	4	2	45	38	3.20163	3.70044	3.45104
NC_000004.12	74384750	74384800	+	6.03038e-05	EREG	CDS	2	3	45	30	3.9386	2.9542	3.4464
NC_000001.11	183186250	183186300	+	0.000178274	LAMC2	5UTR	2	2	43	23	3.87447	3	3.43723
NC_000007.14	139046100	139046150	-	1.2997e-05	ZC3HAV1	3UTR	2	1	28	23	3.27302	3.58496	3.42899
NC_000022.11	36257350	36257400	+	7.68418e-07	APOL1	CDS	3	9	91	49	4.52356	2.32193	3.42275
NC_000005.10	171391300	171391350	+	6.44436e-05	NPM1	CDS	1	4	29	37	3.90689	2.926	3.41645
NC_000002.12	84906500	84906550	+	4.26652e-07	TMSB10	3UTR	10	13	147	116	3.75002	3.06301	3.40652
NC_000017.11	45149250	45149300	+	2.50353e-05	HEXIM1	CDS	2	4	52	30	4.14296	2.63227	3.38761
NC_000005.10	138467250	138467300	+	2.32615e-05	EGR1	CDS	2	8	47	60	4	2.76081	3.38041
NC_000014.9	102083550	102083600	-	3.5194e-07	HSP90AA1	CDS	7	14	113	113	3.83289	2.926	3.37944
NC_000017.11	39981000	39981150	+	0.00087517	PSMD3	CDS	8	29	160	180	4.16099	2.59296	3.37697
NC_000002.12	20447700	20447750	+	0.000119921	RHOB	CDS	2	3	37	33	3.66297	3.08746	3.37521
NC_000001.11	153608050	153608100	-	3.43746e-05	S100A16	CDS	2	4	51	30	4.11548	2.63227	3.37387
NC_000011.10	69641150	69641300	+	0.0001296	CCND1	5UTR	9	16	148	121	3.89724	2.84327	3.37026
NC_000005.10	133980750	133980800	-	0.00047661	VDAC1	CDS	4	8	75	62	3.926	2.80735	3.36668
NC_000004.12	165333400	165333450	+	7.79742e-05	MSMO1	CDS	4	2	54	28	3.45943	3.27302	3.36623
NC_000016.10	30067450	30067650	+	0.000232834	ALDOA	CDS	47	74	717	526	3.90288	2.81284	3.35786
NC_000009.12	21970900	21970950	-	5.04928e-05	CDKN2A	CDS	3	3	55	29	3.80735	2.90689	3.35712
NC_000005.10	10264750	10264800	+	6.63943e-06	CCT5	CDS	3	3	43	37	3.45943	3.24793	3.35368
NC_000007.14	17299200	17299250	+	1.50875e-07	AHR	5UTR	1	7	51	31	4.70044	2	3.35022
NC_000017.11	75779050	75779150	-	5.16468e-06	H3-3B	CDS	7	8	84	87	3.40939	3.28951	3.34945
NC_000005.10	138783250	138783300	+	3.80625e-06	CTNNA1	CDS	1	8	49	36	4.64386	2.03953	3.34169
NC_000006.12	158789300	158789350	-	4.78124e-09	EZR	CDS	6	8	105	60	3.92057	2.76081	3.34069
NC_000011.10	57761950	57762000	+	4.10503e-07	CTNND1	5UTR	4	1	38	25	2.96347	3.70044	3.33196
NC_000014.9	102083100	102083150	-	1.03028e-05	HSP90AA1	CDS	6	3	62	44	3.16993	3.49185	3.33089
NC_000015.10	72199300	72199400	-	1.19594e-07	PKM	3UTR	20	24	292	179	3.80244	2.848	3.32522
NC_000012.12	46239700	46239750	-	3.27006e-05	SLC38A1	CDS	1	2	29	19	3.90689	2.73697	3.32193
NC_000006.12	26189000	26189050	-	0.000124699	H4C4	CDS	1	2	23	24	3.58496	3.05889	3.32193
NC_000001.11	149926700	149926750	-	7.47739e-06	SF3B4	CDS	3	1	31	24	3	3.64386	3.32193
NC_000014.9	102084650	102084750	-	1.33598e-06	HSP90AA1	CDS	8	22	170	119	4.24793	2.38333	3.31563
NC_000017.11	40818400	40818450	-	1.79008e-11	KRT10	CDS	3	9	72	53	4.18982	2.43296	3.31139
NC_000017.11	39461600	39461650	+	1.50875e-07	CDK12	5UTR	1	5	37	30	4.24793	2.36923	3.30858
NC_000017.11	50056250	50056350	+	0.000595719	ITGA3	5UTR	6	6	75	61	3.44057	3.14684	3.29371
NC_000011.10	57796450	57796500	+	5.29673e-09	CTNND1	CDS	4	2	39	35	3	3.58496	3.29248
NC_000012.12	124011550	124011600	+	2.9565e-05	ZNF664	5UTR	2	1	25	21	3.11548	3.45943	3.28745
NC_000017.11	39742250	39742400	+	0.000911431	GRB7	CDS	15	9	144	104	3.17991	3.39232	3.28611
NC_000023.11	119236350	119236400	+	1.27278e-05	PGRMC1	CDS	1	6	34	37	4.12928	2.44057	3.28493
NC_000012.12	76031450	76031500	-	4.10503e-07	PHLDA1	CDS	4	4	38	57	2.96347	3.53605	3.24976
NC_000014.9	102084450	102084500	-	0.000186966	HSP90AA1	CDS	4	2	53	24	3.43296	3.05889	3.24593
NC_000017.11	50056150	50056200	+	0.000317986	ITGA3	5UTR	2	3	30	33	3.36923	3.08746	3.22835
NC_000022.11	28795650	28795700	-	3.9168e-06	XBP1	CDS	6	6	67	62	3.28011	3.16993	3.22502
NC_000003.12	128806500	128806550	+	1.31789e-07	RAB7A	CDS	5	6	74	47	3.64386	2.77761	3.21073
NC_000017.11	81869800	81869850	-	2.01774e-05	ARHGDIA	CDS	1	7	38	34	4.2854	2.12928	3.20734
NC_000017.11	42999950	43000000	+	2.01774e-05	RPL27	CDS	2	7	58	33	4.29768	2.08746	3.19257
NC_000017.11	41525200	41525250	-	0.000232006	KRT19	CDS	10	15	139	103	3.66985	2.70044	3.18515
NC_000004.12	73996600	73996650	-	1.82289e-05	CXCL5	3UTR	7	11	94	82	3.56986	2.79008	3.17997
NC_000006.12	26055750	26055800	-	7.79742e-05	H1-2	3UTR	2	8	57	37	4.27302	2.078	3.17551
NC_000017.11	41771700	41771750	-	9.60755e-05	JUP	CDS	6	12	93	78	3.74723	2.60334	3.17529
NC_000017.11	41689850	41689900	+	1.7755e-06	EIF1	CDS	11	6	92	72	2.9542	3.38247	3.16833
NC_000015.10	43753800	43753850	+	0.000399847	PDIA3	CDS	3	3	42	29	3.42626	2.90689	3.16658
NC_000014.9	102081700	102081750	-	3.68473e-06	HSP90AA1	CDS	32	60	416	382	3.65951	2.65046	3.15499
NC_000008.11	127736450	127736500	+	1.84982e-05	MYC	5UTR	4	4	51	37	3.37851	2.926	3.15226
NC_000010.11	100352400	100352450	+	4.39406e-06	SCD	CDS	3	1	29	20	2.90689	3.39232	3.1496
NC_000020.11	36612100	36612150	+	4.10503e-07	RAB5IF	3UTR	2	2	31	21	3.41504	2.87447	3.14475
NC_000012.12	52904700	52905000	-	0.000896992	KRT8	CDS	100	108	1086	790	3.42792	2.85935	3.14364
NC_000010.11	73998200	73998250	+	0.000267143	VCL	CDS	4	10	75	55	3.926	2.34792	3.13696
NC_000017.11	7577600	7577700	+	0.000142137	EIF4A1	CDS	11	1	57	31	2.27302	4	3.13651
NC_000001.11	152032600	152032650	-	2.72363e-08	S100A11	3UTR	1	7	43	27	4.45943	1.80735	3.13339
NC_000015.10	72208750	72208850	-	5.61744e-05	PKM	CDS	9	26	163	125	4.03562	2.22239	3.12901
NC_000017.11	39980850	39980950	+	0.000932665	PSMD3	5UTR	8	17	107	113	3.58496	2.66297	3.12396
NC_000015.10	72206750	72206850	-	7.62951e-05	PKM	CDS	6	20	111	98	4	2.23704	3.11852
NC_000002.12	231708550	231708600	+	1.70335e-06	PTMA	5UTR	7	1	42	27	2.42626	3.80735	3.11681
NC_000003.12	197951200	197951250	+	4.56985e-05	RPL35A	CDS	4	7	64	45	3.70044	2.52356	3.112
NC_000011.10	123061200	123061250	-	0.000141743	HSPA8	CDS	9	4	82	44	3.05311	3.16993	3.11152
NC_000007.14	5529150	5529400	-	0.00028405	ACTB	CDS	189	283	2255	1785	3.5697	2.65277	3.11123
NC_000006.12	26123700	26123750	-	8.54459e-07	H2BC4	CDS	2	3	31	27	3.41504	2.80735	3.1112
NC_000016.10	30068650	30068700	+	1.15449e-08	ALDOA	CDS	3	10	70	45	4.14975	2.06413	3.10694
NC_000015.10	72199450	72199550	-	0.000291111	PKM	3UTR	17	22	204	148	3.50956	2.69561	3.10258
NC_000017.11	51161200	51161250	+	7.01055e-14	NME1	CDS	1	10	49	31	4.64386	1.54057	3.09221
NC_000004.12	73996350	73996400	-	0.000178274	CXCL5	3UTR	4	8	64	49	3.70044	2.47393	3.08719
NC_000003.12	184331450	184331500	+	7.12136e-06	EIF4G1	CDS	1	3	23	23	3.58496	2.58496	3.08496
NC_000001.11	153615250	153615300	-	2.68131e-06	S100A14	CDS	9	9	100	70	3.33628	2.82782	3.08205
NC_000001.11	58783100	58783150	-	2.11001e-05	JUN	5UTR	10	5	85	54	2.96683	3.1964	3.08162
NC_000015.10	72217400	72217450	-	2.63458e-06	PKM	CDS	7	13	106	74	3.74147	2.42146	3.08147
NC_000003.12	150409400	150409450	+	1.38619e-05	TSC22D2	CDS	4	8	64	48	3.70044	2.44478	3.07261
NC_000015.10	72199200	72199250	-	0.000233269	PKM	3UTR	4	9	68	50	3.7866	2.3505	3.06855
NC_000017.11	39984300	39984350	+	3.39727e-05	PSMD3	CDS	16	18	171	130	3.3388	2.7855	3.06215
NC_000001.11	159919250	159919350	-	3.903e-05	TAGLN2	CDS	3	19	89	61	4.49185	1.63227	3.06206
NC_000001.11	183208000	183208050	+	3.43746e-05	LAMC2	CDS	3	8	56	43	3.83289	2.28951	3.0612
NC_000017.11	7575100	7575150	+	3.27006e-05	EIF4A1	CDS	0	3	12	20	3.70044	2.39232	3.04638
NC_000020.11	57652550	57652600	-	0.000111283	PMEPA1	CDS	2	5	39	29	3.73697	2.32193	3.02945
NC_000014.9	35310800	35310850	+	0.000583588	PSMA6	CDS	3	7	44	46	3.49185	2.55459	3.02322
NC_000012.12	56664350	56664400	-	8.42409e-05	PTGES3	3UTR	4	3	41	30	3.07039	2.9542	3.01229
NC_000001.11	94927050	94927100	-	7.79742e-05	CNN3	5UTR	4	3	45	27	3.20163	2.80735	3.00449
NC_000007.14	132975200	132975250	-	0.000111283	CHCHD3	CDS	5	1	34	21	2.54432	3.45943	3.00188
NC_000015.10	72218950	72219000	-	0.000487384	PKM	CDS	15	19	180	111	3.49985	2.48543	2.99264
NC_000005.10	137753650	137753700	-	2.84064e-06	HNRNPA0	CDS	6	6	53	56	2.94753	3.02554	2.98653
NC_000012.12	52949250	52949400	+	4.25061e-05	KRT18	CDS	33	71	421	359	3.63364	2.32193	2.97778
NC_000015.10	69455450	69455500	+	2.9565e-05	RPLP1	CDS	16	24	218	119	3.68732	2.26303	2.97518
NC_000017.11	72121600	72121650	+	4.56985e-05	SOX9	CDS	3	9	49	48	3.64386	2.29278	2.96832
NC_000015.10	63044050	63044100	+	0.000141039	TPM1	CDS	1	4	28	20	3.85798	2.07039	2.96419
NC_000012.12	103930450	103930500	+	1.496e-08	HSP90B1	5UTR	2	3	32	21	3.45943	2.45943	2.95943
NC_000017.11	39730200	39730250	-	7.12136e-06	MIEN1	CDS	19	30	237	156	3.57289	2.34042	2.95666
NC_000017.11	39729300	39729450	-	0.000622957	MIEN1	3UTR	7	20	127	78	4	1.91146	2.95573
NC_000011.10	69643150	69643200	+	0.000141039	CCND1	CDS	4	3	40	28	3.03562	2.85798	2.9468
NC_000011.10	35176650	35176700	+	0.000124699	CD44	CDS	6	10	70	63	3.34239	2.54057	2.94148
NC_000017.11	82079200	82079250	-	0.000599106	FASN	CDS	1	7	31	28	4	1.85798	2.92899
NC_000012.12	52900600	52900650	-	1.53892e-08	KRT8	CDS	13	49	242	165	4.11746	1.73118	2.92432
NC_000006.12	26124550	26124600	+	2.58955e-06	H2AC6	CDS	3	9	71	31	4.16993	1.67807	2.924
NC_000006.12	27867450	27867500	-	3.43746e-05	H1-5	CDS	4	6	51	37	3.37851	2.44057	2.90954
NC_000006.12	27810100	27810150	+	0.000869715	H3C10	CDS	3	2	27	23	2.80735	3	2.90368
NC_000017.11	82092900	82092950	-	0.00047661	FASN	CDS	6	7	63	48	3.19265	2.61471	2.90368
NC_000019.10	38292050	38292100	+	0.000401306	SPINT2	3UTR	3	4	42	25	3.42626	2.37851	2.90239
NC_000001.11	39409350	39409400	+	0.000757591	KIAA0754	5UTR	2	4	30	26	3.36923	2.43296	2.9011
NC_000023.11	154370950	154371100	-	0.000687335	FLNA	CDS	15	11	105	99	2.72792	3.05889	2.89341
NC_000012.12	49129500	49129550	-	3.27006e-05	TUBA1B	CDS	5	8	57	50	3.27302	2.5025	2.88776
NC_000004.12	73740600	73740700	+	4.85546e-06	CXCL8	5UTR	5	9	79	40	3.73697	2.03562	2.88629
NC_000012.12	52233400	52233450	+	3.80625e-06	KRT7	CDS	5	44	124	117	4.38082	1.39079	2.88581
NC_000006.12	158784650	158784700	-	0.000454373	EZR	CDS	7	14	95	67	3.58496	2.18057	2.88277
NC_000011.10	9384700	9384750	+	0.000232006	IPO7	5UTR	3	10	46	49	3.55459	2.18442	2.86951
NC_000001.11	58783600	58783650	-	8.58432e-08	JUN	5UTR	5	7	60	41	3.34577	2.39232	2.86905
NC_000007.14	26192250	26192300	-	0.000102226	HNRNPA2B1	3UTR	2	4	37	20	3.66297	2.07039	2.86668
NC_000015.10	72199650	72199700	-	0.000640745	PKM	CDS	4	14	73	51	3.88753	1.79355	2.84054
NC_000017.11	39729500	39729550	-	2.13237e-06	MIEN1	3UTR	3	12	54	47	3.78136	1.88452	2.83294
NC_000007.14	106284850	106284900	-	0.000518447	NAMPT	CDS	2	5	34	25	3.54432	2.11548	2.8299
NC_000011.10	62881100	62881150	+	0.000205205	SLC3A2	CDS	2	6	34	29	3.54432	2.09954	2.82193
NC_000011.10	35139300	35139350	+	1.58607e-05	CD44	CDS	16	27	166	139	3.29624	2.32193	2.80908
NC_000011.10	46759350	46759400	-	0.000282142	CKAP5	CDS	4	3	34	27	2.80735	2.80735	2.80735
NC_000019.10	45687650	45687700	-	0.00015378	SNRPD2	CDS	6	9	61	54	3.14684	2.45943	2.80314
NC_000007.14	5527500	5527550	-	0.000543014	ACTB	3UTR	5	6	50	39	3.08746	2.51457	2.80102
NC_000011.10	123062050	123062100	-	0.000663313	HSPA8	5UTR	10	3	62	32	2.51785	3.04439	2.78112
NC_000001.11	179118650	179118700	-	1.18589e-05	ABL2	CDS	1	8	24	33	3.64386	1.91754	2.7807
NC_000007.14	139109300	139109350	-	0.000528309	ZC3HAV1	CDS	7	8	74	44	3.22882	2.32193	2.77537
NC_000007.14	5528500	5528650	-	0.000391681	ACTB	CDS	61	85	546	448	3.1412	2.38431	2.76275
NC_000001.11	58783850	58783900	-	0.000422799	JUN	5UTR	4	9	51	43	3.37851	2.1375	2.75801
NC_000010.11	80205400	80205450	-	9.69095e-06	ANXA11	5UTR	3	15	60	47	3.93074	1.58496	2.75785
NC_000012.12	6869100	6869150	+	0.000136281	TPI1	CDS	3	6	48	25	3.61471	1.89308	2.7539
NC_000015.10	72200550	72200600	-	5.59543e-06	PKM	CDS	39	64	390	300	3.2891	2.21125	2.75017
NC_000015.10	72202550	72202600	-	2.19245e-05	PKM	CDS	47	64	419	332	3.12928	2.35701	2.74315
NC_000016.10	2757800	2757850	+	0.000112903	SRRM2	CDS	9	13	83	72	3.07039	2.38247	2.72643
NC_000017.11	16381900	16381950	+	1.82408e-05	UBB	CDS	9	6	64	46	2.70044	2.74723	2.72384
NC_000019.10	35651300	35651350	+	0.000186966	COX6B1	CDS	4	4	33	31	2.76553	2.67807	2.7218
NC_000020.11	45408850	45408900	+	1.84982e-05	DBNDD2	CDS	1	2	25	9	3.70044	1.73697	2.7187
NC_000015.10	72210350	72210450	-	0.000555679	PKM	CDS	23	40	250	164	3.38658	2.00877	2.69768
NC_000014.9	75176350	75176400	-	3.27006e-05	TMED10	CDS	2	4	29	20	3.32193	2.07039	2.69616
NC_000012.12	6870050	6870100	+	0.000343027	TPI1	CDS	12	14	99	79	2.94342	2.41504	2.67923
NC_000003.12	186786550	186786600	+	1.04904e-05	EIF4A2	CDS	7	18	89	67	3.49185	1.83954	2.66569
NC_000017.11	42125700	42125750	-	5.39543e-08	RAB5C	3UTR	4	4	36	26	2.88753	2.43296	2.66024
NC_000019.10	579500	579550	+	0.00032121	BSG	5UTR	4	6	38	34	2.96347	2.32193	2.6427
NC_000017.11	40400250	40400300	-	9.79505e-05	TOP2A	CDS	3	5	29	30	2.90689	2.36923	2.63806
NC_000002.12	54649600	54649650	+	0.000399847	SPTBN1	CDS	11	13	91	69	2.9386	2.32193	2.63026
NC_000008.11	127738350	127738400	+	0.000195112	MYC	CDS	4	10	42	48	3.10434	2.15528	2.62981
NC_000018.10	77017150	77017200	-	0.000300212	MBP	CDS	2	8	33	29	3.5025	1.73697	2.61973
NC_000001.11	153614950	153615000	-	3.92374e-05	S100A14	CDS	12	14	92	78	2.83872	2.39689	2.6178
NC_000011.10	64243200	64243250	+	0.000583588	FKBP2	CDS	2	2	15	20	2.41504	2.80735	2.6112
NC_000017.11	39708350	39708400	+	0.000411516	ERBB2	CDS	26	31	202	155	2.91045	2.2854	2.59793
NC_000017.11	40398550	40398600	-	0.000141039	TOP2A	CDS	7	13	81	49	3.35755	1.8365	2.59703
NC_000006.12	34237250	34237300	+	0.00085013	HMGA1	5UTR	15	18	115	88	2.85798	2.22781	2.54289
NC_000013.11	27256300	27256350	+	0.000122756	RPL21	CDS	9	9	57	57	2.53605	2.53605	2.53605
NC_000002.12	101002700	101002750	+	8.58432e-08	RPL31	CDS	10	19	88	82	3.0163	2.05311	2.53471
NC_000011.10	10805950	10806000	-	3.02522e-06	EIF4G2	CDS	17	13	118	70	2.72489	2.34239	2.53364
NC_000002.12	54631450	54631500	+	0.00032121	SPTBN1	CDS	7	8	48	46	2.61471	2.38466	2.49969
NC_000002.12	3576600	3576650	+	1.04326e-10	RPS7	CDS	9	4	47	32	2.26303	2.72247	2.49275
NC_000023.11	154399550	154399600	+	0	RPL10	CDS	11	22	81	104	2.77259	2.19068	2.48164
NC_000017.11	41524850	41524900	-	4.84072e-05	KRT19	CDS	33	64	300	228	3.14616	1.81684	2.4815
NC_000007.14	5528150	5528200	-	0.000237362	ACTB	CDS	16	41	189	116	3.48239	1.47805	2.48022
NC_000001.11	39409700	39409800	+	0.000236376	KIAA0754	5UTR	7	11	79	36	3.32193	1.62449	2.47321
NC_000017.11	39657000	39657050	+	0.000202122	STARD3	CDS	14	23	125	87	3.07039	1.87447	2.47243
NC_000007.14	5528300	5528450	-	0.000713941	ACTB	CDS	87	100	643	410	2.87149	2.02478	2.44813
NC_000012.12	21642000	21642050	-	0.000757591	LDHB	CDS	8	12	67	50	2.91754	1.97199	2.44476
NC_000007.14	5527400	5527450	-	1.45743e-05	ACTB	3UTR	16	15	109	69	2.6939	2.12928	2.41159
NC_000003.12	184319750	184319800	+	0.000124972	EIF4G1	CDS	13	9	66	58	2.25873	2.56071	2.40972
NC_000017.11	41524100	41524200	-	0.000585178	KRT19	CDS	75	94	495	393	2.70627	2.0522	2.37923
NC_000007.14	5528000	5528100	-	0.000312848	ACTB	CDS	118	167	861	626	2.85673	1.9	2.37837
NC_000002.12	216499350	216499400	+	1.15512e-05	RPL37A	CDS	7	23	72	68	3.18982	1.52356	2.35669
NC_000012.12	52897500	52897550	-	0.000628175	KRT8	CDS	26	51	214	167	2.99331	1.69188	2.34259
NC_000012.12	6536500	6536550	+	0.000998516	GAPDH	CDS	37	36	220	161	2.53998	2.1304	2.33519
NC_000001.11	39455050	39455100	+	2.50353e-05	MACF1	CDS	9	6	53	32	2.43296	2.23704	2.335
NC_000001.11	58782450	58782500	-	0.000869715	JUN	CDS	9	16	82	51	3.05311	1.61298	2.33304
NC_000012.12	52898750	52898800	-	4.75068e-06	KRT8	CDS	25	42	200	137	2.95061	1.68226	2.31644
NC_000012.12	52949450	52949500	+	2.66502e-05	KRT18	CDS	131	159	847	612	2.68353	1.93782	2.31067
NC_000010.11	78035550	78035600	+	0.00098279	RPS24	CDS	15	9	83	45	2.39232	2.20163	2.29698
NC_000017.11	41905500	41905550	-	1.22192e-08	ACLY	CDS	12	10	64	52	2.32193	2.26849	2.29521
NC_000022.11	39317500	39317550	-	0.000357207	RPL3	CDS	6	11	49	39	2.8365	1.73697	2.28673
NC_000017.11	39990100	39990150	+	9.79505e-05	PSMD3	CDS	9	18	82	53	3.05311	1.50696	2.28004
NC_000017.11	81512300	81512350	-	0.000869715	ACTG1	CDS	26	27	152	113	2.5025	2.02554	2.26402
NC_000023.11	154364500	154364550	-	0.000267945	FLNA	CDS	25	30	138	132	2.4185	2.10109	2.25979
NC_000008.11	143919400	143919450	-	0.000532783	PLEC	CDS	9	8	44	42	2.16993	2.25634	2.21313
NC_000016.10	30069950	30070050	+	0.000663313	ALDOA	CDS	7	13	55	42	2.80735	1.61891	2.21313
NC_000008.11	143937000	143937050	-	0.000894341	PLEC	CDS	11	19	71	70	2.58496	1.82782	2.20639
NC_000017.11	39728050	39728100	+	7.28669e-05	ERBB2	3UTR	21	57	178	146	3.02438	1.34169	2.18304
NC_000002.12	197497200	197497250	-	2.72363e-08	HSPD1	CDS	6	10	51	29	2.89308	1.44746	2.17027
NC_000023.11	154364850	154364900	-	0.000324925	FLNA	CDS	9	15	63	49	2.67807	1.64386	2.16096
NC_000012.12	52241500	52241550	+	0.000511899	KRT7	CDS	11	15	73	50	2.62449	1.67243	2.14846
NC_000011.10	123059650	123059700	-	0.000441104	HSPA8	CDS	45	54	238	201	2.3773	1.87685	2.12708
NC_000008.11	144792000	144792050	-	6.77658e-07	RPL8	CDS	19	43	157	101	2.98185	1.21299	2.09742
NC_000017.11	39204550	39204600	+	8.67404e-05	RPL19	CDS	23	21	124	75	2.38082	1.7885	2.08466
NC_000008.11	143916850	143916900	-	0.000706195	PLEC	CDS	15	17	83	58	2.39232	1.71272	2.05252
NC_000002.12	54631150	54631200	+	4.80448e-07	SPTBN1	CDS	16	23	113	56	2.74543	1.24793	1.99668
